# Supplementary material for: Reconstructing the Genetic Relationship between Ancient and Present-Day Siberian Populations
Source: Genome Biol Evol. 2024 Mar 25;16(4):evae063. doi: 10.1093/gbe/evae063 (PMC10999361; doi:10.1093/gbe/evae063)
Supplement: evae063_Supplementary_Data [file evae063_supplementary_data.zip]

Archive with 2 entries (2 files):
- Siberia Supplementary_Figure r1_v6.docx
- Siberia Supplementary_Tables r1_v6.xlsx
