# Supplementary material for: Reconstructing the Genetic Relationship between Ancient and Present-Day Siberian Populations
Source: Genome Biol Evol. 2024 Mar 25;16(4):evae063. doi: 10.1093/gbe/evae063 (PMC10999361; doi:10.1093/gbe/evae063)
Supplement: evae063_Supplementary_Data [file evae063_supplementary_data.zip › Siberia Supplementary_Tables r1_v6.xlsx]

## Sheet: TableS1
Table S1. Meta information of main samples used in this study. We present the meta information for the primary samples utilized in this study, sourced from the respective publications. Notably, certain samples exhibit discrepancies in mean coverage and Y haplogroup compared to the published data. Thus, we calculated the mean coverage and assigned Y haplogroup manually for those sampels. As a visu…
ID	Publication	Date mean in BP	new Group ID	Locality	Country	Lat.	Long.	Data source	Mean coverage	1240K SNP	HumanOrigins SNP	Molecular Sex	Relatedness (1st degree only)	Y haplogroup	mtDNA haplogroup
UKY001	Yu et al. (2020) Cell	13929	UKY	Siberia,Eastern Siberia,Ust'Kyakhta	Russia	50.5341	106.274	1240K	1.6557	942735	463919	M	n/a (no 1st-relatives detected)	C2b	C4
Kolyma1	Sikora et al. (2019) Nature	9769	Kolyma_M	Duvanni Yar	Russia	68.6	159.1	Shotgun	14.322	1229024	591897	M	n/a (no 1st-relatives detected)	Q1a1b	G1b
irk007	Kılınç et al. (2021) Sci. Adv.	8812	WestBaikal_EN	Siberian Federal District,WestBaikal,Lena River,Popovskij Lug site	Russia	53.9867	105.848	Shotgun	2.17823	1057537	520194	M	n/a (no 1st-relatives detected)	N1c2b2	F1b
irk00x	Kılınç et al. (2021) Sci. Adv.	8447	Dzhylinda-1	Siberian Federal District,EastBaikal,Buryatia,Dzhylinda site (Buryatia)	Russia	55.6689	115.872	Shotgun	1.17648	730211	377131	M	n/a (no 1st-relatives detected)	C2b1*	C5c
irk051	Kılınç et al. (2021) Sci. Adv.	7919	WestBaikal_EN	Siberian Federal District,WestBaikal,Angara River,Cyclodrome site (Angara river)	Russia	52.2888	104.253	Shotgun	3.49859	1179395	566981	F	n/a (no 1st-relatives detected)	n/a (female)	F1b
NEO235	Sikora et al. (2019) Nature	7658	DevilsCave_N_rel	Devil's Gate Cave	Russia	44.5	135.4	Shotgun	1.263	834357	396681	F	1d_rel_NEO240	n/a (female)	D4m
NEO236	Sikora et al. (2019) Nature	7648	DevilsCave_N	Devil's Gate Cave	Russia	44.5	135.4	Shotgun	2.456	1077618	515669	F	1d_rel_NEO237	n/a (female)	D4
NEO237	Sikora et al. (2019) Nature	7636	DevilsCave_N_rel	Devil's Gate Cave	Russia	44.5	135.4	Shotgun	0.173	197788	77784	F	1d_rel_NEO236_NEO238	n/a (female)	D4
NEO238	Sikora et al. (2019) Nature	7557	DevilsCave_N	Devil's Gate Cave	Russia	44.5	135.4	Shotgun	0.515	471160	216701	F	1d_rel_NEO237	n/a (female)	D4
NEO239	Sikora et al. (2019) Nature	7545	DevilsCave_N	Devil's Gate Cave	Russia	44.5	135.4	Shotgun	0.105	104817	55900	M	n/a (no 1st-relatives detected)	C2b	D4m
NEO240	Sikora et al. (2019) Nature	7515	DevilsCave_N	Devil's Gate Cave	Russia	44.5	135.4	Shotgun	6.563	1220544	588257	F	1d_rel_NEO235	n/a (female)	D4m
ZLNR-2	Ning et al. (2020) Nat. Commun.	7443	AR_EN	Inner Mongolia, Hulunbuir, Zhalainuoer, Zhalainuoer mining site	China	46.8613	119.655	1240K	0.238747	232100	107971	F	n/a (no 1st-relatives detected)	n/a (female)	C5
brn008	Kılınç et al. (2021) Sci. Adv.	7393	EastBaikal_N	Siberian Federal District,EastBaikal,Kuenga River,Izvestkovaja-1 site, burial 1 (Kuenga river, Sretensky District)	Russia	52.2308	116.993	Shotgun	2.3967	1058229	513670	M	n/a (no 1st-relatives detected)	N1c1a1	D4
WQM4	Ning et al. (2020) Nat. Commun.	7350	AR_EN	Inner Mongolia, Zhalainuoer district, Wuqi farm site	China	46.8613	119.655	1240K	0.286983	240459	116609	F	n/a (no 1st-relatives detected)	n/a (female)	C4a1a
brn001	Kılınç et al. (2021) Sci. Adv.	7345	EastBaikal_N	Siberian Federal District,EastBaikal,Kuenga River,Izvestkovaja-1 site, burial 2 (Kuenga river, Sretensky District)	Russia	52.2308	116.993	Shotgun	0.113242	147631	56564	F	n/a (no 1st-relatives detected)	n/a (female)	A
ANG001	Yu et al. (2020) Cell	7274	WestBaikal_EN	Siberia,Angara river,Angara	Russia	52.2145	104.349	1240K	0.0366	34186	17926	M	n/a (no 1st-relatives detected)	BT	Z+152
DA245	Damgaard et al. (2018) Science	7123	WestBaikal_EN	Shamanka II	Russia	51.6983	103.703	Shotgun	2.2	1009461	493512	M	n/a (no 1st-relatives detected)	N1c2	G2a1
DA249	Damgaard et al. (2018) Science	7005	WestBaikal_EN	Shamanka II	Russia	51.6983	103.703	Shotgun	4.5	1200975	577710	F	n/a (no 1st-relatives detected)	n/a (female)	C4
IUO001	Yu et al. (2020) Cell	6905	WestBaikal_EN	Siberia,Lena river,Iushino	Russia	54.8707	106.255	1240K	1.511	802777	421983	M	n/a (no 1st-relatives detected)	C2b1	F1b1+@152
DA247	Damgaard et al. (2018) Science	6856	WestBaikal_EN	Shamanka II	Russia	51.6983	103.703	Shotgun	2.4	1051578	513651	M	n/a (no 1st-relatives detected)	N	C4
KAG001	Yu et al. (2020) Cell	6856	WestBaikal_EN	Siberia,Lena river,Kachug	Russia	53.9494	105.89	1240K	1.2062	717213	377476	M	n/a (no 1st-relatives detected)	BT	A8a
DA248	Damgaard et al. (2018) Science	6815	WestBaikal_EN	Shamanka II	Russia	51.6983	103.703	Shotgun	2.3	1035216	508872	M	n/a (no 1st-relatives detected)	N1c2	C4
DA246	Damgaard et al. (2018) Science	6792	WestBaikal_EN	Shamanka II	Russia	51.6983	103.703	Shotgun	2.9	1115834	534962	F	n/a (no 1st-relatives detected)	n/a (female)	D4e1
DA340	Damgaard et al. (2018) Science	6713	WestBaikal_EN	Lokomotiv	Russia	52.2869	104.249	Shotgun	0.6	477453	216932	M	n/a (no 1st-relatives detected)	n/a	D4
DA341	Damgaard et al. (2018) Science	6713	WestBaikal_EN	Lokomotiv	Russia	52.2869	104.249	Shotgun	1.2	780231	368483	F	n/a (no 1st-relatives detected)	n/a (female)	D4j
DA357	Damgaard et al. (2018) Science	6713	WestBaikal_EN	Lokomotiv	Russia	52.2869	104.249	Shotgun	0.4	327929	161719	M	n/a (no 1st-relatives detected)	C2b1a1	A+152+16362
DA359	Damgaard et al. (2018) Science	6713	WestBaikal_EN	Lokomotiv	Russia	52.2869	104.249	Shotgun	0.7	537426	265357	M	n/a (no 1st-relatives detected)	N1c	D4+195
STB002	Yu et al. (2020) Cell	6587	WestBaikal_EN	Siberia,Lower Lena river,Stepno-Baltaiskii ulus	Russia	53.15	106.05	1240K	1.6645	847570	428096	F	n/a (no 1st-relatives detected)	n/a (female)	G2a1
NEO229	Sikora et al. (2019) Nature	6579	WestBaikal_EN	Ust'Belaya	Russia	53	103.7	Shotgun	0.583	498774	230247	F	n/a (no 1st-relatives detected)	n/a (female)	D4b1a2
brn003	Kılınç et al. (2021) Sci. Adv.	6555	EastBaikal_N	Siberian Federal District,EastBaikal,Kadalinka River,Dvorcy-Dacha burial (Kadalinka river)	Russia	52.0742	113.214	Shotgun	3.84508	1188346	577242	M	n/a (no 1st-relatives detected)	N1c1a1	D4
DA250	Damgaard et al. (2018) Science	6483	WestBaikal_EN	Shamanka II	Russia	51.6983	103.703	Shotgun	0.9	641809	317640	M	n/a (no 1st-relatives detected)	NO1	G2a1
DA252	Damgaard et al. (2018) Science	6386	WestBaikal_EN	Shamanka II	Russia	51.6983	103.703	Shotgun	2.4	1064779	509671	F	n/a (no 1st-relatives detected)	n/a (female)	G2a1
DA251	Damgaard et al. (2018) Science	6373	WestBaikal_EN	Shamanka II	Russia	51.6983	103.703	Shotgun	0.6	464851	230099	M	n/a (no 1st-relatives detected)	N1	D4j
DA253	Damgaard et al. (2018) Science	6329	WestBaikal_EN	Shamanka II	Russia	51.6983	103.703	Shotgun	2.7	1093329	523281	F	n/a (no 1st-relatives detected)	n/a (female)	F1b1+@152
DA362	Damgaard et al. (2018) Science	6319	WestBaikal_EN	Shamanka II	Russia	51.6983	103.703	Shotgun	1.1	711389	348853	M	n/a (no 1st-relatives detected)	N1c2	D4e1
N5a	Kılınç et al. (2021) Sci. Adv.	6238	Yakutia_MN	Far Eastern Federal District,Yakutia,Lena River,Onnyos burial (Amga river)	Russia	60.4583	131.092	Shotgun	0.45476*	465867	228117	M	n/a (no 1st-relatives detected)	Q1a2a*	D4b1c
brn012	Kılınç et al. (2021) Sci. Adv.	6133	EastBaikal_N	Siberian Federal District,EastBaikal,Agin-Buryat Autonomous Okrug,Nozhyj Lake burial site-2, burial 6, individual 3 (Agin-Buryat Autonomous Okrug)	Russia	50.8158	114.837	Shotgun	0.242602	267398	114683	F	n/a (no 1st-relatives detected)	n/a (female)	D4b1a2
brn002	Kılınç et al. (2021) Sci. Adv.	6061	EastBaikal_N	Siberian Federal District,EastBaikal,Agin-Buryat Autonomous Okrug,Nozhyj Lake burial site-2, burial without number (Agin-Buryat Autonomous Okrug)	Russia	50.8158	114.837	Shotgun	0.322437	311630	153702	M	n/a (no 1st-relatives detected)	N1*	D2a'b
irk030	Kılınç et al. (2021) Sci. Adv.	6000	irk030	Siberian Federal District,WestBaikal,Lena River,Korkino, burial 1 (Lena river)	Russia	54.3738	105.21	Shotgun	10.5409	1231445	592983	M	n/a (no 1st-relatives detected)	Q1a2a1c	A10
irk040	Kılınç et al. (2021) Sci. Adv.	5567	WestBaikal_LNBA	Siberian Federal District,WestBaikal,Angara River,Gorodische N 1 (Angara river, Irkutsk Oblast)	Russia	53.2207	103.395	Shotgun	8.61966	1230034	592655	M	n/a (no 1st-relatives detected)	Q1a2a	A
irk034	Kılınç et al. (2021) Sci. Adv.	5533	WestBaikal_LNBA	Siberian Federal District,WestBaikal,Angara River,Kirpichnyj Saraj site /Angara river, Irkutsk Oblast)	Russia	53.2207	103.395	Shotgun	14.5961	1232163	593069	M	n/a (no 1st-relatives detected)	Q1a2a	D4j
irk075	Kılınç et al. (2021) Sci. Adv.	5444	WestBaikal_LNBA	Siberian Federal District,WestBaikal,Lake Baikal,Sokhter site, complex 1, burial 5 (sitted) (Irkutsk Oblast)	Russia	53.0189	106.761	Shotgun	7.7209	1228624	592328	M	n/a (no 1st-relatives detected)	Q1a2a	D4j12
irk017	Kılınç et al. (2021) Sci. Adv.	5129	WestBaikal_LNBA	Siberian Federal District,WestBaikal,Lena River,Makarovo site-1, burial 3	Russia	54.003	105.794	Shotgun	1.86518	930736	455336	F	n/a (no 1st-relatives detected)	n/a (female)	D4j5
irk071	Kılınç et al. (2021) Sci. Adv.	5129	WestBaikal_LNBA	Siberian Federal District,WestBaikal,Lake Baikal,Mys Uyuga site, burial 2, individual 1 (Irkutsk Oblast)	Russia	53.1529	106.96	Shotgun	3.7763	1184688	575320	M	n/a (no 1st-relatives detected)	Q1a2a	D4j
irk033	Kılınç et al. (2021) Sci. Adv.	4894	WestBaikal_LNBA	Siberian Federal District,WestBaikal,Angara River,Chastaja Padi (Angara river, Irkutsk Oblast)	Russia	52.9892	103.451	Shotgun	0.876781	673424	328831	M	n/a (no 1st-relatives detected)	Q1a	C4a
DA342	Damgaard et al. (2018) Science	4885	WestBaikal_LNBA	Ust'-Ida	Russia	53.1889	103.368	Shotgun	1.7	940149	448305	F	n/a (no 1st-relatives detected)	n/a (female)	R1b1
DA344	Damgaard et al. (2018) Science	4885	WestBaikal_LNBA	Ust'-Ida	Russia	53.1889	103.368	Shotgun	0.2	226988	93864	M	n/a (no 1st-relatives detected)	n/a	A+152+16362
DA345	Damgaard et al. (2018) Science	4885	WestBaikal_LNBA	Ust'-Ida	Russia	53.1889	103.368	Shotgun	1	688054	336659	M	n/a (no 1st-relatives detected)	N1c1	D4j
DA355	Damgaard et al. (2018) Science	4885	WestBaikal_LNBA	Ust'-Ida	Russia	53.1889	103.368	Shotgun	0.4	306421	147821	M	n/a (no 1st-relatives detected)	Q1a2	A2
NEO230	Sikora et al. (2019) Nature	4862	WestBaikal_LNBA	Ust'Belaya	Russia	53	103.7	Shotgun	0.512	466588	215359	F	n/a (no 1st-relatives detected)	n/a (female)	C4
NEO232	Sikora et al. (2019) Nature	4839	WestBaikal_LNBA	Ust'Belaya	Russia	53	103.7	Shotgun	1.072	726212	356895	M	n/a (no 1st-relatives detected)	Q1b1	C4a1a3
mak026	Kılınç et al. (2021) Sci. Adv.	4751	WestBaikal_LNBA	Siberian Federal District,WestBaikal,Lena River,Makrushyno site, burial 26	Russia	53.8767	106.267	Shotgun	0.444002	445972	206733	F	n/a (no 1st-relatives detected)	n/a (female)	C4
irk036	Kılınç et al. (2021) Sci. Adv.	4727	WestBaikal_LNBA	Siberian Federal District,WestBaikal,Angara River,Glazkovo site (Angara river, Irkutsk Oblast)	Russia	52.2864	104.26	Shotgun	11.1701	1231453	592964	M	n/a (no 1st-relatives detected)	Q1a2a	F1b1b
BZK002	Yu et al. (2020) Cell	4708	WestBaikal_LNBA_o	Siberia,Yenisei river,Bazaikha	Russia	55.9903	92.851	1240K	1.6275	817730	424234	M	n/a (no 1st-relatives detected)	Q1a2a1c	A+152+16362
NEO231	Sikora et al. (2019) Nature	4703	WestBaikal_LNBA	Ust'Belaya	Russia	53	103.7	Shotgun	0.493	445506	202313	F	n/a (no 1st-relatives detected)	n/a (female)	F1b1b
STB001	Yu et al. (2020) Cell	4604	WestBaikal_LNBA	Siberia,Lower Lena river,Zhigalovo	Russia	54.8	105.133	1240K	2.0672	886690	460916	M	n/a (no 1st-relatives detected)	CT	C4
N4a1	Kılınç et al. (2021) Sci. Adv.	4603	Yakutia_LN	Far Eastern Federal District,Yakutia,Central Yakutia,Kyordyughen 2 (Central Yakutia)	Russia	62.0667	132.334	Shotgun	0.25399	223379	106569	M	n/a (no 1st-relatives detected)	N1c2b2	A12a
GLZ001	Yu et al. (2020) Cell	4556	WestBaikal_LNBA_o	Siberia,Irkutsk city,Glazkovskoe predmestie	Russia	52.2791	104.252	1240K	1.143	722204	374537	M	n/a (no 1st-relatives detected)	C2b1	C4
NEO298	Sikora et al. (2019) Nature	4546	WestBaikal_LNBA	Ust'Belaya	Russia	53	103.7	Shotgun	1.835	981284	467145	F	n/a (no 1st-relatives detected)	n/a (female)	D4j1
GLZ003	Yu et al. (2020) Cell	4478	WestBaikal_LNBA	Siberia,Irkutsk city,Glazkovskoe predmestie	Russia	52.2791	104.252	1240K	0.4651	396194	208023	M	n/a (no 1st-relatives detected)	Q1a2a	R1b1
irk068	Kılınç et al. (2021) Sci. Adv.	4471	WestBaikal_LNBA	Siberian Federal District,WestBaikal,Lena River,Shishkino N 1 (Lena river)	Russia	54.0066	105.682	Shotgun	6.95257	1226199	591395	M	n/a (no 1st-relatives detected)	Q1a2a	F1b1b
GLZ002	Yu et al. (2020) Cell	4430	WestBaikal_LNBA_o	Siberia,Irkutsk city,Glazkovskoe predmestie	Russia	52.2791	104.252	1240K	1.5177	763955	399313	M	n/a (no 1st-relatives detected)	C2b1	C4a1a+195
irk057	Kılınç et al. (2021) Sci. Adv.	4387	WestBaikal_LNBA	Siberian Federal District,WestBaikal,Angara River,Podostrozhnoe N 3 (Angara river, Irkutsk Oblast)	Russia	53.2207	103.395	Shotgun	0.148736	153740	75980	M	n/a (no 1st-relatives detected)	Q1a2	C4
irk025	Kılınç et al. (2021) Sci. Adv.	4340	WestBaikal_LNBA	Siberian Federal District,WestBaikal,Angara River,Sukhaja Pad' Buret' site, burial 2	Russia	52.9838	103.521	Shotgun	8.79043	1229870	592599	M	n/a (no 1st-relatives detected)	Q1a2a	A
irk050	Kılınç et al. (2021) Sci. Adv.	4340	WestBaikal_LNBA	Siberian Federal District,WestBaikal,Angara River,Anosovo N 1 (Angara river, Irkutsk Oblast)	Russia	54.6659	103.232	Shotgun	0.162103	196298	80446	F	n/a (no 1st-relatives detected)	n/a (female)	R1b
irk061	Kılınç et al. (2021) Sci. Adv.	4336	WestBaikal_LNBA	Siberian Federal District,WestBaikal,Lena River,Zvjozdochka site (Lower Kachug river)	Russia	53.9695	105.841	Shotgun	8.53613	1230106	592689	M	n/a (no 1st-relatives detected)	Q1a2a	D4j1
irk022	Kılınç et al. (2021) Sci. Adv.	4280	WestBaikal_LNBA	Siberian Federal District,WestBaikal,Angara River,Ust'-Dolgoe site, burial 3	Russia	52.9943	103.421	Shotgun	7.78026	1228712	592277	M	n/a (no 1st-relatives detected)	Q1a2a1c	D4b1c
N4b2	Kılınç et al. (2021) Sci. Adv.	4220	Yakutia_LN	Far Eastern Federal District,Yakutia,Central Yakutia,Kyordyughen 1, burial 1 (Central Yakutia)	Russia	62.0667	132.333	Shotgun	3.50908	1155871	563763	M	n/a (no 1st-relatives detected)	N1c1a1	A12a
kra001	Kılınç et al. (2021) Sci. Adv.	4186	Krasnoyarsk_BA	Siberian Federal District,Krasnoyarsk Krai,Krasnoyarsk Krai,Nefteprovod-2 site, burial 1 (Krasnoyarsk Krai)	Russia	56.1947	95.8195	Shotgun	13.6151	1232033	593076	M	n/a (no 1st-relatives detected)	N1c1a1a	C4b
DA358	Damgaard et al. (2018) Science	4169	WestBaikal_LNBA	Kurma XI	Russia	53.1792	106.963	Shotgun	0.9	666050	312972	F	n/a (no 1st-relatives detected)	n/a (female)	F1b
ZPL002	Yu et al. (2020) Cell	4168	WestBaikal_LNBA	Siberia,Upper Lena river,Zapleskino	Russia	54.3863	105.173	1240K	0.422	364808	191707	M	n/a (no 1st-relatives detected)	Q1a2a	F1b1b
DA360	Damgaard et al. (2018) Science	4158	WestBaikal_LNBA	Kurma XI	Russia	53.1792	106.963	Shotgun	0.3	300379	131758	F	n/a (no 1st-relatives detected)	n/a (female)	F1b
irk076	Kılınç et al. (2021) Sci. Adv.	4110	WestBaikal_LNBA_rel	Siberian Federal District,WestBaikal,Lake Baikal,Shamanka 2 site, complex 3, individual 1 (South Baikal)	Russia	51.6945	103.705	Shotgun	0.114074	117191	57409	M	1d_rel_DA336	Q1a*	C4a2a1
DA354	Damgaard et al. (2018) Science	4078	WestBaikal_LNBA	Kurma XI	Russia	53.1792	106.963	Shotgun	0.2	183975	90722	M	n/a (no 1st-relatives detected)	Q1a	D4
KPT005	Yu et al. (2020) Cell	4034	WestBaikal_LNBA_o	Siberia,Upper Lena river,Khaptsagai	Russia	53.0445	105.511	1240K	0.0812	75639	39545	M	n/a (no 1st-relatives detected)	Q1a2a	D4j
KPT002	Yu et al. (2020) Cell	4026	WestBaikal_LNBA	Siberia,Upper Lena river,Khaptsagai	Russia	53.0445	105.511	1240K	1.4384	675195	365177	M	n/a (no 1st-relatives detected)	CT	C4
ZPL001	Yu et al. (2020) Cell	3951	WestBaikal_LNBA	Siberia,Upper Lena river,Zapleskino	Russia	54.3863	105.173	1240K	1.3278	766953	391576	F	n/a (no 1st-relatives detected)	n/a (female)	A+152+16362+16189
KPT003	Yu et al. (2020) Cell	3945	WestBaikal_LNBA	Siberia,Upper Lena river,Khaptsagai	Russia	53.0445	105.511	1240K	1.5798	768093	400562	M	n/a (no 1st-relatives detected)	Q1a2a	C4a1a3
DA337	Damgaard et al. (2018) Science	3871	WestBaikal_LNBA	Shamanka II	Russia	51.6983	103.703	Shotgun	1.1	741103	364192	M	n/a (no 1st-relatives detected)	Q1a2a	C4a1a3
DA343	Damgaard et al. (2018) Nature	3854	WestBaikal_LNBA	Ust'-Ida	Russia	53.1889	103.368	Shotgun	0.6	485518	237965	U	n/a (no 1st-relatives detected)	n/a (sex unknown)	D4j4
DA353	Damgaard et al. (2018) Nature	3854	WestBaikal_LNBA	Ust'-Ida	Russia	53.1889	103.368	Shotgun	0.2	155065	76499	U	n/a (no 1st-relatives detected)	n/a (sex unknown)	A+152+16362+16189
DA356	Damgaard et al. (2018) Nature	3854	WestBaikal_LNBA	Ust'-Ida	Russia	53.1889	103.368	Shotgun	0.4	359440	177309	U	n/a (no 1st-relatives detected)	n/a (sex unknown)	C4a1a3
DA361	Damgaard et al. (2018) Nature	3854	WestBaikal_LNBA	Ust'-Ida	Russia	53.1889	103.368	Shotgun	0.6	465697	229782	U	n/a (no 1st-relatives detected)	n/a (sex unknown)	C4a1a3
DA335	Damgaard et al. (2018) Science	3818	WestBaikal_LNBA	Shamanka II	Russia	51.6983	103.703	Shotgun	0.5	407600	201436	M	n/a (no 1st-relatives detected)	Q1a2a	F1b1b
DA336	Damgaard et al. (2018) Science	3818	WestBaikal_LNBA	Shamanka II	Russia	51.6983	103.703	Shotgun	0.7	526823	258024	M	1d_rel_DA338_irk076	Q1a2a	C4a2a1
DA338	Damgaard et al. (2018) Science	3818	WestBaikal_LNBA_rel	Shamanka II	Russia	51.6983	103.703	Shotgun	0.4	371098	183925	M	1d_rel_DA336	Q1a2a	C4a2a1
yak022	Kılınç et al. (2021) Sci. Adv.	3803	Yakutia_LN	Far Eastern Federal District,Yakutia,Kolyma River,Kamenka 2 burial, individual 1 (Kolyma river)	Russia	66.8	152.633	Shotgun	8.97768	1231865	592886	F	n/a (no 1st-relatives detected)	n/a (female)	C4b
irk008	Kılınç et al. (2021) Sci. Adv.	3791	WestBaikal_LNBA	Siberian Federal District,WestBaikal,Lena River,Silinskij burial site, burial 20	Russia	54.0027	105.71	Shotgun	0.19784	235541	98770	F	n/a (no 1st-relatives detected)	n/a (female)	C4a1a
KPT004	Yu et al. (2020) Cell	3773	WestBaikal_LNBA	Siberia,Upper Lena river,Khaptsagai	Russia	53.0445	105.511	1240K	2.0341	737623	392855	M	n/a (no 1st-relatives detected)	Q1a	A+152+16362+16189
DA334	Damgaard et al. (2018) Science	3764	WestBaikal_LNBA	Shamanka II	Russia	51.6983	103.703	Shotgun	0.5	436544	214416	M	n/a (no 1st-relatives detected)	Q1a2a	C4a2a1
KPT001	Yu et al. (2020) Cell	3759	WestBaikal_LNBA	Siberia,Upper Lena river,Khaptsagai	Russia	53.0445	105.511	1240K	1.5711	818182	417340	F	n/a (no 1st-relatives detected)	n/a (female)	C4a1a3
KAG002	Yu et al. (2020) Cell	3748	WestBaikal_LNBA	Siberia,Lena river,Kachug	Russia	53.9494	105.89	1240K	0.2196	196799	103250	M	n/a (no 1st-relatives detected)	Q1a2	F1b1b
yak023	Kılınç et al. (2021) Sci. Adv.	3737	Yakutia_LN_rel	Far Eastern Federal District,Yakutia,Kolyma River,Kamenka 2 burial, individual 2 (Kolyma river)	Russia	66.8	152.633	Shotgun	0.574518	534747	246625	F	1d_rel_yak024	n/a (female)	C4b
DA339	Damgaard et al. (2018) Science	3700	WestBaikal_LNBA	Shamanka II	Russia	51.6983	103.703	Shotgun	0.3	278567	136570	M	n/a (no 1st-relatives detected)	Q1a2a1c	G2a1
KPT006	Yu et al. (2020) Cell	3614	WestBaikal_LNBA	Siberia,Upper Lena river,Khaptsagai	Russia	53.0445	105.511	1240K	0.1881	207951	92194	F	n/a (no 1st-relatives detected)	n/a (female)	C4a2a1
yak024	Kılınç et al. (2021) Sci. Adv.	3500	Yakutia_LN	Far Eastern Federal District,Yakutia,Kolyma River,Kamenka 2 burial, individual 3 (Kolyma river)	Russia	66.8	152.633	Shotgun	5.59694	1224345	589317	F	1d_rel_yak023_yak021	n/a (female)	C4b
BOO001	Lamnidis et al. (2018) Nat. Commun.	3473	Russia_Bolshoy	Bolshoy Oleni Ostrov, Murmansk, Russia	Russia	69.2239	33.4828	Shotgun	1.22	696786	349296	F	n/a (no 1st-relatives detected)	n/a (female)	U4a1
BOO002	Lamnidis et al. (2018) Nat. Commun.	3473	Russia_Bolshoy	Bolshoy Oleni Ostrov, Murmansk, Russia	Russia	69.2239	33.4828	Shotgun	0.81	577525	301848	M	n/a (no 1st-relatives detected)	N1c1a1a	Z1a1a
BOO003	Lamnidis et al. (2018) Nat. Commun.	3473	Russia_Bolshoy	Bolshoy Oleni Ostrov, Murmansk, Russia	Russia	69.2239	33.4828	Shotgun	1.09	691407	348481	F	n/a (no 1st-relatives detected)	n/a (female)	T2d1b1
BOO004	Lamnidis et al. (2018) Nat. Commun.	3473	Russia_Bolshoy	Bolshoy Oleni Ostrov, Murmansk, Russia	Russia	69.2239	33.4828	Shotgun	2.92	818723	427784	M	n/a (no 1st-relatives detected)	N1c1a1a	C4b
BOO005	Lamnidis et al. (2018) Nat. Commun.	3473	Russia_Bolshoy	Bolshoy Oleni Ostrov, Murmansk, Russia	Russia	69.2239	33.4828	Shotgun	2.88	794827	405229	F	n/a (no 1st-relatives detected)	n/a (female)	U5a1d
BOO006	Lamnidis et al. (2018) Nat. Commun.	3473	Russia_Bolshoy	Bolshoy Oleni Ostrov, Murmansk, Russia	Russia	69.2239	33.4828	Shotgun	1.08	682751	343893	F	n/a (no 1st-relatives detected)	n/a (female)	D4e4
yak021	Kılınç et al. (2021) Sci. Adv.	3211	Yakutia_LN	Far Eastern Federal District,Yakutia,Kolyma River,Pomazkino site, burial 2 (Kolyma river)	Russia	67.9167	156.5	Shotgun	1.0283	785852	374193	F	n/a (no 1st-relatives detected)	n/a (female)	C4b

## Sheet: TableS2
Table S2. The whole list of published populations used in this study. The "raw data type" column indicates whether 1240K pull-down haploid genotype was used (1240K) or whether it was manually genotyped using a BAM file (BAM) or FAST file (FASTQ).
New.Group.Label	N	Ancient	1240K dataset	HO dataset	PCA	f statistics	qpWave/qpAdm	qpgraph	References	raw data type	Ancient individual IDs
Afanasievo	24	O	O	O		O			Narasimhan et al. (2019) Science	1240K	I6712,I6711,I6713,I6715,I2069,I2071,I3388,I3950,I3954,I1829,I3952,I5269,I5270,I5271,I5272,I5273,I5277,I5278,I5279,I3387,I10565,I10564,I11112,I11752
Afanasievo_Mongolia	2	O	O	O		O			Jeong et al. (2020) Cell	1240K	SHT001.B0101,SHT002.A0101
AG2	1	O	O	O		O			Raghavan et al. (2014) Nature	1240K	AfontovaGora2.SG
AG3	1	O	O	O	O	O	O		Fu et al. (2016) Nature	1240K	AfontovaGora3_d
Alalakh_MLBA	25	O	O	O		O			Skourtanioti et al. (2020) Cell	1240K	ALA001,ALA002,ALA004,ALA008,ALA011,ALA013,ALA014,ALA015,ALA016,ALA017,ALA018,ALA020,ALA023,ALA024,ALA025,ALA026,ALA028,ALA029,ALA030,ALA034,ALA035,ALA037,ALA039,ALA084,ALA095
Alan	5	O	O	O		O			Damgaard et al. (2018) Nature	BAM	DA146,DA160,DA162,DA164,DA243
Altai_7500BP	2	O	O	O	O	O	O		Wang et al. (2023) Curr. Biol.	1240K	FRS001.A0201,FRS002.A0201
Altai_MLBA	6	O	O	O		O			Jeong et al. (2020) Cell	1240K	ULI001.B0101,ULI003.A0101,SBG001.A0201,BER002.A0101,BIL001.A0101,ULZ001.A0101
Anatolia_BA	3	O	O	O		O			Lazaridis et al. (2017) Nature	1240K	I2683,I2495,I2499
Anatolia_ChL	1	O	O	O		O			Lazaridis et al. (2016) Nature	1240K	I1584
Anatolia_N	23	O	O	O		O			Mathieson et al. (2015) Nature	1240K	I1100,I1102,I1099,I1103,I1101,I1097,I0744,I1096,I1098,I0708,I0745,I0746,I0707,I0709,I0725,I0736,I0726,I0723,I0724,I0727,I1580,I1581,I1583
AR_EN	2	O	O	O	O	O	O		Ning et al. (2020) Nat. Commun.	1240K	WQM4,ZLNR-2
AR_Xianbei_IA	3	O	O	O		O			Ning et al. (2020) Nat. Commun.	1240K	MGS-M6,MGS-M7L,MGS-M7R
Armenia_ChL	5	O	O	O		O			Lazaridis et al. (2016) Nature	1240K	I1634,I1632,I1631,I1409,I1407
Armenia_EBA	3	O	O	O		O			Lazaridis et al. (2016) Nature	1240K	I1635,I1633,I1658
Armenia_MBA	1	O	O	O		O			Lazaridis et al. (2016) Nature	1240K	I1656
Arslantepe_LC	17	O	O	O		O			Skourtanioti et al. (2020) Cell	1240K	ART004,ART005,ART012,ART014,ART015,ART017,ART018,ART019,ART020,ART027,ART022,ART023,ART026,ART032,ART038,ART039,ART042
Athabaskan_1100BP	2	O	O	O		O	O		Flegontov et al. (2019) Nature	BAM	I5319,I5321
Balkans_BronzeAge	12	O	O	O		O			Mathieson et al. (2018) Nature	1240K	Bul10,Bul6,Bul8,I2163,I2165,I3313,I2510,I2520,I4331,I4332,I2175,I2176
Balkans_Chalcolithic	14	O	O	O		O			Mathieson et al. (2018) Nature	1240K	I2427,I2431,I0785,I0781,I4088,I4089,I2509,I2519,I2423,I2424,I2425,I2426,I2430,I5079
Balkans_IronAge	1	O	O	O		O			Mathieson et al. (2018) Nature	1240K	I5769
Ban_Chiang	5	O	O	O		O			Lipson et al. (2018) Science	1240K	I8970,I8974,I8977,I8978,I4458_new
Bell_Beaker_Germany	8	O	O	O		O			Mathieson et al. (2015) Nature	1240K	I1546,I0806,I0805,I0113,I0112,I0111,I0108,I1549
Bianbian	1	O	O	O		O			Yang et al. (2020) Science	1240K	Bianbian
Boncuklu.SG	4	O	O	O		O			Kılınç et al. (2016) Curr. Biol.	1240K	Bon001,Bon002,Bon004,Bon005
Boshan	1	O	O	O		O			Yang et al. (2020) Science	1240K	BS
Botai_pub	3	O	O	O		O			Damgaard et al. (2018) Science	BAM	BOT2016, BOT15, BOT14
Bustan_BA	10	O	O	O		O			Narasimhan et al. (2019) Science	1240K	I4157,I4156,I4159,I4899,I5604,I5605,I11026,I11027,I11025,I11519
Bustan_EN	1	O	O	O		O			Narasimhan et al. (2019) Science	1240K	I11028
BZK002	1	O	O	O		O			Yu et al. (2020) Cell	1240K	BZK002
CamlibelTarlasi_LC	9	O	O	O		O			Skourtanioti et al. (2020) Cell	1240K	CBT001,CBT003,CBT004,CBT005,CBT010,CBT011,CBT014,CBT015,CBT016
CentralSteppe_EMBA	2	O	O	O		O			Damgaard et al. (2018) Science	BAM	Kazakhstan_EBA2,Kazakhstan_EBA1
Chandman_IA	9	O	O	O		O			Jeong et al. (2020) Cell	1240K	CHN001.C0101,CHN003.A0101,CHN004.A0101,CHN006.A0101,CHN007.A0101,CHN008.A0101,CHN012.A0101,CHN015.A0101,CHN016.A0101
Chemurchek_northAlai	2	O	O	O		O			Jeong et al. (2020) Cell	1240K	KUR001.B0101,KUM001.B0101
Chemurchek_southAltai	2	O	O	O		O			Jeong et al. (2020) Cell	1240K	YAG001.B0101,IAG001.B0102
CHG	2	O	O	O		O			Jones et al. (2015) Nat. Commun.	1240K	KK1.SG,SATP.SG
Chokhopani.SG	1	O	O	O		O			Jeong et al. (2016) Proc. Natl. Acad. Sci. USA	FASTQ	C1.SG
Chuanyun	1	O	O	O		O			Yang et al. (2020) Science	1240K	L5694
Clovis.SG	1	O	O	O		O	O		Rasmussen et al. (2014) Nature	1240K	Anzick.SG
Corded_Ware_Germany	12	O	O	O		O			Mathieson et al. (2015) Nature	1240K	I1542,I1536,I1544,I1538,I1539,I1534,I0106,I1540,I1532,I0049,I0103,I0104
DevilsCave_N	4	O	O	O	O	O	O		Sikora et al. (2019) Nature	BAM	NEO236,NEO238,NEO239,NEO240
Dzharkutan1_BA	7	O	O	O		O			Narasimhan et al. (2019) Science	1240K	I7411,I7412,I4161,I4312,I4313,I4315,I4163
Dzhylinda-1	1	O	O	O	O	O	O	O	Kılınç et al. (2021) Sci. Adv.	BAM	Dzhylinda-1
EastBaikal_BA	1	O	O	O	O	O			Kılınç et al. (2021) Sci. Adv.	BAM	irk078
EastBaikal_M	1	O	O	O	O	O	O		Kılınç et al. (2021) Sci. Adv.	BAM	cta016
EastBaikal_N	5	O	O	O	O	O	O	O	Kılınç et al. (2021) Sci. Adv.	BAM	brn001,brn002,brn003,brn008,brn012
eastMongolia_preBA	1	O	O	O		O			Jeong et al. (2020) Cell	1240K	SOU001.A0101
Ebla_EMBA	11	O	O	O		O			Skourtanioti et al. (2020) Cell	1240K	ETM001,ETM004,ETM005,ETM006,ETM010,ETM012,ETM014,ETM016,ETM018,ETM023,ETM026
EHG	3	O	O	O		O	O		Mathieson et al. (2015) Nature	1240K	I0124,I0211,I0061
	1	O	O	O		O	O		Damgaard et al. (2018) Science	BAM	Sidelkino_EHG
Ekven_IA	10	O	O	O		O	O		Sikora et al. (2019) Nature	BAM	NEO241,NEO242,NEO243,NEO246,NEO247,NEO248,NEO249,NEO250,NEO251,NEO253
ElMiron	1	O	O	O		O			Fu et al. (2016) Nature	1240K	ElMiron_d
Estonia_MN_CCC	2	O	O	O	O	O	O	O	Mittnik et al. (2018) Nat. Commun.	1240K	Tamula1,Tamula3
	1	O	O	O	O	O	O	O	Saag et al. (2017) Curr. Biol.	1240K	MA974.SG
Fofonovo_EN	4	O	O	O		O			Jeong et al. (2020) Cell	1240K	FNO001.A0101,FNO003.A0101,FNO006.B0101,FNO007.A0101
Geoksyur_EN	21	O	O	O		O			Narasimhan et al. (2019) Science	1240K	I8503,I8504,I8505,I8510,I8524,I8526,I8527,I8528,I8529,I8530,I8532,I12485,I12483,I12484,I12478,I12487,I12482,I12481,I12480,I12486,I12479
Globular_Amphora	9	O	O	O		O			Mathieson et al. (2018) Nature	1240K	I2405,I2433,I2434,I2440,I2441,I2403,ILK001,ILK002,ILK003
Gonur1_BA	20	O	O	O		O			Narasimhan et al. (2019) Science	1240K	I1781,I1782,I1787,I1788,I1790,I1793,I2085,I2087,I2116,I2121,I2125,I2128,I3374,I1784,I6119,I6124,I6217,I10411,I10410,I11042
Hajji_Firuz_C	6	O	O	O		O			Narasimhan et al. (2019) Science	1240K	I4351,I4349,I4241,I2328,I2323,I2327
HMMH_MN	1	O	O	O		O			Ning et al. (2020) Nat. Commun.	1240K	HMF32
Hun_TianShan_1700BP	22	O	O	O		O			Damgaard et al. (2018) Nature	BAM	DA100,DA101,DA104,DA105,DA385,DA52,DA54,DA65,DA66,DA68,DA69,DA70,DA71,DA72,DA73,DA74,DA80,DA81,DA82,DA85,DA96,DA98
irk030	1	O	O	O	O	O	O	O	Kılınç et al. (2021) Sci. Adv.	BAM	irk030
Iberia_ChL	12	O	O	O		O			Mathieson et al. (2015) Nature	1240K	I1282,I1276,I1284,I1280,I1314,I1277,I1272,I1281,I1300,I1271,I1303,I0581
Iberia_EN	4	O	O	O		O			Mathieson et al. (2015) Nature	1240K	I0409,I0412,I0410,I0413
Iberia_MN	4	O	O	O		O			Mathieson et al. (2015) Nature	1240K	I0405,I0407,I0408,I0406
Iran_ChL	5	O	O	O		O			Lazaridis et al. (2016) Nature	1240K	I1661,I1670,I1662,I1674,I1665
Iran_N	1	O	O	O		O	O		Lazaridis et al. (2016) Nature	1240K	I1290
	7	O	O	O		O	O		Narasimhan et al. (2019) Science	1240K	I1944,I1945,I1947,I1949,I1954,I1951,I7527
Israel_C	19	O	O	O		O			Harney et al. (2018) Nat. Commun.	1240K	I0644,I1154,I1177,I1155,I1181,I1172,I1187,I1171,I1164,I1184,I1179,I1182,I1170,I1168,I1152,I1178,I1165,I1160,I1169
Jordan_EBA	3	O	O	O		O			Lazaridis et al. (2016) Nature	1240K	I1705,I1706,I1730
Kangju_1800BP	6	O	O	O		O			Damgaard et al. (2018) Nature	BAM	DA121,DA123,DA125,DA206,DA226,DA229
Karasuk.SG	7	O	O	O		O			Allentoft et al. (2015) Nature	1240K	RISE493.SG,RISE494.SG,RISE495.SG,RISE496.SG,RISE497.SG,RISE499.SG,RISE502.SG
Karluk_TianShan	2	O	O	O		O			Damgaard et al. (2018) Nature	BAM	DA222,DA230
Kennewick_WA.SG	1	O	O	O		O			Rasmussen et al. (2015) Nature	1240K	kennewick.SG
Khovsgol	14	O	O	O		O			Jeong et al. (2018) Proc. Natl. Acad. Sci. USA	FASTQ	ARS001.A0101,ARS002.B0101,ARS003.B0101,ARS005.A0101,ARS006.A0101,ARS007.B0101,ARS008.A0101,ARS012.A0101,ARS013.A0101,ARS014.B0101,ARS016.A0101,ARS018.A0101,ARS024.A0101,ARS025.A0101
Kimak_Kazakhstan_1350BP	1	O	O	O		O			Damgaard et al. (2018) Nature	BAM	DA87
Kipchak	2	O	O	O		O			Damgaard et al. (2018) Nature	BAM	DA179,DA23
Krasnoyarsk_BA	1	O	O	O	O	O	O		Kılınç et al. (2021) Sci. Adv.	BAM	kra001
Krasnoyarsk_MLBA	16	O	O	O	O	O	O		Narasimhan et al. (2019) Science	1240K	I6718,I6716,I3390,I3395,I3389,I3392,I3394,I3396,I3391,I1821,I1828,I1851,I1852,I1853,I1856,I11214
Kolyma_M	1	O	O	O	O	O	O		Sikora et al. (2019) Nature	BAM	Kolyma1
LateDorset.SG	1	O	O	O		O			Raghavan et al. (2015) Science	1240K	LateDorset-XIV-H_126.SG
LBK_EN	6	O	O	O		O			Mathieson et al. (2015) Nature	1240K	I0797,I0795,I0022,I0026,I0025,I0054
Levant_N	12	O	O	O		O			Lazaridis et al. (2016) Nature	1240K	I1679,I1709,I1727,I1710,I1707,I1704,I1699,I0867,I1701,I1414,I1415,I1700
Liangdao1	1	O	O	O		O			Yang et al. (2020) Science	1240K	LD1
Liangdao2	1	O	O	O		O			Yang et al. (2020) Science	1240K	LD2
Loebanr_IA	33	O	O	O		O			Narasimhan et al. (2019) Science	1240K	I5400,I6553,I6555,I6556,I6292,I10000,I10001,I10974,I8998,I8999,I12134,I12137,I12980,I12988,I12982,I12981,I12987,I12983,I12984,I12979,I12456,I12455,I12457,I12458,I12459,I13224,I13222,I13223,I13227,I13226,I13221,I13220,I13228
MA1	1	O	O	O		O	O	O	Raghavan et al. (2014) Nature	1240K	MA1.SG
Man_Bac	8	O	O	O		O			Lipson et al. (2018) Science	1240K	I0626,I0627,I1135,I1137,I1859,I2731,I10973,I2947_new
Mebrak.SG	3	O	O	O		O			Jeong et al. (2016) Proc. Natl. Acad. Sci. USA	FASTQ	M240.SG,M344.SG,M63.SG
Miaozigou_MN	3	O	O	O		O			Ning et al. (2020) Nat. Commun.	1240K	MZGM10-1,MZGM16,MZGM25-2
Minoan_Lasithi	5	O	O	O		O			Lazaridis et al. (2017) Nature	1240K	I0070,I0071,I0073,I0074,I9005
Minoan_Odigitria	5	O	O	O		O			Lazaridis et al. (2017) Nature	1240K	I9127,I9128,I9129,I9130,I9131
Mongolia_EIA_SlabGrave_1	12	O	O	O		O			Wang et al. (2021) Nature	1240K	I6349,I6352,I6353,I6357,I6359,I7032,I6365,I6369,I12969,I12971,I13178,I13963
Mongolia_LBA_Ulaanzukh_2	4	O	O	O		O			Wang et al. (2021) Nature	1240K	I12960,I12972,I14037,I13964
Mycenaean	4	O	O	O		O			Lazaridis et al. (2017) Nature	1240K	I9010,I9006,I9033,I9041
Natufian	6	O	O	O		O			Lazaridis et al. (2016) Nature	1240K	I0861,I1072,I1069,I1685,I1687,I1690
Nomad_Kazakhstan_1700BP	2	O	O	O		O			Damgaard et al. (2018) Nature	BAM	DA177,DA95
Nomad_Kazakhstan_IA	2	O	O	O		O			Damgaard et al. (2018) Nature	BAM	DA18,DA92
Nui_Nap	2	O	O	O		O			Lipson et al. (2018) Science	1240K	I2497,I2948_new
Okunevo	16	O	O	O		O			Damgaard et al. (2018) Science	BAM	RISE515,RISE516,RISE662,RISE664,RISE670,RISE671,RISE672,RISE673,RISE674,RISE675,RISE680,RISE683,RISE684,RISE685,RISE718,RISE719
Parkhai_EBA	1	O	O	O		O			Narasimhan et al. (2019) Science	1240K	I6671
Parkhai_EN	4	O	O	O		O			Narasimhan et al. (2019) Science	1240K	I4259,I4634,I4635,I6669
Parkhai_LBA	1	O	O	O		O			Narasimhan et al. (2019) Science	1240K	I6668
Parkhai_MBA	1	O	O	O		O			Narasimhan et al. (2019) Science	1240K	I6674
Qihe	1	O	O	O		O			Yang et al. (2020) Science	1240K	Qihe2_d
Russia_Bolshoy	6	O	O	O	O	O	O	O	Lamnidis et al. (2018) Nat. Commun.	1240K	BOO001.A0101,BOO002.A0101,BOO003.A0101,BOO004.A0101,BOO005.A0101,BOO006.A0101
Saka_Kazakhstan_2500BP	6	O	O	O		O			Damgaard et al. (2018) Nature	BAM	DA10,DA11,DA13,DA14,DA15,DA16
Saka_TianShan_2150BP	10	O	O	O		O			Damgaard et al. (2018) Nature	BAM	DA130,DA47,DA48,DA49,DA51,DA53,DA55,DA57,DA58,DA59
Samdzong.SG	4	O	O	O		O			Jeong et al. (2016) Proc. Natl. Acad. Sci. USA	FASTQ	S40.SG,S10.SG,S35.SG,S41.SG
Sappali_Tepe_BA	13	O	O	O		O			Narasimhan et al. (2019) Science	1240K	I7414,I7416,I7419,I7420,I7421,I7492,I7494,I7495,I7542,I4285,I4286,I4288,I4289
Saqqaq.SG	1	O	O	O	O	O	O	O	Rasmussen et al. (2010) Nature	1240K	Inuk.SG
Sarazm_EN	2	O	O	O		O			Narasimhan et al. (2019) Science	1240K	I4910, I4290
Sarmatian	5	O	O	O		O			Krzewińska et al. (2018) Sci. Adv	BAM	chy001,chy002,tem001,tem002,tem003
	1	O	O	O		O			Mathieson et al. (2015) Nature	1240K	I0247
	9	O	O	O		O			Damgaard et al. (2018) Nature	BAM	DA134,DA139,DA141,DA143,DA144,DA145,DA26,DA30,DA202
	2	O	O	O		O			Unterlander et al. (2017) Nat. Commun.	1240K	I0574,I0575
Scythian_Hungary_2400BP	5	O	O	O		O			Damgaard et al. (2018) Nature	BAM	DA191,DA194,DA195,DA197,DA198
Shahr_I_Sokhta_BA1	8	O	O	O		O			Narasimhan et al. (2019) Science	1240K	I11462,I11474,I11476,I11478,I11479,I11483,I8724,I8725
SHG	6	O	O	O		O			Mathieson et al. (2015) Nature	1240K	I0013,I0011,I0015,I0012,I0014,I0017
Shimao_LN	3	O	O	O		O			Ning et al. (2020) Nat. Commun.	1240K	SM-SGDLM27,SM-SGDLM6,SM-SGDLM7X
Sintashta_MLBA	38	O	O	O		O	O		Narasimhan et al. (2019) Science	1240K	I1060,I1062,I1065,I1022,I1088,I1084,I1082,I1055,I1018,I1019,I1086,I1090,I1024,I1063,I1029,I1064,I1089,I1053,I1027,I0982,I0937,I0938,I0939,I0942,I0943,I0984,I0986,I0989,I1003,I1006,I1008,I1011,I1012,I1013,I1061,I7480,I7670,I0987
Srubnaya	11	O	O	O		O			Mathieson et al. (2015) Nature	1240K	I0234,I0235,I0233,I0232,I0358,I0359,I0361,I0422,I0424,I0430,I0431
Suogang	2	O	O	O		O			Yang et al. (2020) Science	1240K	SuogangB1_d,SuogangB3_d
Tagar	8	O	O	O		O			Damgaard et al. (2018) Nature	BAM	DA2,DA3,DA4,DA5,DA6,DA7,DA8,DA9
Tarim_EMBA1	12	O	O	O		O	O		Zhang et al. (2021) Nature	1240K	L5209,L5213,L4964,L6101,L6103,L6105,L6106,GMGM1,XHM100,XHM110,XHM135,XHM75
Tanshishan	4	O	O	O		O			Yang et al. (2020) Science	1240K	L5696_d,L5698_d,L7417_d,L7415
TellKurdu_EC	5	O	O	O		O			Skourtanioti et al. (2020) Cell	1240K	KRD001,KRD003,KRD004,KRD005,KRD006
Tepe_Anau_EN	3	O	O	O		O			Narasimhan et al. (2019) Science	1240K	I4085,I4086,I4087
Tepe_Hissar_C	12	O	O	O		O			Narasimhan et al. (2019) Science	1240K	I2922,I2927,I2928,I2513,I2514,I2923,I2924,I2925,I2337,I2512,I2918,I2921
Tepecik.SG	5	O	O	O		O			Kılınç et al. (2016) Curr. Biol.	1240K	Tep001,Tep002,Tep003,Tep004,Tep006
Tianyuan	1	O	O	O		O			Yang et al. (2017) Curr. Biol.	1240K	Tianyuan
UKY	1	O	O	O	O	O	O	O	Yu et al. (2020) Cell	1240K	UKY001
Ulaanzuukh_SlabGrave	16	O	O	O		O			Jeong et al. (2020) Cell	1240K	BOR001.A0101,DAR001.B0101,ULN003.A0101,ULN005.A0102,BUL001.A0101,BUL002.A0101,ULN001.A0101,ULN002.A0101,ULN009.A0101,ULN010.A0101,MIT001.A0101,SHU001.A0101,ULN006.A0101,ULN007.A0101,ULN015.A0101,PTO001.A0101
Upper_YR_IA	4	O	O	O		O			Ning et al. (2020) Nat. Commun.	1240K	DCZM17IV,DCZ-M21II,DCZ-M22IV,DCZ-M6
Upper_YR_LN	7	O	O	O		O			Ning et al. (2020) Nat. Commun.	1240K	JCKM1-1,LJM14,LJM25,LJM2,LJM3,LJM4,LJM5
USR1	1	O	O	O	O	O	O	O	Moreno-Mayar et al. (2018) Nature	1240K	USR1.SG
Ust_Ishim	1	O	O	O		O			Fu et al. (2014) Nature	1240K	Ust_Ishim_published.DG
Varna	4	O	O	O		O			Mathieson et al. (2018) Nature	1240K	ANI152,ANI153,ANI160,ANI159-ANI181
Villabruna	1	O	O	O		O	O		Fu et al. (2016) Nature	1240K	Villabruna
WestBaikal_EN	14	O	O	O	O	O	O	O	Damgaard et al. (2018) Science	BAM	DA340,DA341,DA357,DA359,DA245,DA246,DA247,DA248,DA249,DA250,DA251,DA252,DA253,DA362
	1	O	O	O	O	O	O	O	Sikora et al. (2019) Nature	BAM	NEO229
	4	O	O	O	O	O	O	O	Yu et al. (2020) Cell	1240K	KAG001,STB002,IUO001,ANG001
	2	O	O	O	O	O	O	O	Kılınç et al. (2021) Sci. Adv.	BAM	irk051,irk007
WestBaikal_LNBA	16	O	O	O	O	O	O	O	Damgaard et al. (2018) Science	BAM	DA354,DA358,DA360,DA334,DA335,DA336,DA337,DA339,DA342,DA344,DA345,DA355,DA343,DA353,DA356,DA361
	4	O	O	O	O	O	O	O	Sikora et al. (2019) Nature	BAM	NEO230,NEO231,NEO232,NEO298
	10	O	O	O	O	O	O	O	Yu et al. (2020) Cell	1240K	KPT001,KPT002,KPT003,STB001,GLZ003,KPT004,ZPL001,ZPL002,KAG002,KPT006
	15	O	O	O	O	O	O	O	Kılınç et al. (2021) Sci. Adv.	BAM	irk008,irk017,irk022,irk025,irk033,irk036,irk040,irk034,irk075,irk071,mak026,irk068,irk057,irk050,irk061
West_Siberia_N	3	O	O	O		O	O		Narasimhan et al. (2019) Science	1240K	I1958,I1960,I5766
WHG	1	O	O	O		O		O	Lazaridis et al. (2014) Nature	1240K	Loschbour_published.DG
	7	O	O	O		O		O	Mathieson et al. (2018) Nature	1240K	Falkenstein,Iboussieres25-1,Iboussieres31-2,Rochedane,BerryAuBac,I2158,I1875
	2	O	O	O		O		O	Mathieson et al. (2015) Nature	1240K	I0585,I1507
WLR_BA	2	O	O	O		O			Ning et al. (2020) Nat. Commun.	1240K	91KLH11,91KLH18
WLR_BA_o	1	O	O	O		O			Ning et al. (2020) Nat. Commun.	1240K	91KLM2
WLR_LN	3	O	O	O		O			Ning et al. (2020) Nat. Commun.	1240K	EDM124,EDM139,EDM176
WLR_MN	3	O	O	O		O			Ning et al. (2020) Nat. Commun.	1240K	BLSM27S,BLSM41,BLSM45
Wusun_TianShan_2200BP	4	O	O	O		O			Damgaard et al. (2018) Nature	BAM	DA201,DA220,DA223,DA227
Xiaogao	1	O	O	O		O			Yang et al. (2020) Science	1240K	Xiaogao
Xiaojingshan	3	O	O	O		O			Yang et al. (2020) Science	1240K	XJS1309_M4,XJS1309_M7,XJS1311_M16
Xitoucun	7	O	O	O		O			Yang et al. (2020) Science	1240K	L5692_d,L5706_d,L5701_d,L5703_d,L5704_d,L5700,L5705
Yakutia_LN	5	O	O	O	O	O	O	O	Kılınç et al. (2021) Sci. Adv.	BAM	N4a1,N4b2,yak021,yak022,yak024
Yakutia_MN	1	O	O	O	O	O	O	O	Kılınç et al. (2021) Sci. Adv.	BAM	Onnyos-1
Yakutia_UP	1	O	O	O	O	O			Kılınç et al. (2021) Sci. Adv.	BAM	Khaiyrgas-1
Yamnaya_Samara	9	O	O	O		O			Mathieson et al. (2015) Nature	1240K	I0370,I0441,I0444,I0439,I0357,I0429,I0438,I0443,I0231
YR_LBIA	6	O	O	O		O			Ning et al. (2020) Nat. Commun.	1240K	HJTM115,HJTW13,JXNTM23,JXNTM2,LGM41,LGM79
YR_LN	8	O	O	O		O			Ning et al. (2020) Nat. Commun.	1240K	HJTM107,HJTM109,PLTM310,PLTM311,PLTM312,PLTM313,WD-WT1H16,WD-WT5M2
YR_MN	8	O	O	O		O			Ning et al. (2020) Nat. Commun.	1240K	WGH35-1,WGM20,WGM35,WGM43,WGM70,WGM76S,WGM94,XW-M1R18
Yumin	1	O	O	O		O	O		Yang et al. (2020) Science	1240K	Yumin
Abazin	10			O	O	O
Abkhasian	9			O	O	O
Adygei	31			O	O	O
Albanian	6			O	O	O
Aleut	7			O	O	O
Aleut_Tlingit	4			O	O	O
Altaian	24			O	O	O
Altaian_Chelkans	8			O	O	O
Ami	10			O	O	O	O
Armenian	10			O	O	O
Armenian_Hemsheni	8			O	O	O
Atayal	9			O	O	O
Avar	10			O	O	O
Azeri	17			O	O	O
Balkar	10			O	O	O
Bashkir	53			O	O	O
Basque	29			O	O	O
Belarusian	10			O	O	O
Besermyan	6			O	O	O
Borneo	9			O	O	O
Bulgarian	10			O	O	O
Buryat	37			O	O	O
Cambodian	8			O	O	O
Chechen	9			O	O	O
Chukchi	20			O	O	O
Chuvash	16			O	O	O
Circassian	9			O	O	O
Croatian	10			O	O	O
Cypriot	8			O	O	O
Czech	10			O	O	O
Dai	10			O	O	O
Darginian	8			O	O	O
Daur	9			O	O	O
Dolgan	4			O	O	O
Dungan	13			O	O	O
Enets	3			O	O	O
English	10			O	O	O
Eskimo_ChaplinSireniki	7			O	O	O
Eskimo_Naukan	12			O	O	O
Estonian	10			O	O	O
Even	9			O	O	O
Evenk_FarEast	5			O	O	O
Evenk_Transbaikal	8			O	O	O
Ezid	8			O	O	O
Finnish	8			O	O	O
French	61			O	O	O
Gagauz	9			O	O	O
Georgian	23			O	O	O
German	10			O	O	O
Greek	20			O	O	O
Han	43			O	O	O
Hezhen	8			O	O	O
Hungarian	20			O	O	O
Icelandic	12			O	O	O
Ingushian	10			O	O	O
Irish	24			O	O	O
Irish_Ulster	6			O	O	O
Italian_North	20			O	O	O
Italian_South	5			O	O	O
Itelmen	6			O	O	O
Japanese	29			O	O	O
Jew_Ashkenazi	7			O	O	O
Jew_Georgian	7			O	O	O
Kabardinian	10			O	O	O
Kaitag	8			O	O	O
Kalmyk	10			O	O	O
Karachai	12			O	O	O
Karakalpak	14			O	O	O
Karelian	15			O	O	O
Kazakh	18			O	O	O
Ket	22			O	O	O	O
Khakass	16			O	O	O
Khakass_Kachins	8			O	O	O
Khamnegan	10			O	O	O
Kinh	8			O	O	O
Korean	6			O	O	O
Koryak	9			O	O	O
Kubachinian	6			O	O	O
Kumyk	8			O	O	O
Kurd	8			O	O	O
Kyrgyz	9			O	O	O
Lahu	8			O	O	O
Lak	10			O	O	O
Lezgin	9			O	O	O
Lithuanian	10			O	O	O
Maltese	8			O	O	O
Mansi	8			O	O	O
Miao	10			O	O	O
Moldavian	10			O	O	O
Mongol	34			O	O	O
Mongola	6			O	O	O
Mordovian	32			O	O	O
Nanai	10			O	O	O
Naxi	9			O	O	O
Negidal	3			O	O	O
Nganasan	33			O	O	O	O
Nivh	10			O	O	O
Nogai	25			O	O	O
Norwegian	11			O	O	O
Orcadian	13			O	O	O
Oroqen	9			O	O	O
Ossetian	16			O	O	O
Polish	23			O	O	O
Romanian	10			O	O	O
Russian	71			O	O	O
Russian_Archangelsk_Krasnoborsky	6			O	O	O
Russian_Archangelsk_Leshukonsky	5			O	O	O
Russian_Archangelsk_Pinezhsky	5			O	O	O
Saami	3			O	O	O
Sardinian	27			O	O	O
Scottish	33			O	O	O
Selkup	25			O	O	O	O
Semende	10			O	O	O
She	10			O	O	O
Sherpa	2			O	O	O
Shetlandic	10			O	O	O
Shor_Khakassia	6			O	O	O
Shor_Mountain	7			O	O	O
Sicilian	11			O	O	O
Sorb	9			O	O	O
Spanish	53			O	O	O
Spanish_North	5			O	O	O
Tabasaran	10			O	O	O
Tajik	31			O	O	O
Tatar_Kazan	13			O	O	O
Tatar_Mishar	10			O	O	O
Tatar_Siberian	19			O	O	O
Tatar_Siberian_Zabolotniye	5			O	O	O
Thai	10			O	O	O
Tibetan	2			O	O	O
Todzin	3			O	O	O
Tofalar	13			O	O	O
Tu	10			O	O	O
Tubalar	27			O	O	O
Tujia	10			O	O	O
Turkish	50			O	O	O
Turkish_Balikesir	5			O	O	O
Turkmen	7			O	O	O
Tuvinian	20			O	O	O
Udmurt	10			O	O	O
Ukrainian	21			O	O	O
Ulchi	25			O	O	O
Uygur	10			O	O	O
Uzbek	27			O	O	O
Veps	10			O	O	O
Xibo	7			O	O	O
Yakut	20			O	O	O
Yi	10			O	O	O
Yukagir	19			O	O	O
Abkhasian.DG	2		O			O
Adygei.DG	2		O			O
Albanian.DG	1		O			O
Aleut.DG	2		O			O
Altaian.DG	1		O			O
Ami.DG	2		O			O	O
Armenian.DG	2		O			O
Atayal.DG	1		O			O
Australian.DG	1		O			O
Balochi.DG	2		O			O
Basque.DG	2		O			O
BedouinB.DG	2		O			O
Bengali.DG	2		O			O
Bergamo.DG	2		O			O
Bougainville.DG	2		O			O
Brahmin.DG	2		O			O
Brahui.DG	2		O			O
Bulgarian.DG	2		O			O
Burmese.DG	2		O			O
Burusho.DG	2		O			O
Cambodian.DG	2		O			O
Chane.DG	1		O			O
Chechen.DG	1		O			O
Chipewyan.DG	2		O			O
Chukchi.DG	1		O			O
Cree.DG	2		O			O
Crete.DG	2		O			O
Czech.DG	1		O			O
Dai.DG	5		O			O
Daur.DG	1		O			O
Druze.DG	2		O			O
Dusun.DG	2		O			O
English.DG	2		O			O
Eskimo_Chaplin.DG	1		O			O
Eskimo_Naukan.DG	2		O			O
Eskimo_Sireniki.DG	2		O			O
Estonian.DG	2		O			O
Even.DG	3		O			O
Finnish.DG	3		O			O
French.DG	4		O			O
Georgian.DG	2		O			O
Greek.DG	2		O			O
Han.DG	4		O			O
Hawaiian.DG	1		O			O
Hazara.DG	2		O			O
Hezhen.DG	2		O			O
Hungarian.DG	2		O			O
Icelandic.DG	2		O			O
Igbo.DG	2		O			O
Igorot.DG	2		O			O
Iranian.DG	2		O			O
Iraqi_Jew.DG	2		O			O
Irula.DG	2		O			O
Itelman.DG	1		O			O
Japanese.DG	3		O			O
Jordanian.DG	3		O			O
Kalash.DG	2		O			O
Kapu.DG	2		O			O
Karitiana.DG	4		O			O
Kashmiri_Pandit.DG	1		O			O
Khanty	4		O		O	O	O		Wong et al. (2017) Genome Research	FASTQ
Kharia.DG	1		O			O
Khonda_Dora.DG	1		O			O
Kinh.DG	2		O			O
Kongo.DG	1		O			O
Korean.DG	2		O			O
Korean_Ulsan	88		O			O
Korean_Ulsan.SG	88		O			O
Kurumba.DG	1		O			O
Kusunda.DG	2		O			O
Kyrgyz.DG	2		O			O
Lahu.DG	2		O			O
Lemande.DG	2		O			O
Lezgin.DG	2		O			O
Madiga.DG	2		O			O
Makrani.DG	2		O			O
Mala.DG	3		O			O
Mansi.DG	2		O			O
Maori.DG	1		O			O
Mayan.DG	2		O			O
Mbuti.DG	5		O			O	O	O
Miao.DG	2		O			O
Mixe.DG	3		O			O	O
Mixtec.DG	2		O			O
Mongola.DG	2		O			O
Nahua.DG	1		O			O
Naxi.DG	3		O			O
Nenets	1		O		O	O	O		Wong et al. (2017) Genome Research	FASTQ
North_Ossetian.DG	2		O			O
Onge.DG	2		O			O	O
Orcadian.DG	2		O			O
Oroqen.DG	2		O			O
Palestinian.DG	3		O			O
Papuan.DG	16		O			O
Pathan.DG	2		O			O
Piapoco.DG	2		O			O
Pima.DG	2		O			O
Polish.DG	1		O			O
Punjabi.DG	4		O			O
Quechua.DG	3		O			O
Relli.DG	2		O			O
Russian.DG	2		O			O
Samaritan.DG	1		O			O
Sardinian.DG	4		O			O
She.DG	2		O			O
Sindhi.DG	2		O			O
Spanish.DG	2		O			O
Surui.DG	2		O			O
Tajik.DG	2		O			O
Thai.DG	2		O			O
Tlingit.DG	2		O			O
Tu.DG	2		O			O
Tubalar.DG	2		O			O
Tujia.DG	2		O			O
Turkish.DG	2		O			O
Tuscan.DG	2		O			O
Ulchi.DG	2		O			O
Uygur.DG	2		O			O
Xibo.DG	2		O			O
Yadava.DG	2		O			O
Yakut.DG	2		O			O
Yemenite_Jew.DG	2		O			O
Yi.DG	2		O			O
Zapotec.DG	2		O			O

## Sheet: TableS3
Table S3. The public domain or accession numbers for published ancient genome data. The "raw data type" column indicates whether 1240K pull-down haploid genotype was used (1240K) or whether it was manually genotyped using a BAM file (BAM) or fastq file (FASTQ). Public domains are listed for 1240K pull-down haploid genotype and accession numbers in European Nucleotide Archive (ENA) and NCBI Seqeun…
reference	raw_data	Accession
Allentoft et al. (2015) Nature	1240K	https://reich.hms.harvard.edu/allen-ancient-dna-resource-aadr-downloadable-genotypes-present-day-and-ancient-dna-data
Damgaard et al. (2018) Nature	BAM	PRJEB20658
Damgaard et al. (2018) Science	BAM	PRJEB26349
Flegontov et al. (2019) Nature	BAM	PRJEB30575
Fu et al. (2014) Nature	1240K	https://reich.hms.harvard.edu/allen-ancient-dna-resource-aadr-downloadable-genotypes-present-day-and-ancient-dna-data
Fu et al. (2016) Nature	1240K	https://reich.hms.harvard.edu/allen-ancient-dna-resource-aadr-downloadable-genotypes-present-day-and-ancient-dna-data
Harney et al. (2018) Nat. Commun.	1240K	https://reich.hms.harvard.edu/allen-ancient-dna-resource-aadr-downloadable-genotypes-present-day-and-ancient-dna-data
Jeong et al. (2016) Proc. Natl. Acad. Sci. USA	FASTQ	https://www.ncbi.nlm.nih.gov/sra/?term=SRP065070
Jeong et al. (2018) Proc. Natl. Acad. Sci. USA	FASTQ	https://www.ncbi.nlm.nih.gov/sra?term=PRJNA429081
Jeong et al. (2020) Cell	1240K	https://edmond.mpdl.mpg.de/imeji/collection/2ZJSw35ZTTa18jEo
Jones et al. (2015) Nat. Commun.	1240K	https://reich.hms.harvard.edu/allen-ancient-dna-resource-aadr-downloadable-genotypes-present-day-and-ancient-dna-data
Kılınç et al. (2016) Curr. Biol.	1240K	https://reich.hms.harvard.edu/allen-ancient-dna-resource-aadr-downloadable-genotypes-present-day-and-ancient-dna-data
Kılınç et al. (2021) Sci. Adv.	BAM	PRJEB39378
Krzewińska et al. (2018) Sci. Adv	BAM	PRJEB27628
Lamnidis et al. (2018) Nat. Commun.	BAM	PRJEB29360
Lazaridis et al. (2014) Nature	1240K	https://reich.hms.harvard.edu/allen-ancient-dna-resource-aadr-downloadable-genotypes-present-day-and-ancient-dna-data
Lazaridis et al. (2016) Nature	1240K	https://reich.hms.harvard.edu/allen-ancient-dna-resource-aadr-downloadable-genotypes-present-day-and-ancient-dna-data
Lazaridis et al. (2017) Nature	1240K	https://reich.hms.harvard.edu/allen-ancient-dna-resource-aadr-downloadable-genotypes-present-day-and-ancient-dna-data
Lipson et al. (2018) Science	1240K	https://reich.hms.harvard.edu/allen-ancient-dna-resource-aadr-downloadable-genotypes-present-day-and-ancient-dna-data
Mathieson et al. (2015) Nature	1240K	https://reich.hms.harvard.edu/allen-ancient-dna-resource-aadr-downloadable-genotypes-present-day-and-ancient-dna-data
Mathieson et al. (2018) Nature	1240K	https://reich.hms.harvard.edu/allen-ancient-dna-resource-aadr-downloadable-genotypes-present-day-and-ancient-dna-data
Mittnik et al. (2018) Nat. Coomun.	1240K	https://reich.hms.harvard.edu/allen-ancient-dna-resource-aadr-downloadable-genotypes-present-day-and-ancient-dna-data
Moreno-Mayar et al. (2017) Nature	1240K	https://reich.hms.harvard.edu/allen-ancient-dna-resource-aadr-downloadable-genotypes-present-day-and-ancient-dna-data
Narasimhan et al. (2019) Science	1240K	https://reich.hms.harvard.edu/allen-ancient-dna-resource-aadr-downloadable-genotypes-present-day-and-ancient-dna-data
Ning et al. (2020) Nat. Commun.	1240K	https://edmond.mpdl.mpg.de/imeji/collection/5oV1TtHlsYggGBT3
Raghavan et al. (2014) Nature	1240K	https://reich.hms.harvard.edu/allen-ancient-dna-resource-aadr-downloadable-genotypes-present-day-and-ancient-dna-data
Raghavan et al. (2015) Science	1240K	https://reich.hms.harvard.edu/allen-ancient-dna-resource-aadr-downloadable-genotypes-present-day-and-ancient-dna-data
Rasmussen et al. (2010) Nature	1240K	https://reich.hms.harvard.edu/allen-ancient-dna-resource-aadr-downloadable-genotypes-present-day-and-ancient-dna-data
Rasmussen et al. (2014) Nature	1240K	https://reich.hms.harvard.edu/allen-ancient-dna-resource-aadr-downloadable-genotypes-present-day-and-ancient-dna-data
Rasmussen et al. (2015) Nature	1240K	https://reich.hms.harvard.edu/allen-ancient-dna-resource-aadr-downloadable-genotypes-present-day-and-ancient-dna-data
Saag et al. (2017) Curr. Biol.	1240K	https://reich.hms.harvard.edu/allen-ancient-dna-resource-aadr-downloadable-genotypes-present-day-and-ancient-dna-data
Sikora et al. (2019) Nature	BAM	PRJEB29700
Skourtanioti et al. (2020) Cell	1240K	https://edmond.mpdl.mpg.de/imeji/collection/zdj1HseOUbd1OaEo
Unterlander et al. (2017) Nat. Commun.	1240K	https://reich.hms.harvard.edu/allen-ancient-dna-resource-aadr-downloadable-genotypes-present-day-and-ancient-dna-data
Wang et al. (2021) Nature	1240K	https://doi.org/10.5281/zenodo.4058532
Wang et al. (2023) Curr. Biol.	BAM	PRJEB55777
Yang et al. (2017) Curr. Biol.	1240K	https://reich.hms.harvard.edu/allen-ancient-dna-resource-aadr-downloadable-genotypes-present-day-and-ancient-dna-data
Yang et al. (2020) Science	1240K	https://ngdc.cncb.ac.cn/gsa-human/browse/HRA000123
Yu et al. (2020) Cell	1240K	https://edmond.mpdl.mpg.de/imeji/collection/z9C4DN1vFlqsmbHO
Zhang et al. (2021) Nature	1240K	https://edmond.mpdl.mpg.de/dataset.xhtml?persistentId=doi:10.17617/3.4JXOTD
Wong et al. (2017) Genome Research	FASTQ	https://www.ncbi.nlm.nih.gov/sra/?term=PRJNA267856

## Sheet: TableS4
Table S4. QpAdm and qpWave modeling of Ancient Paleo Siberian individuals. (A) We performed group-based qpAdm analysis and found that previously published admixture models for Ancient Paleo-Siberian well fit for irk030 and Dzhylinda-1. Models with P-value >0.05 are highlighted in grey. We used a base set of nine outgroups ("Base"): Mbuti, Onge, Iran_N, Villabruna, Ami, Mixe, Anatolia_N, Yumin and…
A. QpAdm modeling results on Ancient Paleo-Siberian
				Outgroup = Base
Target	Ref1	Ref2	Ref3	p-value	Coeff1	Coeff2	Coeff3
UKY	DevilsCave_N	AG3	-	0.00519811	0.746±0.018	0.254±0.018	-
UKY	DevilsCave_N	-	USR1	6.30072e-12	0.461±0.039	-	0.539±0.039
UKY	DevilsCave_N	AG3	USR1	0.764337	0.589±0.042	0.175±0.026	0.237±0.058
UKY	DevilsCave_N	Tarim_EMBA1	-	0.000101891	0.711±0.017	0.289±0.017	-
UKY	DevilsCave_N	Tarim_EMBA1	USR1	0.554147	0.564±0.034	0.200±0.024	0.237±0.048
UKY	EastBaikal_N	AG3	-	0.0028678	0.766±0.019	0.234±0.019	-
UKY	EastBaikal_N	-	USR1	1.20631e-10	0.489±0.041	-	0.511±0.041
UKY	EastBaikal_N	AG3	USR1	0.73855	0.595±0.043	0.158±0.025	0.247±0.057
UKY	EastBaikal_N	Tarim_EMBA1	-	1.8351e-06	0.736±0.018	0.264±0.018	-
UKY	EastBaikal_N	Tarim_EMBA1	USR1	0.102617	0.569±0.036	0.177±0.024	0.254±0.048
Kolyma_M	DevilsCave_N	AG3	-	6.62081e-05	0.726±0.016	0.274±0.016	-
Kolyma_M	DevilsCave_N	-	USR1	8.55859e-12	0.358±0.041	-	0.642±0.041
Kolyma_M	DevilsCave_N	AG3	USR1	0.617022	0.550±0.039	0.185±0.024	0.265±0.054
Kolyma_M	DevilsCave_N	Tarim_EMBA1	-	3.98932e-08	0.680±0.016	0.320±0.016	-
Kolyma_M	DevilsCave_N	Tarim_EMBA1	USR1	0.965717	0.501±0.032	0.206±0.023	0.292±0.046
Kolyma_M	EastBaikal_N	AG3	-	3.39749e-05	0.751±0.017	0.249±0.017	-
Kolyma_M	EastBaikal_N	-	USR1	2.67307e-11	0.385±0.045	-	0.615±0.045
Kolyma_M	EastBaikal_N	AG3	USR1	0.671113	0.558±0.043	0.160±0.024	0.282±0.058
Kolyma_M	EastBaikal_N	Tarim_EMBA1	-	5.8839e-09	0.701±0.017	0.299±0.017	-
Kolyma_M	EastBaikal_N	Tarim_EMBA1	USR1	0.172152	0.513±0.037	0.191±0.024	0.297±0.051
Dzhylinda-1	DevilsCave_N	AG3	-	0.000110534	0.774±0.018	0.226±0.018	-
Dzhylinda-1	DevilsCave_N	-	USR1	7.25729e-08	0.453±0.039	-	0.547±0.039
Dzhylinda-1	DevilsCave_N	AG3	USR1	0.705015	0.574±0.043	0.135±0.025	0.291±0.059
Dzhylinda-1	DevilsCave_N	Tarim_EMBA1	-	1.18688e-09	0.729±0.017	0.271±0.017	-
Dzhylinda-1	DevilsCave_N	Tarim_EMBA1	USR1	0.2741	0.527±0.034	0.159±0.024	0.314±0.047
Dzhylinda-1	EastBaikal_N	AG3	-	1.15485e-06	0.783±0.019	0.217±0.019	-
Dzhylinda-1	EastBaikal_N	-	USR1	3.01968e-07	0.480±0.039	-	0.520±0.039
Dzhylinda-1	EastBaikal_N	AG3	USR1	0.165472	0.565±0.044	0.118±0.026	0.317±0.059
Dzhylinda-1	EastBaikal_N	Tarim_EMBA1	-	1.69703e-11	0.747±0.018	0.253±0.018	-
Dzhylinda-1	EastBaikal_N	Tarim_EMBA1	USR1	0.0650916	0.538±0.034	0.141±0.024	0.321±0.046
irk030	DevilsCave_N	AG3	-	3.1134e-05	0.712±0.017	0.288±0.017	-
irk030	DevilsCave_N	-	USR1	3.83283e-25	0.398±0.052	-	0.602±0.052
irk030	DevilsCave_N	AG3	USR1	0.0170417	0.563±0.044	0.212±0.025	0.225±0.060
irk030	DevilsCave_N	Tarim_EMBA1	-	1.17931e-05	0.660±0.017	0.340±0.017	-
irk030	DevilsCave_N	Tarim_EMBA1	USR1	0.0142266	0.548±0.033	0.269±0.023	0.182±0.045
irk030	EastBaikal_N	AG3	-	0.00064572	0.733±0.017	0.267±0.017	-
irk030	EastBaikal_N	-	USR1	4.79806e-20	0.462±0.047	-	0.538±0.047
irk030	EastBaikal_N	AG3	USR1	0.515406	0.574±0.041	0.190±0.024	0.236±0.055
irk030	EastBaikal_N	Tarim_EMBA1	-	0.00620832	0.685±0.017	0.315±0.017	-
irk030	EastBaikal_N	Tarim_EMBA1	USR1	0.993997	0.570±0.033	0.248±0.023	0.181±0.043
B. qpWave modeling results on Paleo-Siberians
Left1	Left2	Left3	Left4	rank 0 p-value
UKY	irk030	-	-	0.0852
UKY	Kolyma_M	-	-	0.449
UKY	Dzhylinda-1	-	-	0.911
irk030	Kolyma_M	-	-	0.149
irk030	Dzhylinda-1	-	-	0.00255
Dzhylinda-1	Kolyma_M	-	-	0.148
UKY	Dzhylinda-1	irk030	-	0.0463
UKY	Kolyma_M	irk030	-	0.12
Dzhylinda-1	Kolyma_M	irk030	-	0.0102
UKY	Kolyma_M	Dzhylinda-1	-	0.409
UKY	Kolyma_M	Dzhylinda-1	irk030	0.0485

## Sheet: TableS5
Table S5. QpAdm and qpWave modeling of Middle Holocene Siberian populations. (A) We performed group-based qpAdm analysis for West Baikal populations. We found that irk030 serves as the best APS proxy for both WestBaikal_EN and WestBaikal_LNBA. Models with P-value >0.05 are highlighted in grey. We used a base set of nine outgroups ("Base"): Mbuti, Onge, Iran_N, Villabruna, Ami, Mixe, Anatolia_N, Y…
A. QpAdm modelling results on Middle Holocene West Baikal populations
			Outgroup = Base			Outgroup = Base + irk030			Outgroup = Base + Altai_7500BP
Target	Ref1	Ref2	p-value	Coeff1	Coeff2	p-value	Coeff1	Coeff2	p-value	Coeff1	Coeff2
WestBaikal_EN	Dzhylinda-1	DevilsCave_N	1.97473e-11	0.394±0.042	0.606±0.042	1.89807e-15	0.413±0.052	0.587±0.052	4.98912e-12	0.421±0.047	0.579±0.047
		EastBaikal_N	0.0178578	0.296±0.033	0.704±0.033	7.80944e-05	0.289±0.037	0.711±0.037	0.0116677	0.295±0.035	0.705±0.035
	irk030	DevilsCave_N	2.48139e-07	0.348±0.030	0.652±0.030	-	-	-	1.09739e-06	0.344±0.028	0.656±0.028
		EastBaikal_N	0.0875416	0.247±0.027	0.753±0.027	-	-	-	0.114361	0.237±0.026	0.763±0.026
	Altai_7500BP	DevilsCave_N	1.80287e-07	0.173±0.014	0.827±0.014	3.36512e-12	0.168±0.015	0.832±0.015	-	-	-
		EastBaikal_N	0.322155	0.121±0.013	0.879±0.013	0.00326522	0.117±0.014	0.883±0.014	-	-	-
WestBaikal_LNBA	Dzhylinda-1	DevilsCave_N	1.66886e-06	0.952±0.059	0.048±0.059	3.89803e-14	1.113±0.081	-0.113±0.081	3.18504e-08	1.009±0.069	-0.009±0.069
		EastBaikal_N	5.06899e-06	0.887±0.057	0.113±0.057	7.14084e-15	1.044±0.087	-0.044±0.087	3.24996e-08	0.936±0.070	0.064±0.070
		WestBaikal_EN	4.32799e-06	0.847±0.080	0.153±0.080	8.02078e-15	1.070±0.139	-0.070±0.139	3.85714e-08	0.910±0.098	0.090±0.098
	irk030	DevilsCave_N	0.290892	0.785±0.034	0.215±0.034	-	-	-	0.195106	0.755±0.031	0.245±0.031
		EastBaikal_N	0.289422	0.759±0.037	0.241±0.037	-	-	-	0.207039	0.721±0.033	0.279±0.033
		WestBaikal_EN	0.424766	0.672±0.043	0.328±0.043	-	-	-	0.374176	0.631±0.037	0.369±0.037
	Altai_7500BP	DevilsCave_N	0.0108784	0.407±0.015	0.593±0.015	5.81988e-26	0.419±0.019	0.581±0.019	-	-	-
		EastBaikal_N	0.415822	0.371±0.015	0.629±0.015	5.28969e-24	0.382±0.020	0.618±0.020	-	-	-
		WestBaikal_EN	0.171191	0.286±0.013	0.714±0.013	2.70964e-21	0.292±0.017	0.708±0.017	-	-	-
B. QpAdm modeling results on Altai hunter-gatherers
				Outgroup = Base		Outgroup = Base + UKY			Outgroup = Base + Kolyma_M			Outgroup = Base + Dzhylinda-1			Outgroup = Base + irk030
Target	Ref1	Ref2	p-value	Coeff1	Coeff2	p-value	Coeff1	Coeff2	p-value	Coeff1	Coeff2	p-value	Coeff1	Coeff2	p-value	Coeff1	Coeff2
Altai_7500BP	UKY	Tarim_EMBA1	0.676407	0.469±0.024	0.531±0.024	-	-	-	0.767409	0.466±0.024	0.534±0.024	0.843305	0.468±0.026	0.532±0.026	0.00551491	0.483±0.025	0.517±0.025
Altai_7500BP	Kolyma_M	Tarim_EMBA1	0.146256	0.483±0.025	0.517±0.025	0.351555	0.491±0.025	0.509±0.025	-	-	-	0.116034	0.472±0.026	0.528±0.026	0.00125902	0.493±0.025	0.507±0.025
Altai_7500BP	Dzhylinda-1	Tarim_EMBA1	0.182269	0.446±0.025	0.554±0.025	0.374516	0.458±0.026	0.542±0.026	0.259909	0.443±0.024	0.557±0.024	-	-	-	0.0118463	0.458±0.025	0.542±0.025
Altai_7500BP	irk030	Tarim_EMBA1	0.854501	0.503±0.027	0.497±0.027	0.728794	0.521±0.028	0.479±0.028	0.887656	0.503±0.027	0.497±0.027	0.816742	0.498±0.028	0.502±0.028	-	-	-
Altai_6500BP	UKY	Tarim_EMBA1	0.308005	0.466±0.026	0.534±0.026	-	-	-	0.26943	0.469±0.026	0.531±0.026	0.172633	0.466±0.028	0.534±0.028	0.0815257	0.469±0.026	0.531±0.026
Altai_6500BP	Kolyma_M	Tarim_EMBA1	0.234909	0.472±0.027	0.528±0.027	0.296469	0.463±0.028	0.537±0.028	-	-	-	0.137055	0.479±0.029	0.521±0.029	0.0819582	0.474±0.027	0.526±0.027
Altai_6500BP	Dzhylinda-1	Tarim_EMBA1	0.137209	0.446±0.026	0.554±0.026	0.110851	0.440±0.027	0.560±0.027	0.168088	0.449±0.026	0.551±0.026	-	-	-	0.0437009	0.451±0.026	0.549±0.026
Altai_6500BP	irk030	Tarim_EMBA1	0.224196	0.500±0.028	0.500±0.028	0.409673	0.492±0.028	0.508±0.028	0.211154	0.503±0.028	0.497±0.028	0.144336	0.498±0.029	0.502±0.029	-	-	-
Altai_5500BP	UKY	Tarim_EMBA1	0.0277883	0.540±0.023	0.460±0.023	-	-	-	0.045197	0.537±0.022	0.463±0.022	0.0260566	0.545±0.024	0.455±0.024	0.000431101	0.541±0.024	0.459±0.024
Altai_5500BP	Kolyma_M	Tarim_EMBA1	0.00104397	0.542±0.022	0.458±0.022	0.00541514	0.546±0.022	0.454±0.022	-	-	-	4.40683e-05	0.546±0.023	0.454±0.023	5.8295e-05	0.546±0.022	0.454±0.022
Altai_5500BP	Dzhylinda-1	Tarim_EMBA1	0.000178489	0.531±0.024	0.469±0.024	0.0065604	0.539±0.024	0.461±0.024	0.000280326	0.527±0.024	0.473±0.024	-	-	-	0.000213323	0.533±0.024	0.467±0.024
Altai_5500BP	irk030	Tarim_EMBA1	0.036593	0.572±0.025	0.428±0.025	0.0852272	0.590±0.026	0.410±0.026	0.0528306	0.572±0.024	0.428±0.024	0.0126327	0.581±0.026	0.419±0.026	-	-	-
C. F4 statistics results on Altai hunter-gatherers
pop1	pop2	pop3	pop4	est	se	z	nSNPs
Mbuti	Altai_7500BP	irk030	UKY	-0.00219	0.000611	-3.59	522183
Mbuti	Altai_7500BP	irk030	Kolyma_M	-0.00199	0.000614	-3.24	642713
Mbuti	Altai_7500BP	irk030	Dzhylinda-1	-0.00269	0.000669	-4.02	424002
Mbuti	Altai_6500BP	irk030	UKY	-0.00235	0.000686	-3.42	336394
Mbuti	Altai_6500BP	irk030	Kolyma_M	-0.000877	0.000667	-1.31	409388
Mbuti	Altai_6500BP	irk030	Dzhylinda-1	-0.00225	0.000746	-3.02	277413
Mbuti	Altai_5500BP	irk030	UKY	-0.00199	0.000579	-3.43	566576
Mbuti	Altai_5500BP	irk030	Kolyma_M	-0.00139	0.000575	-2.41	701022
Mbuti	Altai_5500BP	irk030	Dzhylinda-1	-0.00229	0.000601	-3.81	463087
D. QpAdm and qpWave modelling results on Middle Holocene Yakutia populations
			Outgroup = Base			Outgroup = Base + DevilsCave_N			Outgroup = Base + WestBaikal_EN
Target	Ref1	Ref2	p-value	Coeff1	Coeff2	p-value	Coeff1	Coeff2	p-value	Coeff1	Coeff2
Yakutia_MN	Dzhylinda-1	-	0.0414	-	-	0.0642	-	-	0.00159	-	-
		DevilsCave_N	0.0776693	0.873±0.081	0.127±0.081	-	-	-	0.00219338	0.883±0.091	0.117±0.091
		WestBaikal_EN	0.235116	0.705±0.111	0.295±0.111	0.269786	0.718±0.111	0.282±0.111	-	-	-
			Outgroup = Base			Outgroup = Base + DevilsCave_N			Outgroup = Base + EastBaikal_N			Outgroup = Base + Yakutia_MN
Target	Ref1	Ref2	p-value	Coeff1	Coeff2	p-value	Coeff1	Coeff2	p-value	Coeff1	Coeff2	p-value	Coeff1	Coeff2
Yakutia_LN	Dzhylinda-1	DevilsCave_N	0.00107165	0.468±0.040	0.532±0.040	-	-	-	5.2197e-17	0.416±0.064	0.584±0.064	9.91627e-06	0.542±0.061	0.458±0.061
		EastBaikal_N	0.254406	0.394±0.038	0.606±0.038	0.192236	0.384±0.038	0.616±0.038	-	-	-	0.00562472	0.423±0.053	0.577±0.053
	Yakutia_MN	DevilsCave_N	0.295681	0.588±0.051	0.412±0.051	-	-	-	6.56651e-08	0.590±0.071	0.410±0.071	-	-	-
		EastBaikal_N	0.942193	0.480±0.060	0.520±0.060	0.61853	0.453±0.048	0.547±0.048	-	-	-	-	-	-

## Sheet: TableS6
Table S6. QpAdm and qpWave modeling of Yakutia ancestry-related populations. (A) We performed group-based qpAdm and qpWave analysis for Nganasan, Krasnoyarsk_BA, and Yakutia_LN. Models with P-value >0.05 are highlighted in grey. We used a base set of nine outgroups ("Base"): Mbuti, Onge, Iran_N, Villabruna, Ami, Mixe, Anatolia_N, Yumin, and West_Siberia_N as a default. We added Yakutia_LN to the …
A. QpAdm and qpWave modelling results on Nganasan
			Outgroup = Base			Outgroup = Base + Yakutia_LN
Target	Ref1	Ref2	p-value	Coeff1	Coeff2	p-value	Coeff1	Coeff2
Nganasan	Yakutia_LN	-	0.0248	-	-	-	-	-
	Yakutia_LN	Yakutia_MN	0.878656	0.784±0.082	0.216±0.082	-	-	-
	Krasnoyarsk_BA	-	0.263	-	-	0.000105	-	-
	Krasnoyarsk_BA	Yakutia_MN	0.317093	0.881±0.206	0.119±0.206	0.146706	0.658±0.078	0.342±0.078
	Yakutia_MN	EastBaikal_N	0.919994	0.590±0.057	0.410±0.057	2.37489e-11	0.905±0.147	0.095±0.147
Krasnoyarsk_BA	Yakutia_LN	-	0.996	-	-	-	-	-
	Yakutia_MN	EastBaikal_N	0.675025	0.543±0.092	0.457±0.092	4.77079e-14	0.993±0.351	0.007±0.351
Yakutia_LN	Yakutia_MN	EastBaikal_N	0.942193	0.480±0.060	0.520±0.060	-	-	-
B. QpAdm modelling results on present-day Siberian populations
			Outgroup = Base			Outgroup = Base + WestBaikal_LNBA			Outgroup = Base + Yakutia_LN
Target	Ref1	Ref2	p-value	Coeff1	Coeff2	p-value	Coeff1	Coeff2	p-value	Coeff1	Coeff2
Enets	UKY	Afanasievo	2.27994e-08	0.916±0.020	0.084±0.020	1.2177e-14	0.966±0.020	0.034±0.020	4.31724e-34	1.011±0.021	-0.011±0.021
	UKY	Krasnoyarsk_MLBA	2.3701e-07	0.911±0.019	0.089±0.019	3.69875e-14	0.957±0.018	0.043±0.018	3.6364e-34	1.000±0.019	-0.000±0.019
	Kolyma_M	Afanasievo	1.7212e-11	0.893±0.019	0.107±0.019	5.77146e-19	0.938±0.018	0.062±0.018	7.04409e-42	0.966±0.020	0.034±0.020
	Kolyma_M	Krasnoyarsk_MLBA	1.55694e-09	0.886±0.017	0.114±0.017	8.49055e-18	0.930±0.017	0.070±0.017	3.85e-41	0.954±0.019	0.046±0.019
	Dzhylinda-1	Afanasievo	2.70377e-06	0.879±0.017	0.121±0.017	2.46331e-08	0.902±0.017	0.098±0.017	3.68275e-16	0.929±0.017	0.071±0.017
	Dzhylinda-1	Krasnoyarsk_MLBA	4.30567e-05	0.878±0.016	0.122±0.016	2.14694e-07	0.902±0.016	0.098±0.016	2.49845e-15	0.926±0.016	0.074±0.016
	irk030	Afanasievo	1.08154e-11	0.917±0.019	0.083±0.019	1.35047e-22	0.853±0.016	0.147±0.016	2.62612e-23	0.982±0.019	0.018±0.019
	irk030	Krasnoyarsk_MLBA	5.28521e-10	0.907±0.018	0.093±0.018	3.91914e-20	0.851±0.015	0.149±0.015	9.13993e-23	0.968±0.018	0.032±0.018
	WestBaikal_LNBA	Afanasievo	1.23249e-08	0.892±0.013	0.108±0.013	-	-	-	9.56158e-39	0.940±0.013	0.060±0.013
	WestBaikal_LNBA	Krasnoyarsk_MLBA	4.75227e-06	0.889±0.012	0.111±0.012	-	-	-	5.08141e-37	0.934±0.012	0.066±0.012
	WestBaikal_EN	Afanasievo	2.69489e-10	0.800±0.012	0.200±0.012	8.39244e-11	0.810±0.011	0.190±0.011	4.76647e-45	0.846±0.012	0.154±0.012
	WestBaikal_EN	Krasnoyarsk_MLBA	9.77448e-14	0.813±0.011	0.187±0.011	5.27185e-14	0.822±0.010	0.178±0.010	5.80339e-48	0.858±0.011	0.142±0.011
	Yakutia_MN	Afanasievo	0.484277	0.879±0.020	0.121±0.020	0.540877	0.885±0.019	0.115±0.019	0.207223	0.896±0.019	0.104±0.019
	Yakutia_MN	Krasnoyarsk_MLBA	0.681139	0.884±0.019	0.116±0.019	0.722473	0.889±0.018	0.111±0.018	0.309249	0.900±0.018	0.100±0.018
	Yakutia_LN	Afanasievo	0.00210234	0.806±0.012	0.194±0.012	4.89005e-05	0.822±0.011	0.178±0.011	-	-	-
	Yakutia_LN	Krasnoyarsk_MLBA	0.000956596	0.815±0.011	0.185±0.011	3.56769e-05	0.829±0.011	0.171±0.011	-	-	-
Nenets	UKY	Afanasievo	0.000634487	0.745±0.022	0.255±0.022	1.90997e-15	0.805±0.023	0.195±0.023	2.82375e-38	0.851±0.024	0.149±0.024
	UKY	Krasnoyarsk_MLBA	0.0143313	0.756±0.020	0.244±0.020	8.53685e-14	0.808±0.022	0.192±0.022	3.89966e-36	0.845±0.022	0.155±0.022
	Kolyma_M	Afanasievo	2.18591e-07	0.740±0.021	0.260±0.021	1.63981e-16	0.804±0.020	0.196±0.020	2.0166e-40	0.842±0.022	0.158±0.022
	Kolyma_M	Krasnoyarsk_MLBA	0.000109357	0.747±0.020	0.253±0.020	6.33924e-14	0.804±0.019	0.196±0.019	8.43342e-38	0.836±0.020	0.164±0.020
	Dzhylinda-1	Afanasievo	1.5672e-05	0.717±0.021	0.283±0.021	2.42001e-08	0.750±0.020	0.250±0.020	5.74368e-20	0.793±0.021	0.207±0.021
	Dzhylinda-1	Krasnoyarsk_MLBA	0.00135897	0.727±0.020	0.273±0.020	2.36301e-06	0.758±0.020	0.242±0.020	1.33725e-17	0.795±0.020	0.205±0.020
	irk030	Afanasievo	3.58994e-09	0.738±0.020	0.262±0.020	5.00937e-11	0.703±0.017	0.297±0.017	1.28443e-29	0.832±0.021	0.168±0.021
	irk030	Krasnoyarsk_MLBA	6.71816e-06	0.746±0.019	0.254±0.019	3.08334e-08	0.714±0.016	0.286±0.016	7.91123e-27	0.831±0.019	0.169±0.019
	WestBaikal_LNBA	Afanasievo	0.000433692	0.731±0.018	0.269±0.018	-	-	-	6.29661e-36	0.800±0.018	0.200±0.018
	WestBaikal_LNBA	Krasnoyarsk_MLBA	0.0235826	0.742±0.017	0.258±0.017	-	-	-	2.92592e-33	0.803±0.017	0.197±0.017
	WestBaikal_EN	Afanasievo	0.00905228	0.660±0.016	0.340±0.016	0.000293029	0.680±0.015	0.320±0.015	1.2869e-34	0.723±0.016	0.277±0.016
	WestBaikal_EN	Krasnoyarsk_MLBA	2.17555e-08	0.682±0.016	0.318±0.016	3.05614e-09	0.696±0.015	0.304±0.015	9.03409e-38	0.737±0.016	0.263±0.016
	Yakutia_MN	Afanasievo	0.0105859	0.737±0.022	0.263±0.022	0.00826938	0.753±0.020	0.247±0.020	4.15028e-05	0.778±0.021	0.222±0.021
	Yakutia_MN	Krasnoyarsk_MLBA	0.0836724	0.748±0.021	0.252±0.021	0.0711385	0.761±0.019	0.239±0.019	0.000761769	0.783±0.020	0.217±0.020
	Yakutia_LN	Afanasievo	0.537374	0.670±0.016	0.330±0.016	0.0049787	0.696±0.015	0.304±0.015	-	-	-
	Yakutia_LN	Krasnoyarsk_MLBA	0.00527089	0.688±0.016	0.312±0.016	4.24709e-05	0.711±0.015	0.289±0.015	-	-	-
Selkup	UKY	Afanasievo	0.00067976	0.744±0.014	0.256±0.014	2.06362e-22	0.815±0.015	0.185±0.015	9.64279e-32	0.809±0.016	0.191±0.016
	UKY	Krasnoyarsk_MLBA	0.0305273	0.756±0.014	0.244±0.014	5.28989e-20	0.821±0.014	0.179±0.014	3.82707e-29	0.815±0.015	0.185±0.015
	Kolyma_M	Afanasievo	6.73959e-07	0.729±0.013	0.271±0.013	5.41751e-25	0.790±0.014	0.210±0.014	1.02222e-32	0.785±0.015	0.215±0.015
	Kolyma_M	Krasnoyarsk_MLBA	0.00469236	0.736±0.013	0.264±0.013	2.3818e-21	0.794±0.013	0.206±0.013	4.40849e-29	0.789±0.014	0.211±0.014
	Dzhylinda-1	Afanasievo	0.000564502	0.714±0.012	0.286±0.012	2.49283e-11	0.752±0.012	0.248±0.012	5.19818e-12	0.749±0.012	0.251±0.012
	Dzhylinda-1	Krasnoyarsk_MLBA	0.0337937	0.726±0.012	0.274±0.012	1.71282e-09	0.764±0.012	0.236±0.012	3.70056e-10	0.760±0.012	0.240±0.012
	irk030	Afanasievo	1.48498e-05	0.741±0.013	0.259±0.013	5.8735e-11	0.711±0.011	0.289±0.011	3.52799e-17	0.782±0.014	0.218±0.014
	irk030	Krasnoyarsk_MLBA	0.0678988	0.750±0.012	0.250±0.012	1.73003e-07	0.721±0.011	0.279±0.011	7.23944e-13	0.787±0.013	0.213±0.013
	WestBaikal_LNBA	Afanasievo	1.09008e-06	0.721±0.007	0.279±0.007	-	-	-	3.82909e-47	0.745±0.007	0.255±0.007
	WestBaikal_LNBA	Krasnoyarsk_MLBA	0.000245574	0.734±0.007	0.266±0.007	-	-	-	3.17892e-43	0.756±0.007	0.244±0.007
	WestBaikal_EN	Afanasievo	1.2774e-36	0.645±0.006	0.355±0.006	1.26923e-51	0.663±0.006	0.337±0.006	6.68172e-78	0.665±0.007	0.335±0.007
	WestBaikal_EN	Krasnoyarsk_MLBA	2.44803e-64	0.667±0.007	0.333±0.007	4.21357e-76	0.682±0.006	0.318±0.006	6.70399e-105	0.688±0.007	0.312±0.007
	Yakutia_MN	Afanasievo	0.133039	0.710±0.014	0.290±0.014	0.00442907	0.732±0.013	0.268±0.013	0.120692	0.717±0.013	0.283±0.013
	Yakutia_MN	Krasnoyarsk_MLBA	0.126123	0.727±0.013	0.273±0.013	0.00539395	0.747±0.013	0.253±0.013	0.124741	0.733±0.012	0.267±0.012
	Yakutia_LN	Afanasievo	6.53632e-17	0.650±0.007	0.350±0.007	3.90275e-32	0.674±0.007	0.326±0.007	-	-	-
	Yakutia_LN	Krasnoyarsk_MLBA	2.37293e-29	0.670±0.007	0.330±0.007	1.2448e-41	0.691±0.007	0.309±0.007	-	-	-
Ket	UKY	Afanasievo	2.14575e-05	0.794±0.015	0.206±0.015	7.35968e-26	0.877±0.015	0.123±0.015	5.01611e-25	0.851±0.016	0.149±0.016
	UKY	Krasnoyarsk_MLBA	0.000799511	0.803±0.014	0.197±0.014	3.1793e-24	0.878±0.014	0.122±0.014	3.86613e-23	0.853±0.015	0.147±0.015
	Kolyma_M	Afanasievo	4.69458e-08	0.778±0.014	0.222±0.014	2.77622e-28	0.846±0.014	0.154±0.014	1.36248e-28	0.830±0.015	0.170±0.015
	Kolyma_M	Krasnoyarsk_MLBA	0.000128491	0.781±0.013	0.219±0.013	1.39126e-25	0.847±0.013	0.153±0.013	9.99698e-26	0.830±0.014	0.170±0.014
	Dzhylinda-1	Afanasievo	6.12935e-05	0.757±0.013	0.243±0.013	2.87564e-14	0.803±0.013	0.197±0.013	4.28593e-09	0.784±0.013	0.216±0.013
	Dzhylinda-1	Krasnoyarsk_MLBA	0.00346256	0.767±0.013	0.233±0.013	1.10853e-12	0.811±0.012	0.189±0.012	2.00461e-07	0.793±0.012	0.207±0.012
	irk030	Afanasievo	1.79703e-06	0.792±0.014	0.208±0.014	2.57028e-10	0.764±0.012	0.236±0.012	3.66939e-12	0.822±0.013	0.178±0.013
	irk030	Krasnoyarsk_MLBA	0.00318318	0.796±0.013	0.204±0.013	5.96973e-07	0.770±0.011	0.230±0.011	4.05315e-09	0.824±0.013	0.176±0.013
	WestBaikal_LNBA	Afanasievo	9.09823e-08	0.772±0.007	0.228±0.007	-	-	-	5.07671e-32	0.797±0.007	0.203±0.007
	WestBaikal_LNBA	Krasnoyarsk_MLBA	0.000153598	0.780±0.007	0.220±0.007	-	-	-	1.75911e-29	0.803±0.007	0.197±0.007
	WestBaikal_EN	Afanasievo	2.42412e-39	0.692±0.006	0.308±0.006	3.80169e-60	0.714±0.006	0.286±0.006	7.48107e-65	0.711±0.006	0.289±0.006
	WestBaikal_EN	Krasnoyarsk_MLBA	7.28582e-63	0.712±0.006	0.288±0.006	3.97853e-82	0.732±0.006	0.268±0.006	1.26016e-87	0.729±0.006	0.271±0.006
	Yakutia_MN	Afanasievo	0.102666	0.758±0.015	0.242±0.015	0.000260556	0.786±0.014	0.214±0.014	0.150497	0.757±0.013	0.243±0.013
	Yakutia_MN	Krasnoyarsk_MLBA	0.143366	0.771±0.014	0.229±0.014	0.000489862	0.797±0.014	0.203±0.014	0.204279	0.770±0.013	0.230±0.013
	Yakutia_LN	Afanasievo	8.62959e-18	0.692±0.007	0.308±0.007	7.98671e-38	0.724±0.007	0.276±0.007	-	-	-
	Yakutia_LN	Krasnoyarsk_MLBA	4.87465e-27	0.707±0.007	0.293±0.007	7.24934e-46	0.737±0.007	0.263±0.007	-	-	-
Mansi	UKY	Afanasievo	1.51921e-14	0.587±0.013	0.413±0.013	3.52534e-18	0.611±0.013	0.389±0.013	2.30793e-42	0.645±0.015	0.355±0.015
	UKY	Krasnoyarsk_MLBA	7.6832e-05	0.601±0.012	0.399±0.012	4.56701e-08	0.622±0.012	0.378±0.012	1.02481e-30	0.650±0.013	0.350±0.013
	Kolyma_M	Afanasievo	7.79878e-18	0.576±0.012	0.424±0.012	7.43871e-21	0.595±0.011	0.405±0.011	5.77547e-44	0.622±0.013	0.378±0.013
	Kolyma_M	Krasnoyarsk_MLBA	0.000112534	0.581±0.011	0.419±0.011	1.47756e-08	0.602±0.011	0.398±0.011	8.4269e-32	0.627±0.012	0.373±0.012
	Dzhylinda-1	Afanasievo	3.23537e-13	0.563±0.012	0.437±0.012	4.68341e-13	0.569±0.011	0.431±0.011	6.31517e-21	0.595±0.012	0.405±0.012
	Dzhylinda-1	Krasnoyarsk_MLBA	0.000310143	0.576±0.011	0.424±0.011	0.00021277	0.583±0.011	0.417±0.011	5.85265e-12	0.607±0.011	0.393±0.011
	irk030	Afanasievo	1.06751e-18	0.584±0.012	0.416±0.012	3.28502e-34	0.539±0.010	0.461±0.010	9.08904e-31	0.623±0.013	0.377±0.013
	irk030	Krasnoyarsk_MLBA	2.1316e-05	0.593±0.012	0.407±0.012	6.63805e-22	0.550±0.010	0.450±0.010	1.78603e-17	0.629±0.012	0.371±0.012
	WestBaikal_LNBA	Afanasievo	1.8181e-23	0.568±0.008	0.432±0.008	-	-	-	6.25029e-57	0.593±0.009	0.407±0.009
	WestBaikal_LNBA	Krasnoyarsk_MLBA	8.69033e-06	0.583±0.008	0.417±0.008	-	-	-	1.6746e-36	0.605±0.008	0.395±0.008
	WestBaikal_EN	Afanasievo	2.98582e-22	0.511±0.007	0.489±0.007	9.4418e-22	0.509±0.007	0.491±0.007	1.93181e-55	0.531±0.007	0.469±0.007
	WestBaikal_EN	Krasnoyarsk_MLBA	2.03855e-30	0.527±0.007	0.473±0.007	3.83363e-30	0.524±0.006	0.476±0.006	6.50199e-61	0.546±0.007	0.454±0.007
	Yakutia_MN	Afanasievo	0.000578319	0.560±0.013	0.440±0.013	0.000911858	0.556±0.012	0.444±0.012	0.000125305	0.571±0.012	0.429±0.012
	Yakutia_MN	Krasnoyarsk_MLBA	0.713868	0.577±0.012	0.423±0.012	0.699384	0.573±0.011	0.427±0.011	0.345926	0.586±0.012	0.414±0.012
	Yakutia_LN	Afanasievo	7.12919e-15	0.517±0.008	0.483±0.008	2.26901e-14	0.518±0.007	0.482±0.007	-	-	-
	Yakutia_LN	Krasnoyarsk_MLBA	2.36938e-11	0.530±0.007	0.470±0.007	7.18255e-11	0.531±0.007	0.469±0.007	-	-	-
Khanty	UKY	Afanasievo	7.89279e-08	0.585±0.013	0.415±0.013	1.03942e-18	0.625±0.014	0.375±0.014	3.41498e-38	0.643±0.015	0.357±0.015
	UKY	Krasnoyarsk_MLBA	0.10233	0.604±0.012	0.396±0.012	8.55145e-12	0.640±0.013	0.360±0.013	3.3287e-29	0.653±0.014	0.347±0.014
	Kolyma_M	Afanasievo	2.59186e-10	0.585±0.013	0.415±0.013	5.10713e-17	0.619±0.012	0.381±0.012	3.49894e-40	0.639±0.014	0.361±0.014
	Kolyma_M	Krasnoyarsk_MLBA	0.179719	0.597±0.012	0.403±0.012	3.46179e-08	0.631±0.011	0.369±0.011	2.34646e-30	0.647±0.013	0.353±0.013
	Dzhylinda-1	Afanasievo	1.35435e-08	0.571±0.013	0.429±0.013	3.7478e-10	0.589±0.012	0.411±0.012	6.1045e-17	0.606±0.013	0.394±0.013
	Dzhylinda-1	Krasnoyarsk_MLBA	0.0323213	0.588±0.013	0.412±0.013	0.00112589	0.605±0.012	0.395±0.012	4.0716e-10	0.622±0.012	0.378±0.012
	irk030	Afanasievo	2.15584e-12	0.593±0.013	0.407±0.013	7.16789e-20	0.553±0.011	0.447±0.011	5.23936e-29	0.637±0.013	0.363±0.013
	irk030	Krasnoyarsk_MLBA	0.00455712	0.606±0.012	0.394±0.012	3.4294e-12	0.566±0.010	0.434±0.010	8.36662e-19	0.646±0.013	0.354±0.013
	WestBaikal_LNBA	Afanasievo	1.52044e-14	0.575±0.010	0.425±0.010	-	-	-	7.40191e-47	0.606±0.010	0.394±0.010
	WestBaikal_LNBA	Krasnoyarsk_MLBA	8.77257e-05	0.591±0.009	0.409±0.009	-	-	-	2.85559e-34	0.617±0.009	0.383±0.009
	WestBaikal_EN	Afanasievo	6.09083e-19	0.509±0.009	0.491±0.009	6.05921e-21	0.520±0.008	0.480±0.008	5.21996e-58	0.538±0.009	0.462±0.009
	WestBaikal_EN	Krasnoyarsk_MLBA	4.93244e-34	0.531±0.009	0.469±0.009	1.30862e-34	0.538±0.008	0.462±0.008	3.15669e-69	0.556±0.009	0.444±0.009
	Yakutia_MN	Afanasievo	0.000271717	0.577±0.014	0.423±0.014	0.000370672	0.584±0.012	0.416±0.012	7.15783e-06	0.597±0.013	0.403±0.013
	Yakutia_MN	Krasnoyarsk_MLBA	0.146354	0.600±0.013	0.400±0.013	0.177214	0.605±0.012	0.395±0.012	0.0216446	0.615±0.012	0.385±0.012
	Yakutia_LN	Afanasievo	1.78634e-12	0.517±0.009	0.483±0.009	3.5829e-15	0.530±0.009	0.470±0.009	-	-	-
	Yakutia_LN	Krasnoyarsk_MLBA	3.45809e-17	0.539±0.009	0.461±0.009	2.28243e-18	0.548±0.008	0.452±0.008	-	-	-
C. 3-way qpAdm modelling results on present-day Siberian populations
				Outgroup = Base				Outgroup = Base + WestBaikal_LNBA
Target	Ref1	Ref2	Ref3	p-value	Coeff1	Coeff2	Coeff3	p-value	Coeff1	Coeff2	Coeff3
Enets	Yakutia_MN	irk030	Krasnoyarsk_MLBA	0.650551	1.038±0.245	-0.158±0.251	0.120±0.022	0.608523	0.893±0.134	-0.004±0.130	0.111±0.018
		WestBaikal_LNBA	Krasnoyarsk_MLBA	0.579369	0.745±0.474	0.140±0.478	0.115±0.018	-	-	-	-
		EastBaikal_N	Krasnoyarsk_MLBA	0.752866	0.746±0.110	0.122±0.097	0.132±0.021	0.721269	0.770±0.112	0.107±0.099	0.124±0.021
Nenets	Yakutia_MN	irk030	Krasnoyarsk_MLBA	0.374575	1.252±0.345	-0.509±0.346	0.256±0.028	0.0547176	0.871±0.186	-0.104±0.173	0.233±0.024
		WestBaikal_LNBA	Krasnoyarsk_MLBA	0.178303	2.139±2.362	-1.370±2.322	0.231±0.054	-	-	-	-
		EastBaikal_N	Krasnoyarsk_MLBA	0.237004	0.522±0.104	0.199±0.089	0.279±0.024	0.124389	0.571±0.111	0.169±0.097	0.260±0.022
Selkup	Yakutia_MN	irk030	Krasnoyarsk_MLBA	0.847813	0.323±0.135	0.410±0.136	0.266±0.011	0.886233	0.364±0.074	0.367±0.071	0.268±0.010
		WestBaikal_LNBA	Krasnoyarsk_MLBA	0.0803247	0.901±1.717	-0.176±1.731	0.275±0.021	-	-	-	-
		EastBaikal_N	Krasnoyarsk_MLBA	0.285401	0.912±0.111	-0.166±0.098	0.254±0.020	0.0659033	1.030±0.130	-0.255±0.116	0.225±0.021
Ket	Yakutia_MN	irk030	Krasnoyarsk_MLBA	0.270376	0.456±0.216	0.321±0.220	0.222±0.012	0.289862	0.346±0.094	0.436±0.090	0.218±0.011
		WestBaikal_LNBA	Krasnoyarsk_MLBA	0.0925775	0.939±1.232	-0.169±1.241	0.230±0.019	-	-	-	-
		EastBaikal_N	Krasnoyarsk_MLBA	0.156815	0.908±0.117	-0.122±0.103	0.214±0.021	0.00664894	1.117±0.154	-0.286±0.137	0.169±0.024
Mansi	Yakutia_MN	irk030	Krasnoyarsk_MLBA	0.606776	0.548±0.149	0.030±0.152	0.422±0.012	0.642613	0.627±0.090	-0.053±0.087	0.426±0.012
		WestBaikal_LNBA	Krasnoyarsk_MLBA	0.615038	0.671±0.311	-0.095±0.315	0.424±0.014	-	-	-	-
		EastBaikal_N	Krasnoyarsk_MLBA	0.661319	0.645±0.085	-0.060±0.074	0.415±0.016	0.645574	0.638±0.084	-0.058±0.075	0.420±0.015
Khanty	Yakutia_MN	irk030	Krasnoyarsk_MLBA	0.144316	0.401±0.262	0.201±0.265	0.398±0.012	0.17957	0.500±0.090	0.099±0.084	0.401±0.012
		WestBaikal_LNBA	Krasnoyarsk_MLBA	0.18065	1.619±2.614	-1.006±2.575	0.387±0.046	-	-	-	-
		EastBaikal_N	Krasnoyarsk_MLBA	0.253623	0.745±0.094	-0.128±0.082	0.383±0.018	0.332832	0.754±0.089	-0.134±0.080	0.380±0.016
D. QpAdm modelling results on Russia Bolshoy
			Outgroup = Base			Outgroup = Base + EHG			Outgroup = Base + Estonia_MN_CCC
Target	Ref1	Ref2	p-value	Coeff1	Coeff2	p-value	Coeff1	Coeff2	p-value	Coeff1	Coeff2
Russia_Bolshoy	UKY	Tarim_EMBA1	1.96019e-119	0.575±0.030	0.425±0.030	3.01052e-118	0.573±0.027	0.427±0.027	4.08438e-93	0.521±0.031	0.479±0.031
	UKY	EHG	3.51359e-05	0.476±0.013	0.524±0.013	-	-	-	0.00206961	0.477±0.014	0.523±0.014
	UKY	Estonia_MN_CCC	0.00927311	0.503±0.015	0.497±0.015	0.00731271	0.511±0.015	0.489±0.015	-	-	-
	Kolyma_M	Tarim_EMBA1	8.3543e-134	0.600±0.035	0.400±0.035	5.30876e-132	0.597±0.030	0.403±0.030	4.76074e-116	0.486±0.034	0.514±0.034
	Kolyma_M	EHG	4.33457e-10	0.486±0.013	0.514±0.013	-	-	-	1.58788e-07	0.490±0.013	0.510±0.013
	Kolyma_M	Estonia_MN_CCC	0.00312841	0.516±0.014	0.484±0.014	0.00106089	0.525±0.013	0.475±0.013	-	-	-
	Dzhylinda-1	Tarim_EMBA1	1.92092e-130	0.560±0.032	0.440±0.032	1.5996e-129	0.554±0.028	0.446±0.028	7.42233e-109	0.508±0.039	0.492±0.039
	Dzhylinda-1	EHG	2.62666e-07	0.460±0.014	0.540±0.014	-	-	-	3.5928e-06	0.461±0.014	0.539±0.014
	Dzhylinda-1	Estonia_MN_CCC	0.0223557	0.488±0.015	0.512±0.015	0.0243401	0.493±0.014	0.507±0.014	-	-	-
	irk030	Tarim_EMBA1	1.89007e-136	0.605±0.038	0.395±0.038	8.24644e-135	0.616±0.034	0.384±0.034	9.14497e-112	0.582±0.047	0.418±0.047
	irk030	EHG	1.09118e-10	0.486±0.013	0.514±0.013	-	-	-	4.88935e-09	0.504±0.014	0.496±0.014
	irk030	Estonia_MN_CCC	0.0372226	0.530±0.015	0.470±0.015	0.0177077	0.537±0.014	0.463±0.014	-	-	-
	WestBaikal_EN	Tarim_EMBA1	2.93248e-158	0.383±0.016	0.617±0.016	9.69784e-159	0.397±0.015	0.603±0.015	1.77049e-124	0.340±0.018	0.660±0.018
	WestBaikal_EN	EHG	0.0548014	0.399±0.009	0.601±0.009	-	-	-	0.00662856	0.409±0.010	0.591±0.010
	WestBaikal_EN	Estonia_MN_CCC	2.22358e-16	0.423±0.010	0.577±0.010	3.79182e-16	0.427±0.010	0.573±0.010	-	-	-
	WestBaikal_LNBA	Tarim_EMBA1	3.53958e-173	0.458±0.021	0.542±0.021	1.26701e-173	0.477±0.019	0.523±0.019	3.92691e-138	0.399±0.024	0.601±0.024
	WestBaikal_LNBA	EHG	1.57454e-05	0.466±0.011	0.534±0.011	-	-	-	4.26744e-05	0.477±0.011	0.523±0.011
	WestBaikal_LNBA	Estonia_MN_CCC	0.000124053	0.495±0.012	0.505±0.012	0.000132187	0.499±0.011	0.501±0.011	-	-	-
	Yakutia_LN	Tarim_EMBA1	2.04354e-175	0.380±0.019	0.620±0.019	1.11477e-176	0.398±0.017	0.602±0.017	3.11698e-139	0.331±0.022	0.669±0.022
	Yakutia_LN	EHG	0.0267025	0.412±0.010	0.588±0.010	-	-	-	0.00421226	0.423±0.010	0.577±0.010
	Yakutia_LN	Estonia_MN_CCC	2.43322e-11	0.440±0.011	0.560±0.011	3.33896e-11	0.445±0.011	0.555±0.011	-	-	-
	Yakutia_MN	Tarim_EMBA1	2.58329e-93	0.547±0.031	0.453±0.031	1.1732e-91	0.542±0.026	0.458±0.026	4.20218e-65	0.507±0.042	0.493±0.042
	Yakutia_MN	EHG	0.00403258	0.458±0.014	0.542±0.014	-	-	-	0.0187786	0.475±0.018	0.525±0.018
	Yakutia_MN	Estonia_MN_CCC	0.309158	0.506±0.018	0.494±0.018	0.375406	0.507±0.017	0.493±0.017	-	-	-
E. QpAdm modelling results on Saqqaq
			Outgroup = Base			Outgroup = Base + UKY			Outgroup = Base + Kolyma_M			Outgroup = Base + Dzhylinda-1			Outgroup = Base + irk030			Outgroup = Base + Yakutia_MN
Target	Ref1	Ref2	p-value	Coeff1	Coeff2	p-value	Coeff1	Coeff2	p-value	Coeff1	Coeff2	p-value	Coeff1	Coeff2	p-value	Coeff1	Coeff2	p-value	Coeff1	Coeff2
Saqqaq	UKY	DevilsCave_N	0.0626617	0.812±0.067	0.188±0.067	-	-	-	0.00578019	0.838±0.069	0.162±0.069	0.00418671	0.833±0.073	0.167±0.073	0.0429194	0.819±0.068	0.181±0.068	8.2819e-11	0.961±0.126	0.039±0.126
	UKY	WestBaikal_EN	0.364819	0.638±0.087	0.362±0.087	-	-	-	0.0110845	0.726±0.095	0.274±0.095	0.0213415	0.660±0.106	0.340±0.106	0.458963	0.630±0.082	0.370±0.082	1.96032e-09	0.638±0.151	0.362±0.151
	Kolyma_M	DevilsCave_N	0.00857726	0.712±0.060	0.288±0.060	0.0123676	0.719±0.061	0.281±0.061	-	-	-	0.00287131	0.701±0.061	0.299±0.061	0.00673893	0.717±0.061	0.283±0.061	3.49633e-08	0.772±0.077	0.228±0.077
	Kolyma_M	WestBaikal_EN	0.469474	0.543±0.066	0.457±0.066	0.433967	0.550±0.068	0.450±0.068	-	-	-	0.0968691	0.536±0.071	0.464±0.071	0.587737	0.542±0.065	0.458±0.065	8.81542e-06	0.550±0.090	0.450±0.090
	Dzhylinda-1	DevilsCave_N	0.0587005	0.782±0.067	0.218±0.067	0.0525115	0.828±0.070	0.172±0.070	0.020881	0.798±0.068	0.202±0.068	-	-	-	0.0764701	0.784±0.067	0.216±0.067	0.00196824	0.943±0.091	0.057±0.091
	Dzhylinda-1	WestBaikal_EN	0.524484	0.598±0.084	0.402±0.084	0.2613	0.659±0.094	0.341±0.094	0.0471206	0.678±0.090	0.322±0.090	-	-	-	0.636213	0.601±0.082	0.399±0.082	0.00634743	0.771±0.122	0.229±0.122
	irk030	DevilsCave_N	0.580328	0.689±0.048	0.311±0.048	0.275502	0.688±0.050	0.312±0.050	4.8585e-05	0.696±0.054	0.304±0.054	0.00945535	0.669±0.054	0.331±0.054	-	-	-	5.38797e-07	0.779±0.067	0.221±0.067
	irk030	WestBaikal_EN	0.809185	0.545±0.063	0.455±0.063	0.393304	0.544±0.066	0.456±0.066	4.98844e-06	0.589±0.078	0.411±0.078	0.0331037	0.509±0.068	0.491±0.068	-	-	-	1.37297e-05	0.591±0.087	0.409±0.087
	Yakutia_MN	DevilsCave_N	0.107364	0.967±0.085	0.033±0.085	0.0840805	0.975±0.089	0.025±0.089	0.0906913	0.987±0.088	0.013±0.088	0.547466	0.974±0.088	0.026±0.088	0.0609679	0.952±0.084	0.048±0.084	-	-	-
	Yakutia_MN	WestBaikal_EN	0.14232	0.863±0.131	0.137±0.131	0.086331	0.953±0.157	0.047±0.157	0.0973313	0.929±0.139	0.071±0.139	0.572801	0.936±0.147	0.064±0.147	0.0702593	0.892±0.137	0.108±0.137	-	-	-
	Yakutia_MN	-	0.15	-	-	0.125	-	-	0.131	-	-	0.65	-	-	0.0868	-	-	-	-	-
F. QpAdm modelling results on Athabaskan_1100BP
			Outgroup = Base
Target	Ref1	Ref2	p-value	Coeff1	Coeff2
Athabaskan_1100BP	Yakutia_MN	Anzick	0.232683	0.379±0.028	0.621±0.028
	Saqqaq	Anzick	0.516959	0.370±0.028	0.630±0.028
Ekven_IA	Yakutia_MN	Anzick	0.307779	0.606±0.021	0.394±0.021
	Saqqaq	Anzick	0.932138	0.607±0.020	0.393±0.020

## Sheet: TableS7
Table S7. F4 symmetry test results between target populations. We calculate f4(Mbuti, Worldwide; target1, target2) to test whether ancient or present-day worldwide groups are genetically closer to one than the other. Standard errors (se) are calculated by 5 cM block jackknifing as implemented in the f4 function from admixtools2. Results with |Z| > 3 are highlighted in yellow.
pop1	pop2	pop3	pop4	est	se	z	nSNPs
Mbuti.DG	Abkhasian.DG	irk030	Dzhylinda-1	-0.000757486	0.000442729	-1.71095	682103
Mbuti.DG	Adygei.DG	irk030	Dzhylinda-1	-0.000753214	0.000449521	-1.67559	682088
Mbuti.DG	Albanian.DG	irk030	Dzhylinda-1	-0.000484182	0.000524574	-0.923	681373
Mbuti.DG	Aleut.DG	irk030	Dzhylinda-1	0.000270262	0.000484293	0.558055	682146
Mbuti.DG	Altaian.DG	irk030	Dzhylinda-1	-0.000921214	0.000570601	-1.61446	680949
Mbuti.DG	Ami.DG	irk030	Dzhylinda-1	0.000394529	0.000531431	0.742389	682101
Mbuti.DG	Armenian.DG	irk030	Dzhylinda-1	-0.00120099	0.000462587	-2.59625	682123
Mbuti.DG	Atayal.DG	irk030	Dzhylinda-1	0.00079568	0.000598861	1.32866	680979
Mbuti.DG	Australian.DG	irk030	Dzhylinda-1	-0.000187221	0.000560791	-0.333853	680077
Mbuti.DG	Balochi.DG	irk030	Dzhylinda-1	-0.00107578	0.000443011	-2.42835	682076
Mbuti.DG	Basque.DG	irk030	Dzhylinda-1	-0.00088231	0.000440126	-2.00468	682111
Mbuti.DG	BedouinB.DG	irk030	Dzhylinda-1	-0.000481985	0.00044479	-1.08362	682058
Mbuti.DG	Bengali.DG	irk030	Dzhylinda-1	-0.000186444	0.000435688	-0.427931	682107
Mbuti.DG	Bergamo.DG	irk030	Dzhylinda-1	-0.000751024	0.000459362	-1.63493	682080
Mbuti.DG	Bougainville.DG	irk030	Dzhylinda-1	-0.000206138	0.000510617	-0.403704	681905
Mbuti.DG	Brahmin.DG	irk030	Dzhylinda-1	-0.000661833	0.000415949	-1.59114	682121
Mbuti.DG	Brahui.DG	irk030	Dzhylinda-1	-0.00125623	0.000454112	-2.76635	682106
Mbuti.DG	Bulgarian.DG	irk030	Dzhylinda-1	-0.000854565	0.000441174	-1.93702	682053
Mbuti.DG	Burmese.DG	irk030	Dzhylinda-1	0.000188959	0.000489488	0.386035	682113
Mbuti.DG	Burusho.DG	irk030	Dzhylinda-1	-0.000346279	0.00043857	-0.789563	682061
Mbuti.DG	Cambodian.DG	irk030	Dzhylinda-1	0.000631387	0.000488887	1.29148	682109
Mbuti.DG	Chane.DG	irk030	Dzhylinda-1	0.000327544	0.000600503	0.545448	681080
Mbuti.DG	Chechen.DG	irk030	Dzhylinda-1	-0.00096545	0.000525442	-1.83741	680650
Mbuti.DG	Chipewyan.DG	irk030	Dzhylinda-1	0.00112662	0.000559719	2.01284	682112
Mbuti.DG	Chukchi.DG	irk030	Dzhylinda-1	-0.000354621	0.000555455	-0.638434	681408
Mbuti.DG	Cree.DG	irk030	Dzhylinda-1	-0.0001385	0.000485526	-0.285258	682130
Mbuti.DG	Crete.DG	irk030	Dzhylinda-1	-0.00162693	0.000435503	-3.73576	681865
Mbuti.DG	Czech.DG	irk030	Dzhylinda-1	-0.00124213	0.000539057	-2.30426	680954
Mbuti.DG	Dai.DG	irk030	Dzhylinda-1	0.000630982	0.000443786	1.42182	698686
Mbuti.DG	Daur.DG	irk030	Dzhylinda-1	0.000692547	0.000584387	1.18508	680531
Mbuti.DG	Druze.DG	irk030	Dzhylinda-1	-0.000456661	0.000454544	-1.00466	682089
Mbuti.DG	Dusun.DG	irk030	Dzhylinda-1	0.000473375	0.000500139	0.946486	682053
Mbuti.DG	English.DG	irk030	Dzhylinda-1	-0.00138997	0.000470658	-2.95326	682117
Mbuti.DG	Eskimo_Chaplin.DG	irk030	Dzhylinda-1	0.0017097	0.00061827	2.76531	681448
Mbuti.DG	Eskimo_Naukan.DG	irk030	Dzhylinda-1	0.000618475	0.000527543	1.17237	682121
Mbuti.DG	Eskimo_Sireniki.DG	irk030	Dzhylinda-1	0.000619248	0.000530977	1.16624	682118
Mbuti.DG	Estonian.DG	irk030	Dzhylinda-1	-0.00101561	0.000470997	-2.15631	682116
Mbuti.DG	Even.DG	irk030	Dzhylinda-1	0.000851517	0.000488688	1.74246	682165
Mbuti.DG	Finnish.DG	irk030	Dzhylinda-1	-0.00108778	0.000429553	-2.53236	682160
Mbuti.DG	French.DG	irk030	Dzhylinda-1	-0.00112927	0.00041231	-2.73887	698647
Mbuti.DG	Georgian.DG	irk030	Dzhylinda-1	-0.000436595	0.000431202	-1.01251	682135
Mbuti.DG	Greek.DG	irk030	Dzhylinda-1	-0.00129831	0.000448253	-2.89638	682092
Mbuti.DG	Han.DG	irk030	Dzhylinda-1	6.64944e-05	0.00046194	0.143946	698680
Mbuti.DG	Hawaiian.DG	irk030	Dzhylinda-1	0.00043836	0.000588893	0.74438	679844
Mbuti.DG	Hazara.DG	irk030	Dzhylinda-1	-0.00108205	0.000458722	-2.35883	682080
Mbuti.DG	Hezhen.DG	irk030	Dzhylinda-1	0.000522578	0.000510605	1.02345	682131
Mbuti.DG	Hungarian.DG	irk030	Dzhylinda-1	-0.000722623	0.000449841	-1.6064	682098
Mbuti.DG	Icelandic.DG	irk030	Dzhylinda-1	-0.0012004	0.000454844	-2.63915	682125
Mbuti.DG	Igbo.DG	irk030	Dzhylinda-1	-0.000410881	0.000287124	-1.43102	682111
Mbuti.DG	Igorot.DG	irk030	Dzhylinda-1	0.000777485	0.000523281	1.48579	682082
Mbuti.DG	Iranian.DG	irk030	Dzhylinda-1	-0.000381767	0.000419536	-0.909975	682135
Mbuti.DG	Iraqi_Jew.DG	irk030	Dzhylinda-1	-0.000563259	0.000430928	-1.30708	682132
Mbuti.DG	Irula.DG	irk030	Dzhylinda-1	-0.000355386	0.000427117	-0.832056	682123
Mbuti.DG	Itelman.DG	irk030	Dzhylinda-1	0.00157703	0.000626425	2.51751	681207
Mbuti.DG	Japanese.DG	irk030	Dzhylinda-1	0.000519745	0.000492689	1.05492	682145
Mbuti.DG	Jordanian.DG	irk030	Dzhylinda-1	-0.000707244	0.000396972	-1.7816	682167
Mbuti.DG	Kalash.DG	irk030	Dzhylinda-1	-0.000784741	0.000455347	-1.72339	682125
Mbuti.DG	Kapu.DG	irk030	Dzhylinda-1	-0.000408284	0.000451074	-0.905136	682124
Mbuti.DG	Karitiana.DG	irk030	Dzhylinda-1	-0.00024153	0.000525525	-0.459598	698670
Mbuti.DG	Kashmiri_Pandit.DG	irk030	Dzhylinda-1	-0.000432358	0.000526333	-0.821454	679684
Mbuti.DG	Kharia.DG	irk030	Dzhylinda-1	-2.59042e-05	0.000516911	-0.0501134	679749
Mbuti.DG	Khonda_Dora.DG	irk030	Dzhylinda-1	-0.000238611	0.000520703	-0.458247	681270
Mbuti.DG	Kinh.DG	irk030	Dzhylinda-1	0.000671134	0.000512489	1.30956	682055
Mbuti.DG	Kongo.DG	irk030	Dzhylinda-1	-0.000576216	0.000357315	-1.61263	680271
Mbuti.DG	Korean.DG	irk030	Dzhylinda-1	0.000217923	0.000517956	0.420736	682122
Mbuti.DG	Korean_Ulsan	irk030	Dzhylinda-1	0.000419244	0.000424161	0.988406	698693
Mbuti.DG	Korean_Ulsan.SG	irk030	Dzhylinda-1	0.000426481	0.000423759	1.00642	698693
Mbuti.DG	Kurumba.DG	irk030	Dzhylinda-1	-0.00079292	0.000516523	-1.53511	675636
Mbuti.DG	Kusunda.DG	irk030	Dzhylinda-1	-0.000433876	0.00049986	-0.867995	682069
Mbuti.DG	Kyrgyz.DG	irk030	Dzhylinda-1	-0.000146446	0.000470639	-0.311165	682104
Mbuti.DG	Lahu.DG	irk030	Dzhylinda-1	0.000137825	0.000494589	0.278666	682083
Mbuti.DG	Lemande.DG	irk030	Dzhylinda-1	-0.000249095	0.000273489	-0.910805	682103
Mbuti.DG	Lezgin.DG	irk030	Dzhylinda-1	-0.000916628	0.000454285	-2.01774	682147
Mbuti.DG	Madiga.DG	irk030	Dzhylinda-1	-0.000539179	0.000452212	-1.19232	682133
Mbuti.DG	Makrani.DG	irk030	Dzhylinda-1	-0.000891666	0.000450151	-1.98081	682094
Mbuti.DG	Mala.DG	irk030	Dzhylinda-1	-0.000702341	0.000405625	-1.7315	682159
Mbuti.DG	Mansi.DG	irk030	Dzhylinda-1	-0.000486743	0.000466856	-1.0426	682136
Mbuti.DG	Maori.DG	irk030	Dzhylinda-1	-0.00031477	0.000525083	-0.599467	680206
Mbuti.DG	Mayan.DG	irk030	Dzhylinda-1	0.00019298	0.000533114	0.361986	682023
Mbuti.DG	Miao.DG	irk030	Dzhylinda-1	0.000157365	0.000514954	0.30559	682121
Mbuti.DG	Mixe.DG	irk030	Dzhylinda-1	0.000460534	0.000527141	0.873644	682143
Mbuti.DG	Mixtec.DG	irk030	Dzhylinda-1	-0.000350298	0.000523425	-0.669242	682086
Mbuti.DG	Mongola.DG	irk030	Dzhylinda-1	0.000713038	0.000511888	1.39296	682128
Mbuti.DG	Nahua.DG	irk030	Dzhylinda-1	-0.000210819	0.000597816	-0.352649	681350
Mbuti.DG	Naxi.DG	irk030	Dzhylinda-1	-8.48415e-05	0.000482084	-0.175989	682154
Mbuti.DG	North_Ossetian.DG	irk030	Dzhylinda-1	-0.000849757	0.000461346	-1.84191	682136
Mbuti.DG	Onge.DG	irk030	Dzhylinda-1	-0.000917213	0.00049248	-1.86244	681712
Mbuti.DG	Orcadian.DG	irk030	Dzhylinda-1	-0.0013899	0.000447565	-3.10548	682104
Mbuti.DG	Oroqen.DG	irk030	Dzhylinda-1	0.000800134	0.000538338	1.4863	682084
Mbuti.DG	Palestinian.DG	irk030	Dzhylinda-1	-0.000493958	0.000398313	-1.24012	682160
Mbuti.DG	Papuan.DG	irk030	Dzhylinda-1	-0.000941837	0.000471666	-1.99683	698684
Mbuti.DG	Pathan.DG	irk030	Dzhylinda-1	-0.000435509	0.000447699	-0.972772	682133
Mbuti.DG	Piapoco.DG	irk030	Dzhylinda-1	0.000127568	0.000528354	0.241444	682055
Mbuti.DG	Pima.DG	irk030	Dzhylinda-1	0.000491586	0.000558261	0.880567	682078
Mbuti.DG	Polish.DG	irk030	Dzhylinda-1	-0.000709368	0.000552464	-1.28401	680841
Mbuti.DG	Punjabi.DG	irk030	Dzhylinda-1	-0.000833542	0.000383819	-2.17171	682179
Mbuti.DG	Quechua.DG	irk030	Dzhylinda-1	0.000272191	0.000508559	0.53522	682149
Mbuti.DG	Relli.DG	irk030	Dzhylinda-1	-0.000941177	0.000447519	-2.1031	682142
Mbuti.DG	Russian.DG	irk030	Dzhylinda-1	-0.000673532	0.000444743	-1.51443	682138
Mbuti.DG	Samaritan.DG	irk030	Dzhylinda-1	-0.000472512	0.000524428	-0.901005	678607
Mbuti.DG	Sardinian.DG	irk030	Dzhylinda-1	-0.000739246	0.000411087	-1.79827	698685
Mbuti.DG	She.DG	irk030	Dzhylinda-1	0.000982136	0.000530783	1.85035	682042
Mbuti.DG	Sindhi.DG	irk030	Dzhylinda-1	-0.000846673	0.000455305	-1.85957	682101
Mbuti.DG	Spanish.DG	irk030	Dzhylinda-1	-0.00114488	0.000442694	-2.58617	682080
Mbuti.DG	Surui.DG	irk030	Dzhylinda-1	0.000409321	0.000576323	0.710228	682065
Mbuti.DG	Tajik.DG	irk030	Dzhylinda-1	-0.000553448	0.000460499	-1.20184	682133
Mbuti.DG	Thai.DG	irk030	Dzhylinda-1	0.000333035	0.000487312	0.683412	682085
Mbuti.DG	Tlingit.DG	irk030	Dzhylinda-1	-0.000333426	0.000468309	-0.711979	682135
Mbuti.DG	Tu.DG	irk030	Dzhylinda-1	-0.000188364	0.000480243	-0.392228	682100
Mbuti.DG	Tubalar.DG	irk030	Dzhylinda-1	-0.00109948	0.000467463	-2.35202	682130
Mbuti.DG	Tujia.DG	irk030	Dzhylinda-1	0.000733107	0.000510652	1.43563	682074
Mbuti.DG	Turkish.DG	irk030	Dzhylinda-1	-0.000781904	0.000455617	-1.71614	682138
Mbuti.DG	Tuscan.DG	irk030	Dzhylinda-1	-0.000891445	0.000463984	-1.92129	682104
Mbuti.DG	Ulchi.DG	irk030	Dzhylinda-1	0.000796701	0.000517809	1.5386	682094
Mbuti.DG	Uygur.DG	irk030	Dzhylinda-1	-0.000841259	0.00046041	-1.8272	682093
Mbuti.DG	Xibo.DG	irk030	Dzhylinda-1	0.00015421	0.000502493	0.30689	682078
Mbuti.DG	Yadava.DG	irk030	Dzhylinda-1	-0.00103121	0.000438626	-2.35101	682109
Mbuti.DG	Yakut.DG	irk030	Dzhylinda-1	-0.000444049	0.000517081	-0.85876	682095
Mbuti.DG	Yemenite_Jew.DG	irk030	Dzhylinda-1	-0.000402949	0.000444626	-0.906264	682117
Mbuti.DG	Yi.DG	irk030	Dzhylinda-1	0.000211506	0.000517055	0.40906	682092
Mbuti.DG	Zapotec.DG	irk030	Dzhylinda-1	-0.00070804	0.00052023	-1.36101	682071
Mbuti.DG	Afanasievo	irk030	Dzhylinda-1	-0.00127557	0.000402424	-3.16972	689475
Mbuti.DG	Afanasievo_Mongolia	irk030	Dzhylinda-1	-0.000759659	0.000495432	-1.53333	591340
Mbuti.DG	AG2	irk030	Dzhylinda-1	-0.00231781	0.00122977	-1.88476	58090
Mbuti.DG	AG3	irk030	Dzhylinda-1	-0.00177016	0.000840192	-2.10686	180779
Mbuti.DG	Alalakh_MLBA	irk030	Dzhylinda-1	-0.000599061	0.000363141	-1.64967	690173
Mbuti.DG	Alan	irk030	Dzhylinda-1	-0.00117555	0.000416852	-2.82007	695356
Mbuti.DG	Altai_7500BP	irk030	Dzhylinda-1	-0.00268831	0.000668592	-4.02086	424002
Mbuti.DG	Altai_MLBA	irk030	Dzhylinda-1	-0.00100992	0.000410883	-2.45792	679149
Mbuti.DG	Anatolia_BA	irk030	Dzhylinda-1	-0.000582381	0.000462529	-1.25912	650777
Mbuti.DG	Anatolia_ChL	irk030	Dzhylinda-1	-0.000918975	0.00055765	-1.64794	611959
Mbuti.DG	Anatolia_N	irk030	Dzhylinda-1	-0.000607689	0.000380667	-1.59638	694330
Mbuti.DG	AR_EN	irk030	Dzhylinda-1	0.00220022	0.000740394	2.97168	239075
Mbuti.DG	AR_Xianbei_IA	irk030	Dzhylinda-1	0.000978727	0.000743049	1.31718	224850
Mbuti.DG	Armenia_ChL	irk030	Dzhylinda-1	-0.000795719	0.000421758	-1.88667	647884
Mbuti.DG	Armenia_EBA	irk030	Dzhylinda-1	-0.000514802	0.000441938	-1.16487	634581
Mbuti.DG	Armenia_MBA	irk030	Dzhylinda-1	-0.00145239	0.000593401	-2.44757	532266
Mbuti.DG	Arslantepe_LC	irk030	Dzhylinda-1	-0.000445148	0.000380586	-1.16964	688091
Mbuti.DG	Balkans_BronzeAge	irk030	Dzhylinda-1	-0.000462576	0.000404054	-1.14484	656682
Mbuti.DG	Balkans_Chalcolithic	irk030	Dzhylinda-1	-0.000649435	0.000388861	-1.67009	667350
Mbuti.DG	Balkans_IronAge	irk030	Dzhylinda-1	-0.000871318	0.000634921	-1.37232	477457
Mbuti.DG	Ban_Chiang	irk030	Dzhylinda-1	0.00151304	0.00118199	1.28008	58150
Mbuti.DG	Bell_Beaker_Germany	irk030	Dzhylinda-1	-0.000927668	0.000403856	-2.29703	674854
Mbuti.DG	Bianbian	irk030	Dzhylinda-1	0.000716416	0.000632681	1.13235	465814
Mbuti.DG	Boncuklu.SG	irk030	Dzhylinda-1	-0.000619418	0.000525106	-1.1796	646333
Mbuti.DG	Boshan	irk030	Dzhylinda-1	0.00041304	0.000651171	0.634303	612189
Mbuti.DG	Botai_pub	irk030	Dzhylinda-1	-0.00217391	0.00049499	-4.39182	698677
Mbuti.DG	Bustan_BA	irk030	Dzhylinda-1	-0.000873953	0.000410744	-2.12773	614753
Mbuti.DG	Bustan_EN	irk030	Dzhylinda-1	-0.000392386	0.000618675	-0.634235	414006
Mbuti.DG	BZK002	irk030	Dzhylinda-1	-0.00214649	0.000674251	-3.18351	503276
Mbuti.DG	CamlibelTarlasi_LC	irk030	Dzhylinda-1	-0.000482276	0.000393457	-1.22574	671607
Mbuti.DG	CentralSteppe_EMBA	irk030	Dzhylinda-1	-0.00203383	0.000510398	-3.98478	698581
Mbuti.DG	Chandman_IA	irk030	Dzhylinda-1	-0.00109936	0.000391447	-2.80844	684808
Mbuti.DG	Chemurchek_northAlai	irk030	Dzhylinda-1	-0.000968934	0.000557226	-1.73885	651859
Mbuti.DG	Chemurchek_southAltai	irk030	Dzhylinda-1	-0.00169341	0.000615515	-2.7512	620372
Mbuti.DG	CHG	irk030	Dzhylinda-1	-0.0010783	0.000483008	-2.23248	698419
Mbuti.DG	Chokhopani.SG	irk030	Dzhylinda-1	-0.00019684	0.000613281	-0.320962	696928
Mbuti.DG	Chuanyun	irk030	Dzhylinda-1	0.000808734	0.000778078	1.0394	208680
Mbuti.DG	Clovis.SG	irk030	Dzhylinda-1	0.00035864	0.000640736	0.559731	695521
Mbuti.DG	Corded_Ware_Germany	irk030	Dzhylinda-1	-0.00128377	0.000420874	-3.05026	681764
Mbuti.DG	DevilsCave_N	irk030	Dzhylinda-1	0.000917216	0.000552165	1.66113	698082
Mbuti.DG	Dzharkutan1_BA	irk030	Dzhylinda-1	-0.000716623	0.000395672	-1.81116	658661
Mbuti.DG	EastBaikal_BA	irk030	Dzhylinda-1	0.00129514	0.00105847	1.2236	89244
Mbuti.DG	EastBaikal_M	irk030	Dzhylinda-1	0.00144509	0.000644116	2.24353	683302
Mbuti.DG	EastBaikal_N	irk030	Dzhylinda-1	0.000986996	0.00054343	1.81623	696887
Mbuti.DG	eastMongolia_preBA	irk030	Dzhylinda-1	0.000997803	0.000706337	1.41264	406802
Mbuti.DG	Ebla_EMBA	irk030	Dzhylinda-1	-0.000550785	0.000404159	-1.36279	648561
Mbuti.DG	EHG	irk030	Dzhylinda-1	-0.00165933	0.000507919	-3.26693	690568
Mbuti.DG	ElMiron	irk030	Dzhylinda-1	-0.00103163	0.000656038	-1.57252	414384
Mbuti.DG	Estonia_MN_CCC	irk030	Dzhylinda-1	-0.00130411	0.000717037	-1.81876	213721
Mbuti.DG	Fofonovo_EN	irk030	Dzhylinda-1	-0.000698549	0.000625614	-1.11658	555103
Mbuti.DG	Geoksyur_EN	irk030	Dzhylinda-1	-0.000853797	0.000387271	-2.20465	644449
Mbuti.DG	Globular_Amphora	irk030	Dzhylinda-1	-0.000492757	0.000409239	-1.20408	655947
Mbuti.DG	Gonur1_BA	irk030	Dzhylinda-1	-0.00101486	0.000413577	-2.45387	608232
Mbuti.DG	Hajji_Firuz_C	irk030	Dzhylinda-1	-0.000266235	0.000424564	-0.627078	647518
Mbuti.DG	HMMH_MN	irk030	Dzhylinda-1	-0.00102325	0.000668601	-1.53044	426385
Mbuti.DG	Hun_TianShan_1700BP	irk030	Dzhylinda-1	-0.000929283	0.000353747	-2.62697	698687
Mbuti.DG	Iberia_ChL	irk030	Dzhylinda-1	-0.000856948	0.000414655	-2.06665	669164
Mbuti.DG	Iberia_EN	irk030	Dzhylinda-1	-0.000447459	0.000456698	-0.97977	641530
Mbuti.DG	Iberia_MN	irk030	Dzhylinda-1	-0.000542923	0.000460539	-1.17889	617767
Mbuti.DG	Iran_ChL	irk030	Dzhylinda-1	-0.000507603	0.000421636	-1.20389	642234
Mbuti.DG	Iran_N	irk030	Dzhylinda-1	-0.000482901	0.000433695	-1.11346	660541
Mbuti.DG	Israel_C	irk030	Dzhylinda-1	-0.000319508	0.000390861	-0.817446	663082
Mbuti.DG	Jordan_EBA	irk030	Dzhylinda-1	-0.000484137	0.000441368	-1.0969	573185
Mbuti.DG	Kangju_1800BP	irk030	Dzhylinda-1	-0.00098325	0.000426493	-2.30543	684117
Mbuti.DG	Karasuk.SG	irk030	Dzhylinda-1	-0.00163675	0.000389918	-4.19768	698254
Mbuti.DG	Karluk_TianShan	irk030	Dzhylinda-1	-0.000829342	0.000477708	-1.73608	684318
Mbuti.DG	Kennewick_WA.SG	irk030	Dzhylinda-1	0.000244262	0.000691234	0.353371	378385
Mbuti.DG	Khovsgol	irk030	Dzhylinda-1	-0.0014719	0.000422982	-3.47983	678896
Mbuti.DG	Kimak_Kazakhstan_1350BP	irk030	Dzhylinda-1	0.000203732	0.000862001	0.236348	136740
Mbuti.DG	Kipchak	irk030	Dzhylinda-1	-0.000647606	0.000513181	-1.26194	655504
Mbuti.DG	Krasnoyarsk_BA	irk030	Dzhylinda-1	0.000936929	0.000627629	1.49281	698621
Mbuti.DG	Krasnoyarsk_MLBA	irk030	Dzhylinda-1	-0.00108095	0.000399979	-2.70251	672744
Mbuti.DG	Kolyma_M	irk030	Dzhylinda-1	0.00114806	0.000622005	1.84574	697037
Mbuti.DG	LateDorset.SG	irk030	Dzhylinda-1	0.00229281	0.000858607	2.67039	205152
Mbuti.DG	LBK_EN	irk030	Dzhylinda-1	-0.000467995	0.000434193	-1.07785	669309
Mbuti.DG	Levant_N	irk030	Dzhylinda-1	-0.000504941	0.00046465	-1.08671	553543
Mbuti.DG	Liangdao1	irk030	Dzhylinda-1	-7.90675e-05	0.000723435	-0.109295	254740
Mbuti.DG	Liangdao2	irk030	Dzhylinda-1	-0.000135811	0.000640477	-0.212046	563407
Mbuti.DG	Loebanr_IA	irk030	Dzhylinda-1	-0.000722469	0.000349501	-2.06714	686906
Mbuti.DG	MA1	irk030	Dzhylinda-1	-0.0020318	0.000709673	-2.863	497770
Mbuti.DG	Man_Bac	irk030	Dzhylinda-1	0.000411987	0.000657146	0.626935	220294
Mbuti.DG	Mebrak.SG	irk030	Dzhylinda-1	-0.000608478	0.00063992	-0.950867	481488
Mbuti.DG	Miaozigou_MN	irk030	Dzhylinda-1	3.40195e-05	0.000717802	0.047394	218502
Mbuti.DG	Minoan_Lasithi	irk030	Dzhylinda-1	-0.000719132	0.000424753	-1.69306	633460
Mbuti.DG	Minoan_Odigitria	irk030	Dzhylinda-1	3.44357e-05	0.000721092	0.0477549	174238
Mbuti.DG	Mongolia_EIA_SlabGrave_1	irk030	Dzhylinda-1	-0.00018531	0.00045037	-0.411462	681196
Mbuti.DG	Mongolia_LBA_Ulaanzukh_2	irk030	Dzhylinda-1	-0.000443566	0.000501844	-0.883872	619393
Mbuti.DG	Mycenaean	irk030	Dzhylinda-1	-0.00053401	0.000514131	-1.03867	278740
Mbuti.DG	Natufian	irk030	Dzhylinda-1	-0.000717707	0.000568968	-1.26142	356053
Mbuti.DG	Nomad_Kazakhstan_1700BP	irk030	Dzhylinda-1	-0.000214488	0.000532958	-0.402449	677116
Mbuti.DG	Nomad_Kazakhstan_IA	irk030	Dzhylinda-1	-0.000814153	0.000603099	-1.34995	318910
Mbuti.DG	Nui_Nap	irk030	Dzhylinda-1	0.000272049	0.000720544	0.377561	231729
Mbuti.DG	Okunevo	irk030	Dzhylinda-1	-0.00189911	0.000420524	-4.51607	698674
Mbuti.DG	Parkhai_EBA	irk030	Dzhylinda-1	-0.00111749	0.000579065	-1.92981	554399
Mbuti.DG	Parkhai_EN	irk030	Dzhylinda-1	-0.00075722	0.000439271	-1.72381	630959
Mbuti.DG	Parkhai_LBA	irk030	Dzhylinda-1	-0.000666212	0.000581049	-1.14657	528348
Mbuti.DG	Parkhai_MBA	irk030	Dzhylinda-1	-0.001582	0.000607168	-2.60553	510473
Mbuti.DG	Qihe	irk030	Dzhylinda-1	0.000994232	0.000749895	1.32583	224344
Mbuti.DG	Russia_Bolshoy	irk030	Dzhylinda-1	-0.000619244	0.000456287	-1.35714	643836
Mbuti.DG	Saka_Kazakhstan_2500BP	irk030	Dzhylinda-1	-0.00120091	0.0004345	-2.76389	684056
Mbuti.DG	Saka_TianShan_2150BP	irk030	Dzhylinda-1	-0.000949998	0.000399225	-2.3796	689376
Mbuti.DG	Samdzong.SG	irk030	Dzhylinda-1	-3.05989e-05	0.000483782	-0.0632493	698283
Mbuti.DG	Sappali_Tepe_BA	irk030	Dzhylinda-1	-0.000884801	0.000369025	-2.39767	689711
Mbuti.DG	Saqqaq.SG	irk030	Dzhylinda-1	0.00181944	0.000643597	2.82699	666399
Mbuti.DG	Sarazm_EN	irk030	Dzhylinda-1	-0.000940073	0.000512626	-1.83384	551872
Mbuti.DG	Sarmatian	irk030	Dzhylinda-1	-0.00110696	0.00037684	-2.93749	698419
Mbuti.DG	Scythian_Hungary_2400BP	irk030	Dzhylinda-1	-0.0012221	0.000442242	-2.76341	655588
Mbuti.DG	Shahr_I_Sokhta_BA1	irk030	Dzhylinda-1	-0.000544286	0.000410683	-1.32532	605474
Mbuti.DG	SHG	irk030	Dzhylinda-1	-0.000988302	0.000480394	-2.05727	645982
Mbuti.DG	Shimao_LN	irk030	Dzhylinda-1	0.000666272	0.00053433	1.24693	692610
Mbuti.DG	Sintashta_MLBA	irk030	Dzhylinda-1	-0.000801888	0.000384423	-2.08595	691352
Mbuti.DG	Srubnaya	irk030	Dzhylinda-1	-0.000915366	0.000413631	-2.213	688055
Mbuti.DG	Suogang	irk030	Dzhylinda-1	-0.00013926	0.00123743	-0.11254	52360
Mbuti.DG	Tagar	irk030	Dzhylinda-1	-0.0011111	0.000411724	-2.69865	695720
Mbuti.DG	Tanshishan	irk030	Dzhylinda-1	0.000821622	0.000646319	1.27123	277287
Mbuti.DG	Tarim_EMBA1	irk030	Dzhylinda-1	-0.00209458	0.000552961	-3.78793	690656
Mbuti.DG	TellKurdu_EC	irk030	Dzhylinda-1	-0.000748818	0.00053164	-1.40851	422911
Mbuti.DG	Tepe_Anau_EN	irk030	Dzhylinda-1	-0.000722491	0.000437203	-1.65253	598704
Mbuti.DG	Tepe_Hissar_C	irk030	Dzhylinda-1	-0.000845399	0.000392806	-2.15221	628017
Mbuti.DG	Tepecik.SG	irk030	Dzhylinda-1	-0.000617117	0.00049386	-1.24958	471926
Mbuti.DG	Tianyuan	irk030	Dzhylinda-1	-0.000345504	0.000618738	-0.558402	571218
Mbuti.DG	UKY	irk030	Dzhylinda-1	0.000640899	0.000630521	1.01646	552271
Mbuti.DG	Ulaanzuukh_SlabGrave	irk030	Dzhylinda-1	0.000171977	0.000449395	0.382684	689847
Mbuti.DG	Upper_YR_IA	irk030	Dzhylinda-1	0.000286485	0.000523825	0.54691	674526
Mbuti.DG	Upper_YR_LN	irk030	Dzhylinda-1	0.000180589	0.000486718	0.371035	695369
Mbuti.DG	USR1	irk030	Dzhylinda-1	0.000959199	0.000647899	1.48048	698560
Mbuti.DG	Ust_Ishim	irk030	Dzhylinda-1	-0.000328841	0.000560099	-0.587113	697094
Mbuti.DG	Varna	irk030	Dzhylinda-1	0.000308646	0.000636977	0.484548	312008
Mbuti.DG	Villabruna	irk030	Dzhylinda-1	-0.000658034	0.000605813	-1.0862	569993
Mbuti.DG	WestBaikal_EN	irk030	Dzhylinda-1	-0.000521876	0.000439098	-1.18852	698691
Mbuti.DG	WestBaikal_LNBA	irk030	Dzhylinda-1	-0.00288309	0.000416996	-6.91396	698693
Mbuti.DG	West_Siberia_N	irk030	Dzhylinda-1	-0.00186281	0.000587886	-3.16865	561362
Mbuti.DG	WHG	irk030	Dzhylinda-1	-0.000668228	0.000471817	-1.41629	698489
Mbuti.DG	WLR_BA	irk030	Dzhylinda-1	-1.36208e-05	0.000624152	-0.0218229	398288
Mbuti.DG	WLR_BA_o	irk030	Dzhylinda-1	2.38008e-05	0.000714194	0.0333254	493681
Mbuti.DG	WLR_LN	irk030	Dzhylinda-1	0.000755795	0.000546347	1.38336	602544
Mbuti.DG	WLR_MN	irk030	Dzhylinda-1	0.000341728	0.000575711	0.593576	694826
Mbuti.DG	Wusun_TianShan_2200BP	irk030	Dzhylinda-1	-0.00156676	0.000451869	-3.4673	680341
Mbuti.DG	Xiaogao	irk030	Dzhylinda-1	0.000537103	0.000665859	0.806631	585192
Mbuti.DG	Xiaojingshan	irk030	Dzhylinda-1	0.000222198	0.000614894	0.36136	380704
Mbuti.DG	Xitoucun	irk030	Dzhylinda-1	0.00163103	0.000600196	2.7175	373576
Mbuti.DG	Yakutia_LN	irk030	Dzhylinda-1	0.000929814	0.000510012	1.82312	698688
Mbuti.DG	Yakutia_MN	irk030	Dzhylinda-1	0.000994662	0.000765647	1.29911	269807
Mbuti.DG	Yakutia_UP	irk030	Dzhylinda-1	-0.00168195	0.000802813	-2.09508	162881
Mbuti.DG	Yamnaya_Samara	irk030	Dzhylinda-1	-0.00109895	0.000424496	-2.58884	687725
Mbuti.DG	YR_LBIA	irk030	Dzhylinda-1	0.000439391	0.00047871	0.917864	694920
Mbuti.DG	YR_LN	irk030	Dzhylinda-1	0.000446309	0.000447602	0.997111	697944
Mbuti.DG	YR_MN	irk030	Dzhylinda-1	0.000333808	0.000508908	0.65593	695448
Mbuti.DG	Yumin	irk030	Dzhylinda-1	-0.000157052	0.000659365	-0.238187	564992
Mbuti.DG	Abkhasian.DG	WestBaikal_LNBA	Yakutia_MN	-9.86078e-05	0.00034275	-0.287696	433988
Mbuti.DG	Adygei.DG	WestBaikal_LNBA	Yakutia_MN	-6.63875e-06	0.000356516	-0.0186212	433980
Mbuti.DG	Albanian.DG	WestBaikal_LNBA	Yakutia_MN	0.000201902	0.000416635	0.484603	433507
Mbuti.DG	Aleut.DG	WestBaikal_LNBA	Yakutia_MN	0.000663595	0.000375939	1.76517	434011
Mbuti.DG	Altaian.DG	WestBaikal_LNBA	Yakutia_MN	8.18939e-05	0.000420957	0.194542	433266
Mbuti.DG	Ami.DG	WestBaikal_LNBA	Yakutia_MN	-3.19725e-05	0.000395292	-0.0808832	433975
Mbuti.DG	Armenian.DG	WestBaikal_LNBA	Yakutia_MN	0.000172698	0.000350851	0.492226	433995
Mbuti.DG	Atayal.DG	WestBaikal_LNBA	Yakutia_MN	0.000637631	0.000452891	1.40791	433269
Mbuti.DG	Australian.DG	WestBaikal_LNBA	Yakutia_MN	0.000330493	0.000453075	0.729444	432970
Mbuti.DG	Balochi.DG	WestBaikal_LNBA	Yakutia_MN	-0.000330556	0.000350825	-0.942227	433964
Mbuti.DG	Basque.DG	WestBaikal_LNBA	Yakutia_MN	-7.12008e-05	0.000343861	-0.207063	433997
Mbuti.DG	BedouinB.DG	WestBaikal_LNBA	Yakutia_MN	8.44668e-05	0.000352786	0.239428	433973
Mbuti.DG	Bengali.DG	WestBaikal_LNBA	Yakutia_MN	-0.000215217	0.000342332	-0.62868	433981
Mbuti.DG	Bergamo.DG	WestBaikal_LNBA	Yakutia_MN	0.000335279	0.000372498	0.900084	433979
Mbuti.DG	Bougainville.DG	WestBaikal_LNBA	Yakutia_MN	0.000272241	0.00040156	0.677959	433846
Mbuti.DG	Brahmin.DG	WestBaikal_LNBA	Yakutia_MN	6.143e-05	0.00034075	0.180279	433996
Mbuti.DG	Brahui.DG	WestBaikal_LNBA	Yakutia_MN	0.000240899	0.000354361	0.679813	433976
Mbuti.DG	Bulgarian.DG	WestBaikal_LNBA	Yakutia_MN	0.000251525	0.000331721	0.758243	433936
Mbuti.DG	Burmese.DG	WestBaikal_LNBA	Yakutia_MN	0.000220265	0.000355123	0.620251	433995
Mbuti.DG	Burusho.DG	WestBaikal_LNBA	Yakutia_MN	-0.000264978	0.000347157	-0.763279	433956
Mbuti.DG	Cambodian.DG	WestBaikal_LNBA	Yakutia_MN	0.000573902	0.000369924	1.55141	433992
Mbuti.DG	Chane.DG	WestBaikal_LNBA	Yakutia_MN	0.000167287	0.000468242	0.357267	433338
Mbuti.DG	Chechen.DG	WestBaikal_LNBA	Yakutia_MN	-0.00010215	0.000398111	-0.256587	433034
Mbuti.DG	Chipewyan.DG	WestBaikal_LNBA	Yakutia_MN	0.00117781	0.000421614	2.79358	433990
Mbuti.DG	Chukchi.DG	WestBaikal_LNBA	Yakutia_MN	0.00046987	0.000418339	1.12318	433532
Mbuti.DG	Cree.DG	WestBaikal_LNBA	Yakutia_MN	0.000154076	0.000381352	0.404025	434001
Mbuti.DG	Crete.DG	WestBaikal_LNBA	Yakutia_MN	2.91071e-05	0.000344756	0.084428	433888
Mbuti.DG	Czech.DG	WestBaikal_LNBA	Yakutia_MN	-0.000171361	0.000405063	-0.423047	433199
Mbuti.DG	Dai.DG	WestBaikal_LNBA	Yakutia_MN	0.000322063	0.00033513	0.961009	445366
Mbuti.DG	Daur.DG	WestBaikal_LNBA	Yakutia_MN	5.92007e-05	0.00045264	0.13079	432924
Mbuti.DG	Druze.DG	WestBaikal_LNBA	Yakutia_MN	0.000103691	0.000348803	0.297275	433965
Mbuti.DG	Dusun.DG	WestBaikal_LNBA	Yakutia_MN	-3.86933e-05	0.00037869	-0.102177	433958
Mbuti.DG	English.DG	WestBaikal_LNBA	Yakutia_MN	0.000139414	0.000350974	0.397219	433993
Mbuti.DG	Eskimo_Chaplin.DG	WestBaikal_LNBA	Yakutia_MN	0.00202861	0.000486503	4.16977	433527
Mbuti.DG	Eskimo_Naukan.DG	WestBaikal_LNBA	Yakutia_MN	0.00151095	0.000411087	3.67551	433993
Mbuti.DG	Eskimo_Sireniki.DG	WestBaikal_LNBA	Yakutia_MN	0.00154802	0.000400565	3.86458	433996
Mbuti.DG	Estonian.DG	WestBaikal_LNBA	Yakutia_MN	3.46561e-05	0.000347814	0.09964	433986
Mbuti.DG	Even.DG	WestBaikal_LNBA	Yakutia_MN	0.000368496	0.000359629	1.02466	434021
Mbuti.DG	Finnish.DG	WestBaikal_LNBA	Yakutia_MN	0.000376339	0.000346796	1.08519	434021
Mbuti.DG	French.DG	WestBaikal_LNBA	Yakutia_MN	-0.000212837	0.000321251	-0.662527	445335
Mbuti.DG	Georgian.DG	WestBaikal_LNBA	Yakutia_MN	2.86264e-05	0.000353775	0.0809168	434008
Mbuti.DG	Greek.DG	WestBaikal_LNBA	Yakutia_MN	2.69387e-05	0.000354683	0.0759514	433968
Mbuti.DG	Han.DG	WestBaikal_LNBA	Yakutia_MN	0.000193178	0.000348049	0.555032	445363
Mbuti.DG	Hawaiian.DG	WestBaikal_LNBA	Yakutia_MN	0.000705875	0.000427632	1.65066	432634
Mbuti.DG	Hazara.DG	WestBaikal_LNBA	Yakutia_MN	-0.000450188	0.000355601	-1.26599	433965
Mbuti.DG	Hezhen.DG	WestBaikal_LNBA	Yakutia_MN	0.000531741	0.000371152	1.43268	434003
Mbuti.DG	Hungarian.DG	WestBaikal_LNBA	Yakutia_MN	-3.76034e-05	0.000366262	-0.102668	433967
Mbuti.DG	Icelandic.DG	WestBaikal_LNBA	Yakutia_MN	0.000482199	0.000348886	1.38211	433992
Mbuti.DG	Igbo.DG	WestBaikal_LNBA	Yakutia_MN	8.45068e-05	0.000218606	0.386571	433990
Mbuti.DG	Igorot.DG	WestBaikal_LNBA	Yakutia_MN	-0.000241857	0.000387123	-0.624754	433970
Mbuti.DG	Iranian.DG	WestBaikal_LNBA	Yakutia_MN	0.000172967	0.000344233	0.502471	434010
Mbuti.DG	Iraqi_Jew.DG	WestBaikal_LNBA	Yakutia_MN	0.000122283	0.000351594	0.347796	434002
Mbuti.DG	Irula.DG	WestBaikal_LNBA	Yakutia_MN	-5.243e-05	0.000338494	-0.154892	433995
Mbuti.DG	Itelman.DG	WestBaikal_LNBA	Yakutia_MN	0.00220755	0.000491534	4.49114	433383
Mbuti.DG	Japanese.DG	WestBaikal_LNBA	Yakutia_MN	0.00021044	0.000358572	0.586884	434013
Mbuti.DG	Jordanian.DG	WestBaikal_LNBA	Yakutia_MN	-0.00029171	0.000320163	-0.911129	434025
Mbuti.DG	Kalash.DG	WestBaikal_LNBA	Yakutia_MN	-0.000367599	0.000362962	-1.01278	433999
Mbuti.DG	Kapu.DG	WestBaikal_LNBA	Yakutia_MN	4.0503e-05	0.000338726	0.119574	433989
Mbuti.DG	Karitiana.DG	WestBaikal_LNBA	Yakutia_MN	0.000512946	0.000406186	1.26283	445354
Mbuti.DG	Kashmiri_Pandit.DG	WestBaikal_LNBA	Yakutia_MN	0.000455496	0.000410266	1.11025	432775
Mbuti.DG	Kharia.DG	WestBaikal_LNBA	Yakutia_MN	0.000291831	0.000415589	0.702211	432835
Mbuti.DG	Khonda_Dora.DG	WestBaikal_LNBA	Yakutia_MN	0.000505661	0.00040358	1.25294	433453
Mbuti.DG	Kinh.DG	WestBaikal_LNBA	Yakutia_MN	-2.02631e-05	0.000371183	-0.0545907	433952
Mbuti.DG	Kongo.DG	WestBaikal_LNBA	Yakutia_MN	0.000667411	0.000269623	2.47535	432795
Mbuti.DG	Korean.DG	WestBaikal_LNBA	Yakutia_MN	0.000149326	0.000384555	0.388308	434001
Mbuti.DG	Korean_Ulsan	WestBaikal_LNBA	Yakutia_MN	0.000222968	0.00031292	0.712539	445367
Mbuti.DG	Korean_Ulsan.SG	WestBaikal_LNBA	Yakutia_MN	0.000235707	0.000312806	0.753523	445367
Mbuti.DG	Kurumba.DG	WestBaikal_LNBA	Yakutia_MN	0.000322714	0.000424364	0.760464	430736
Mbuti.DG	Kusunda.DG	WestBaikal_LNBA	Yakutia_MN	-0.000169305	0.000374879	-0.451624	433957
Mbuti.DG	Kyrgyz.DG	WestBaikal_LNBA	Yakutia_MN	-6.98931e-05	0.000360441	-0.19391	433976
Mbuti.DG	Lahu.DG	WestBaikal_LNBA	Yakutia_MN	-0.000378694	0.000378469	-1.00059	433978
Mbuti.DG	Lemande.DG	WestBaikal_LNBA	Yakutia_MN	0.000256521	0.000206616	1.24153	433981
Mbuti.DG	Lezgin.DG	WestBaikal_LNBA	Yakutia_MN	-0.000416351	0.000350391	-1.18825	434009
Mbuti.DG	Madiga.DG	WestBaikal_LNBA	Yakutia_MN	-0.000123982	0.000337768	-0.367062	434001
Mbuti.DG	Makrani.DG	WestBaikal_LNBA	Yakutia_MN	3.18926e-05	0.000352844	0.0903874	433974
Mbuti.DG	Mala.DG	WestBaikal_LNBA	Yakutia_MN	0.000191057	0.00031481	0.606896	434012
Mbuti.DG	Mansi.DG	WestBaikal_LNBA	Yakutia_MN	0.00113825	0.0003719	3.06064	434003
Mbuti.DG	Maori.DG	WestBaikal_LNBA	Yakutia_MN	-0.000199706	0.000397135	-0.502867	432790
Mbuti.DG	Mayan.DG	WestBaikal_LNBA	Yakutia_MN	0.000282569	0.000417862	0.676225	433934
Mbuti.DG	Miao.DG	WestBaikal_LNBA	Yakutia_MN	0.000109532	0.000388808	0.281711	433995
Mbuti.DG	Mixe.DG	WestBaikal_LNBA	Yakutia_MN	0.000414636	0.000394518	1.05099	434009
Mbuti.DG	Mixtec.DG	WestBaikal_LNBA	Yakutia_MN	0.000878187	0.000394175	2.22791	433972
Mbuti.DG	Mongola.DG	WestBaikal_LNBA	Yakutia_MN	0.000116264	0.00036981	0.314389	433991
Mbuti.DG	Nahua.DG	WestBaikal_LNBA	Yakutia_MN	0.000700266	0.000470587	1.48807	433509
Mbuti.DG	Naxi.DG	WestBaikal_LNBA	Yakutia_MN	4.8868e-05	0.000356823	0.136953	434016
Mbuti.DG	North_Ossetian.DG	WestBaikal_LNBA	Yakutia_MN	-5.36981e-05	0.000337661	-0.15903	434014
Mbuti.DG	Onge.DG	WestBaikal_LNBA	Yakutia_MN	0.000157536	0.00040104	0.392817	433780
Mbuti.DG	Orcadian.DG	WestBaikal_LNBA	Yakutia_MN	-0.000128138	0.000360666	-0.355282	433989
Mbuti.DG	Oroqen.DG	WestBaikal_LNBA	Yakutia_MN	0.000336937	0.000398882	0.844703	433977
Mbuti.DG	Palestinian.DG	WestBaikal_LNBA	Yakutia_MN	5.42601e-05	0.000312979	0.173366	434020
Mbuti.DG	Papuan.DG	WestBaikal_LNBA	Yakutia_MN	2.08243e-05	0.000366388	0.0568367	445364
Mbuti.DG	Pathan.DG	WestBaikal_LNBA	Yakutia_MN	0.000311736	0.000347782	0.896353	433992
Mbuti.DG	Piapoco.DG	WestBaikal_LNBA	Yakutia_MN	0.000407452	0.000420392	0.96922	433950
Mbuti.DG	Pima.DG	WestBaikal_LNBA	Yakutia_MN	-2.92597e-05	0.000425729	-0.0687285	433964
Mbuti.DG	Polish.DG	WestBaikal_LNBA	Yakutia_MN	0.000176828	0.000390488	0.452838	433171
Mbuti.DG	Punjabi.DG	WestBaikal_LNBA	Yakutia_MN	0.000161846	0.000311216	0.520045	434031
Mbuti.DG	Quechua.DG	WestBaikal_LNBA	Yakutia_MN	0.000443538	0.00039455	1.12416	434014
Mbuti.DG	Relli.DG	WestBaikal_LNBA	Yakutia_MN	-0.00020905	0.000343931	-0.607826	434006
Mbuti.DG	Russian.DG	WestBaikal_LNBA	Yakutia_MN	0.000607094	0.000371204	1.63547	434007
Mbuti.DG	Samaritan.DG	WestBaikal_LNBA	Yakutia_MN	5.19869e-05	0.000403589	0.128812	431665
Mbuti.DG	Sardinian.DG	WestBaikal_LNBA	Yakutia_MN	-2.43286e-07	0.000328137	-0.000741417	445365
Mbuti.DG	She.DG	WestBaikal_LNBA	Yakutia_MN	6.67811e-06	0.000381039	0.0175261	433930
Mbuti.DG	Sindhi.DG	WestBaikal_LNBA	Yakutia_MN	0.00054487	0.000355669	1.53196	433966
Mbuti.DG	Spanish.DG	WestBaikal_LNBA	Yakutia_MN	0.00026131	0.000337345	0.774608	433955
Mbuti.DG	Surui.DG	WestBaikal_LNBA	Yakutia_MN	0.000555088	0.000439789	1.26217	433963
Mbuti.DG	Tajik.DG	WestBaikal_LNBA	Yakutia_MN	2.38865e-05	0.000357072	0.0668954	434003
Mbuti.DG	Thai.DG	WestBaikal_LNBA	Yakutia_MN	0.00010725	0.000366247	0.292835	433971
Mbuti.DG	Tlingit.DG	WestBaikal_LNBA	Yakutia_MN	0.000724627	0.000360255	2.01143	434005
Mbuti.DG	Tu.DG	WestBaikal_LNBA	Yakutia_MN	0.000301046	0.000365453	0.82376	433989
Mbuti.DG	Tubalar.DG	WestBaikal_LNBA	Yakutia_MN	-8.53775e-05	0.000368136	-0.231918	434007
Mbuti.DG	Tujia.DG	WestBaikal_LNBA	Yakutia_MN	0.000552918	0.000385371	1.43477	433972
Mbuti.DG	Turkish.DG	WestBaikal_LNBA	Yakutia_MN	8.23546e-05	0.000349401	0.235702	433998
Mbuti.DG	Tuscan.DG	WestBaikal_LNBA	Yakutia_MN	0.00042327	0.000356927	1.18587	433988
Mbuti.DG	Ulchi.DG	WestBaikal_LNBA	Yakutia_MN	0.000721466	0.000386328	1.8675	433977
Mbuti.DG	Uygur.DG	WestBaikal_LNBA	Yakutia_MN	-0.000568587	0.000347961	-1.63405	433991
Mbuti.DG	Xibo.DG	WestBaikal_LNBA	Yakutia_MN	5.27141e-05	0.000370987	0.142092	433967
Mbuti.DG	Yadava.DG	WestBaikal_LNBA	Yakutia_MN	-0.000145872	0.000336354	-0.433687	433976
Mbuti.DG	Yakut.DG	WestBaikal_LNBA	Yakutia_MN	-0.000257853	0.000380565	-0.677552	433982
Mbuti.DG	Yemenite_Jew.DG	WestBaikal_LNBA	Yakutia_MN	7.01558e-05	0.000344643	0.203561	433988
Mbuti.DG	Yi.DG	WestBaikal_LNBA	Yakutia_MN	0.000292291	0.000380528	0.76812	433970
Mbuti.DG	Zapotec.DG	WestBaikal_LNBA	Yakutia_MN	0.000192145	0.000411158	0.467327	433960
Mbuti.DG	Afanasievo	WestBaikal_LNBA	Yakutia_MN	-5.25288e-05	0.000319718	-0.164298	434191
Mbuti.DG	Afanasievo_Mongolia	WestBaikal_LNBA	Yakutia_MN	0.000603744	0.000415133	1.45434	347183
Mbuti.DG	AG2	WestBaikal_LNBA	Yakutia_MN	-4.00145e-05	0.00113293	-0.0353194	31409
Mbuti.DG	AG3	WestBaikal_LNBA	Yakutia_MN	0.000369836	0.000707642	0.522631	99768
Mbuti.DG	Alalakh_MLBA	WestBaikal_LNBA	Yakutia_MN	-0.000207843	0.000297006	-0.699794	435392
Mbuti.DG	Alan	WestBaikal_LNBA	Yakutia_MN	0.000204327	0.00035023	0.583408	443256
Mbuti.DG	Altai_7500BP	WestBaikal_LNBA	Yakutia_MN	-0.0012647	0.000523752	-2.4147	250896
Mbuti.DG	Altai_MLBA	WestBaikal_LNBA	Yakutia_MN	-0.000433179	0.000343256	-1.26197	424473
Mbuti.DG	Anatolia_BA	WestBaikal_LNBA	Yakutia_MN	0.000426494	0.000373842	1.14084	397264
Mbuti.DG	Anatolia_ChL	WestBaikal_LNBA	Yakutia_MN	-9.47754e-05	0.000457815	-0.207017	370021
Mbuti.DG	Anatolia_N	WestBaikal_LNBA	Yakutia_MN	9.47838e-05	0.000301386	0.314493	439719
Mbuti.DG	AR_EN	WestBaikal_LNBA	Yakutia_MN	-0.000852147	0.000598663	-1.42342	143927
Mbuti.DG	AR_Xianbei_IA	WestBaikal_LNBA	Yakutia_MN	0.00104783	0.000634792	1.65067	136902
Mbuti.DG	Armenia_ChL	WestBaikal_LNBA	Yakutia_MN	-0.00014981	0.000341378	-0.438839	397064
Mbuti.DG	Armenia_EBA	WestBaikal_LNBA	Yakutia_MN	-0.000347606	0.000353559	-0.983163	387757
Mbuti.DG	Armenia_MBA	WestBaikal_LNBA	Yakutia_MN	-0.000249618	0.000499823	-0.499413	316352
Mbuti.DG	Arslantepe_LC	WestBaikal_LNBA	Yakutia_MN	-1.62527e-06	0.000306612	-0.00530073	432786
Mbuti.DG	Balkans_BronzeAge	WestBaikal_LNBA	Yakutia_MN	7.32684e-05	0.000333561	0.219655	401418
Mbuti.DG	Balkans_Chalcolithic	WestBaikal_LNBA	Yakutia_MN	-0.000120027	0.000320964	-0.373959	412585
Mbuti.DG	Balkans_IronAge	WestBaikal_LNBA	Yakutia_MN	-0.000469667	0.000494818	-0.949171	261167
Mbuti.DG	Ban_Chiang	WestBaikal_LNBA	Yakutia_MN	0.00132503	0.00110934	1.19443	33584
Mbuti.DG	Bell_Beaker_Germany	WestBaikal_LNBA	Yakutia_MN	5.08723e-07	0.000332104	0.00153182	423867
Mbuti.DG	Bianbian	WestBaikal_LNBA	Yakutia_MN	0.000291947	0.000543436	0.537224	258217
Mbuti.DG	Boncuklu.SG	WestBaikal_LNBA	Yakutia_MN	0.000450429	0.000434342	1.03704	406568
Mbuti.DG	Boshan	WestBaikal_LNBA	Yakutia_MN	0.000636187	0.000489845	1.29875	369619
Mbuti.DG	Botai_pub	WestBaikal_LNBA	Yakutia_MN	-0.000220248	0.000375888	-0.58594	445356
Mbuti.DG	Bustan_BA	WestBaikal_LNBA	Yakutia_MN	0.000135217	0.000361809	0.373726	372976
Mbuti.DG	Bustan_EN	WestBaikal_LNBA	Yakutia_MN	-7.92032e-06	0.000494741	-0.016009	241436
Mbuti.DG	BZK002	WestBaikal_LNBA	Yakutia_MN	-0.00114347	0.000508275	-2.24971	300039
Mbuti.DG	CamlibelTarlasi_LC	WestBaikal_LNBA	Yakutia_MN	0.00016522	0.000309416	0.533974	417948
Mbuti.DG	CentralSteppe_EMBA	WestBaikal_LNBA	Yakutia_MN	-0.000667397	0.000393202	-1.69734	445308
Mbuti.DG	Chandman_IA	WestBaikal_LNBA	Yakutia_MN	-0.000227471	0.000319664	-0.711595	429712
Mbuti.DG	Chemurchek_northAlai	WestBaikal_LNBA	Yakutia_MN	-0.000215189	0.000452934	-0.4751	401958
Mbuti.DG	Chemurchek_southAltai	WestBaikal_LNBA	Yakutia_MN	-2.51243e-05	0.000483045	-0.0520123	376461
Mbuti.DG	CHG	WestBaikal_LNBA	Yakutia_MN	0.000188318	0.000399616	0.471247	445191
Mbuti.DG	Chokhopani.SG	WestBaikal_LNBA	Yakutia_MN	1.94367e-05	0.000480477	0.0404528	444553
Mbuti.DG	Chuanyun	WestBaikal_LNBA	Yakutia_MN	0.000577195	0.000662241	0.871578	117617
Mbuti.DG	Clovis.SG	WestBaikal_LNBA	Yakutia_MN	0.000555855	0.000495095	1.12272	441624
Mbuti.DG	Corded_Ware_Germany	WestBaikal_LNBA	Yakutia_MN	6.92019e-05	0.000337601	0.204982	429487
Mbuti.DG	DevilsCave_N	WestBaikal_LNBA	Yakutia_MN	0.000708508	0.000411968	1.71981	444959
Mbuti.DG	Dzharkutan1_BA	WestBaikal_LNBA	Yakutia_MN	-0.000214306	0.000323451	-0.662561	405745
Mbuti.DG	Dzhylinda-1	WestBaikal_LNBA	Yakutia_MN	0.00190054	0.000584573	3.25116	269855
Mbuti.DG	EastBaikal_BA	WestBaikal_LNBA	Yakutia_MN	-0.000637039	0.00088933	-0.716313	59428
Mbuti.DG	EastBaikal_M	WestBaikal_LNBA	Yakutia_MN	0.000191727	0.000499099	0.384146	437033
Mbuti.DG	EastBaikal_N	WestBaikal_LNBA	Yakutia_MN	-5.85003e-05	0.000410528	-0.1425	444358
Mbuti.DG	eastMongolia_preBA	WestBaikal_LNBA	Yakutia_MN	-0.000924317	0.000553153	-1.671	240026
Mbuti.DG	Ebla_EMBA	WestBaikal_LNBA	Yakutia_MN	-0.000187102	0.000334003	-0.56018	400441
Mbuti.DG	EHG	WestBaikal_LNBA	Yakutia_MN	-2.50825e-05	0.000406636	-0.061683	439604
Mbuti.DG	ElMiron	WestBaikal_LNBA	Yakutia_MN	-0.000182692	0.000534894	-0.341548	236649
Mbuti.DG	Estonia_MN_CCC	WestBaikal_LNBA	Yakutia_MN	-0.000850934	0.000642498	-1.32442	118965
Mbuti.DG	Fofonovo_EN	WestBaikal_LNBA	Yakutia_MN	-0.000218701	0.000475877	-0.459575	329723
Mbuti.DG	Geoksyur_EN	WestBaikal_LNBA	Yakutia_MN	-0.00015524	0.000332872	-0.466365	390551
Mbuti.DG	Globular_Amphora	WestBaikal_LNBA	Yakutia_MN	0.000284546	0.000343585	0.828166	402419
Mbuti.DG	Gonur1_BA	WestBaikal_LNBA	Yakutia_MN	-0.000228922	0.000333569	-0.686282	365642
Mbuti.DG	Hajji_Firuz_C	WestBaikal_LNBA	Yakutia_MN	0.000224567	0.000336192	0.667974	394840
Mbuti.DG	HMMH_MN	WestBaikal_LNBA	Yakutia_MN	0.000565381	0.000547547	1.03257	274173
Mbuti.DG	Hun_TianShan_1700BP	WestBaikal_LNBA	Yakutia_MN	-0.000200346	0.000291627	-0.686994	445358
Mbuti.DG	irk030	WestBaikal_LNBA	Yakutia_MN	-0.00186512	0.000487294	-3.8275	445264
Mbuti.DG	Iberia_ChL	WestBaikal_LNBA	Yakutia_MN	8.49055e-05	0.000340789	0.249144	415217
Mbuti.DG	Iberia_EN	WestBaikal_LNBA	Yakutia_MN	0.000268789	0.000371556	0.723416	389818
Mbuti.DG	Iberia_MN	WestBaikal_LNBA	Yakutia_MN	0.000239379	0.000362659	0.660065	369685
Mbuti.DG	Iran_ChL	WestBaikal_LNBA	Yakutia_MN	-0.000113414	0.000351513	-0.322646	394622
Mbuti.DG	Iran_N	WestBaikal_LNBA	Yakutia_MN	6.98047e-05	0.00034599	0.201754	406933
Mbuti.DG	Israel_C	WestBaikal_LNBA	Yakutia_MN	0.000307227	0.000316236	0.971511	407690
Mbuti.DG	Jordan_EBA	WestBaikal_LNBA	Yakutia_MN	-0.000547557	0.00036672	-1.49312	333770
Mbuti.DG	Kangju_1800BP	WestBaikal_LNBA	Yakutia_MN	4.35684e-05	0.000342918	0.127052	436263
Mbuti.DG	Karasuk.SG	WestBaikal_LNBA	Yakutia_MN	-0.00137288	0.000321404	-4.27152	444709
Mbuti.DG	Karluk_TianShan	WestBaikal_LNBA	Yakutia_MN	0.000112437	0.000381597	0.294649	436067
Mbuti.DG	Kennewick_WA.SG	WestBaikal_LNBA	Yakutia_MN	0.000388287	0.000574651	0.675692	254368
Mbuti.DG	Khovsgol	WestBaikal_LNBA	Yakutia_MN	-0.00134907	0.000334947	-4.02772	423837
Mbuti.DG	Kimak_Kazakhstan_1350BP	WestBaikal_LNBA	Yakutia_MN	0.00152606	0.000735739	2.07418	89669
Mbuti.DG	Kipchak	WestBaikal_LNBA	Yakutia_MN	0.000256258	0.000395737	0.647546	419606
Mbuti.DG	Krasnoyarsk_BA	WestBaikal_LNBA	Yakutia_MN	0.00188575	0.000535967	3.51841	445325
Mbuti.DG	Krasnoyarsk_MLBA	WestBaikal_LNBA	Yakutia_MN	-0.000129304	0.000324629	-0.398313	416702
Mbuti.DG	Kolyma_M	WestBaikal_LNBA	Yakutia_MN	0.00145547	0.000508289	2.86347	444313
Mbuti.DG	LateDorset.SG	WestBaikal_LNBA	Yakutia_MN	0.00411017	0.000739154	5.56064	117692
Mbuti.DG	LBK_EN	WestBaikal_LNBA	Yakutia_MN	0.000400726	0.00035024	1.14415	418408
Mbuti.DG	Levant_N	WestBaikal_LNBA	Yakutia_MN	-8.85001e-05	0.000389951	-0.226952	323301
Mbuti.DG	Liangdao1	WestBaikal_LNBA	Yakutia_MN	-0.000178134	0.000576248	-0.309127	146645
Mbuti.DG	Liangdao2	WestBaikal_LNBA	Yakutia_MN	0.000368988	0.000462918	0.797092	336539
Mbuti.DG	Loebanr_IA	WestBaikal_LNBA	Yakutia_MN	-0.000152101	0.000290144	-0.524227	431141
Mbuti.DG	MA1	WestBaikal_LNBA	Yakutia_MN	0.000606979	0.000550977	1.10164	311019
Mbuti.DG	Man_Bac	WestBaikal_LNBA	Yakutia_MN	0.000667702	0.000602433	1.10834	121164
Mbuti.DG	Mebrak.SG	WestBaikal_LNBA	Yakutia_MN	0.000544492	0.000503924	1.08051	299018
Mbuti.DG	Miaozigou_MN	WestBaikal_LNBA	Yakutia_MN	-9.43085e-05	0.000602107	-0.156631	132015
Mbuti.DG	Minoan_Lasithi	WestBaikal_LNBA	Yakutia_MN	0.000247784	0.00035374	0.70047	389165
Mbuti.DG	Minoan_Odigitria	WestBaikal_LNBA	Yakutia_MN	0.00120427	0.000663334	1.81548	101152
Mbuti.DG	Mongolia_EIA_SlabGrave_1	WestBaikal_LNBA	Yakutia_MN	-0.000762616	0.000331552	-2.30014	425436
Mbuti.DG	Mongolia_LBA_Ulaanzukh_2	WestBaikal_LNBA	Yakutia_MN	-0.000615888	0.000396048	-1.55509	369316
Mbuti.DG	Mycenaean	WestBaikal_LNBA	Yakutia_MN	-9.47379e-05	0.000426215	-0.222277	171534
Mbuti.DG	Natufian	WestBaikal_LNBA	Yakutia_MN	0.000490085	0.000496365	0.987348	204246
Mbuti.DG	Nomad_Kazakhstan_1700BP	WestBaikal_LNBA	Yakutia_MN	0.000107453	0.0004287	0.250647	432716
Mbuti.DG	Nomad_Kazakhstan_IA	WestBaikal_LNBA	Yakutia_MN	0.000142115	0.000513722	0.276637	205537
Mbuti.DG	Nui_Nap	WestBaikal_LNBA	Yakutia_MN	0.000148527	0.000622754	0.2385	129651
Mbuti.DG	Okunevo	WestBaikal_LNBA	Yakutia_MN	-0.000533918	0.000328947	-1.62311	445358
Mbuti.DG	Parkhai_EBA	WestBaikal_LNBA	Yakutia_MN	-4.34156e-05	0.000451559	-0.0961462	328930
Mbuti.DG	Parkhai_EN	WestBaikal_LNBA	Yakutia_MN	7.2187e-05	0.000353315	0.204313	381918
Mbuti.DG	Parkhai_LBA	WestBaikal_LNBA	Yakutia_MN	0.000220049	0.000474038	0.464201	313159
Mbuti.DG	Parkhai_MBA	WestBaikal_LNBA	Yakutia_MN	0.000369503	0.00044542	0.829559	302827
Mbuti.DG	Qihe	WestBaikal_LNBA	Yakutia_MN	0.00117918	0.000631455	1.86741	123428
Mbuti.DG	Russia_Bolshoy	WestBaikal_LNBA	Yakutia_MN	0.000351361	0.000372921	0.942184	392184
Mbuti.DG	Saka_Kazakhstan_2500BP	WestBaikal_LNBA	Yakutia_MN	-0.000799955	0.000352488	-2.26946	436248
Mbuti.DG	Saka_TianShan_2150BP	WestBaikal_LNBA	Yakutia_MN	-0.000168683	0.000328256	-0.513877	439896
Mbuti.DG	Samdzong.SG	WestBaikal_LNBA	Yakutia_MN	0.00032382	0.000364842	0.887562	445093
Mbuti.DG	Sappali_Tepe_BA	WestBaikal_LNBA	Yakutia_MN	-0.000171177	0.000303272	-0.564433	435149
Mbuti.DG	Saqqaq.SG	WestBaikal_LNBA	Yakutia_MN	0.00359615	0.000553235	6.50023	414637
Mbuti.DG	Sarazm_EN	WestBaikal_LNBA	Yakutia_MN	0.00032923	0.000423689	0.777056	333628
Mbuti.DG	Sarmatian	WestBaikal_LNBA	Yakutia_MN	-0.000135151	0.00030739	-0.439671	445187
Mbuti.DG	Scythian_Hungary_2400BP	WestBaikal_LNBA	Yakutia_MN	0.000383266	0.000367192	1.04378	417601
Mbuti.DG	Shahr_I_Sokhta_BA1	WestBaikal_LNBA	Yakutia_MN	-0.000256163	0.000353698	-0.724243	358556
Mbuti.DG	SHG	WestBaikal_LNBA	Yakutia_MN	7.15734e-06	0.000385734	0.0185551	400306
Mbuti.DG	Shimao_LN	WestBaikal_LNBA	Yakutia_MN	0.000143069	0.000410561	0.348473	439798
Mbuti.DG	Sintashta_MLBA	WestBaikal_LNBA	Yakutia_MN	-0.000231798	0.000313366	-0.739704	436484
Mbuti.DG	Srubnaya	WestBaikal_LNBA	Yakutia_MN	-0.000143755	0.000324433	-0.443097	433206
Mbuti.DG	Suogang	WestBaikal_LNBA	Yakutia_MN	1.62999e-05	0.00124991	0.0130409	27311
Mbuti.DG	Tagar	WestBaikal_LNBA	Yakutia_MN	-0.000169595	0.000323527	-0.524206	443752
Mbuti.DG	Tanshishan	WestBaikal_LNBA	Yakutia_MN	0.000619928	0.00053628	1.15598	154027
Mbuti.DG	Tarim_EMBA1	WestBaikal_LNBA	Yakutia_MN	-0.000499083	0.000425338	-1.17338	436165
Mbuti.DG	TellKurdu_EC	WestBaikal_LNBA	Yakutia_MN	0.000316964	0.00042923	0.738446	246879
Mbuti.DG	Tepe_Anau_EN	WestBaikal_LNBA	Yakutia_MN	0.000209628	0.000362273	0.578646	354608
Mbuti.DG	Tepe_Hissar_C	WestBaikal_LNBA	Yakutia_MN	-0.000276648	0.000326192	-0.848114	376641
Mbuti.DG	Tepecik.SG	WestBaikal_LNBA	Yakutia_MN	0.000304913	0.000421496	0.723408	296360
Mbuti.DG	Tianyuan	WestBaikal_LNBA	Yakutia_MN	-0.000193507	0.000478813	-0.404139	337403
Mbuti.DG	UKY	WestBaikal_LNBA	Yakutia_MN	0.000711252	0.000504527	1.40974	349935
Mbuti.DG	Ulaanzuukh_SlabGrave	WestBaikal_LNBA	Yakutia_MN	-0.000665631	0.000336198	-1.97988	434673
Mbuti.DG	Upper_YR_IA	WestBaikal_LNBA	Yakutia_MN	-0.000110394	0.000393678	-0.280417	426065
Mbuti.DG	Upper_YR_LN	WestBaikal_LNBA	Yakutia_MN	9.0758e-05	0.000360643	0.251656	442893
Mbuti.DG	USR1	WestBaikal_LNBA	Yakutia_MN	0.000214608	0.0004878	0.43995	445272
Mbuti.DG	Ust_Ishim	WestBaikal_LNBA	Yakutia_MN	0.000463591	0.00041825	1.10841	444474
Mbuti.DG	Varna	WestBaikal_LNBA	Yakutia_MN	0.000348992	0.000522185	0.66833	174658
Mbuti.DG	Villabruna	WestBaikal_LNBA	Yakutia_MN	0.000696166	0.000490703	1.41871	336561
Mbuti.DG	WestBaikal_EN	WestBaikal_LNBA	Yakutia_MN	0.000126784	0.000325238	0.38982	445366
Mbuti.DG	West_Siberia_N	WestBaikal_LNBA	Yakutia_MN	-0.000572489	0.00044938	-1.27395	323563
Mbuti.DG	WHG	WestBaikal_LNBA	Yakutia_MN	0.000348831	0.000387345	0.90057	445217
Mbuti.DG	WLR_BA	WestBaikal_LNBA	Yakutia_MN	-0.000791844	0.000467587	-1.69347	239869
Mbuti.DG	WLR_BA_o	WestBaikal_LNBA	Yakutia_MN	0.000515122	0.000513551	1.00306	306367
Mbuti.DG	WLR_LN	WestBaikal_LNBA	Yakutia_MN	0.000319798	0.000414624	0.771297	365846
Mbuti.DG	WLR_MN	WestBaikal_LNBA	Yakutia_MN	-6.79246e-05	0.000437308	-0.155324	442002
Mbuti.DG	Wusun_TianShan_2200BP	WestBaikal_LNBA	Yakutia_MN	0.000217184	0.000367599	0.590816	433084
Mbuti.DG	Xiaogao	WestBaikal_LNBA	Yakutia_MN	-0.000494683	0.000517549	-0.955818	348756
Mbuti.DG	Xiaojingshan	WestBaikal_LNBA	Yakutia_MN	0.000543443	0.000492964	1.1024	210763
Mbuti.DG	Xitoucun	WestBaikal_LNBA	Yakutia_MN	0.000407804	0.000499941	0.815705	212674
Mbuti.DG	Yakutia_LN	WestBaikal_LNBA	Yakutia_MN	0.0021861	0.000397421	5.50071	445360
Mbuti.DG	Yakutia_UP	WestBaikal_LNBA	Yakutia_MN	-0.000440362	0.000693534	-0.634954	104234
Mbuti.DG	Yamnaya_Samara	WestBaikal_LNBA	Yakutia_MN	7.75223e-05	0.000343034	0.22599	433665
Mbuti.DG	YR_LBIA	WestBaikal_LNBA	Yakutia_MN	0.000305492	0.000358346	0.852504	441295
Mbuti.DG	YR_LN	WestBaikal_LNBA	Yakutia_MN	0.000110837	0.000354976	0.312238	444397
Mbuti.DG	YR_MN	WestBaikal_LNBA	Yakutia_MN	4.99186e-05	0.000371788	0.134266	442223
Mbuti.DG	Yumin	WestBaikal_LNBA	Yakutia_MN	-0.000199815	0.000505342	-0.395404	326068
Mbuti.DG	Abkhasian.DG	irk030	WestBaikal_LNBA	-0.000257377	0.000311841	-0.825349	1120940
Mbuti.DG	Adygei.DG	irk030	WestBaikal_LNBA	-0.000358127	0.000316531	-1.13141	1120905
Mbuti.DG	Albanian.DG	irk030	WestBaikal_LNBA	-0.000134555	0.000368664	-0.36498	1119723
Mbuti.DG	Aleut.DG	irk030	WestBaikal_LNBA	-0.000268631	0.000330642	-0.812454	1121004
Mbuti.DG	Altaian.DG	irk030	WestBaikal_LNBA	0.000545727	0.000408386	1.3363	1118986
Mbuti.DG	Ami.DG	irk030	WestBaikal_LNBA	0.00117384	0.00034368	3.4155	1120925
Mbuti.DG	Armenian.DG	irk030	WestBaikal_LNBA	-0.00084237	0.000315168	-2.67276	1120969
Mbuti.DG	Atayal.DG	irk030	WestBaikal_LNBA	0.000831829	0.000419148	1.98457	1119010
Mbuti.DG	Australian.DG	irk030	WestBaikal_LNBA	0.000251236	0.000383863	0.654495	1118025
Mbuti.DG	Balochi.DG	irk030	WestBaikal_LNBA	-0.000520285	0.00030458	-1.70821	1120881
Mbuti.DG	Basque.DG	irk030	WestBaikal_LNBA	-0.000421141	0.000315197	-1.33612	1120953
Mbuti.DG	BedouinB.DG	irk030	WestBaikal_LNBA	-0.000305229	0.000314791	-0.969625	1120879
Mbuti.DG	Bengali.DG	irk030	WestBaikal_LNBA	0.000396844	0.00029941	1.32542	1120945
Mbuti.DG	Bergamo.DG	irk030	WestBaikal_LNBA	-0.000599338	0.000306508	-1.95537	1120901
Mbuti.DG	Bougainville.DG	irk030	WestBaikal_LNBA	0.000542814	0.000359995	1.50784	1120568
Mbuti.DG	Brahmin.DG	irk030	WestBaikal_LNBA	-0.000327264	0.00028999	-1.12853	1120971
Mbuti.DG	Brahui.DG	irk030	WestBaikal_LNBA	-0.000616675	0.000299467	-2.05924	1120942
Mbuti.DG	Bulgarian.DG	irk030	WestBaikal_LNBA	-0.000279741	0.000301913	-0.926561	1120822
Mbuti.DG	Burmese.DG	irk030	WestBaikal_LNBA	0.000697992	0.000340053	2.0526	1120964
Mbuti.DG	Burusho.DG	irk030	WestBaikal_LNBA	-0.000100548	0.000300756	-0.334317	1120865
Mbuti.DG	Cambodian.DG	irk030	WestBaikal_LNBA	0.000960696	0.00034092	2.81795	1120949
Mbuti.DG	Chane.DG	irk030	WestBaikal_LNBA	-0.000523029	0.000418114	-1.25092	1119262
Mbuti.DG	Chechen.DG	irk030	WestBaikal_LNBA	-0.000432437	0.000364922	-1.18501	1118492
Mbuti.DG	Chipewyan.DG	irk030	WestBaikal_LNBA	-0.000193504	0.000374501	-0.5167	1120939
Mbuti.DG	Chukchi.DG	irk030	WestBaikal_LNBA	-0.000161825	0.000359154	-0.450573	1119787
Mbuti.DG	Cree.DG	irk030	WestBaikal_LNBA	-0.000583356	0.000327131	-1.78325	1120977
Mbuti.DG	Crete.DG	irk030	WestBaikal_LNBA	-0.000955427	0.000297781	-3.20849	1120639
Mbuti.DG	Czech.DG	irk030	WestBaikal_LNBA	-0.000429264	0.00036565	-1.17398	1118940
Mbuti.DG	Dai.DG	irk030	WestBaikal_LNBA	0.00105131	0.000311983	3.36977	1149733
Mbuti.DG	Daur.DG	irk030	WestBaikal_LNBA	0.00127386	0.000392638	3.24436	1118234
Mbuti.DG	Druze.DG	irk030	WestBaikal_LNBA	-0.000297225	0.000311516	-0.954123	1120914
Mbuti.DG	Dusun.DG	irk030	WestBaikal_LNBA	0.000688366	0.000337645	2.03873	1120862
Mbuti.DG	English.DG	irk030	WestBaikal_LNBA	-0.000807426	0.000314268	-2.56923	1120961
Mbuti.DG	Eskimo_Chaplin.DG	irk030	WestBaikal_LNBA	0.000229007	0.000419978	0.545284	1119810
Mbuti.DG	Eskimo_Naukan.DG	irk030	WestBaikal_LNBA	-0.000361789	0.000370994	-0.975187	1120938
Mbuti.DG	Eskimo_Sireniki.DG	irk030	WestBaikal_LNBA	0.000131848	0.000360004	0.366241	1120964
Mbuti.DG	Estonian.DG	irk030	WestBaikal_LNBA	-0.000756743	0.000320634	-2.36014	1120965
Mbuti.DG	Even.DG	irk030	WestBaikal_LNBA	0.00126017	0.000326976	3.85402	1121041
Mbuti.DG	Finnish.DG	irk030	WestBaikal_LNBA	-0.000403109	0.000299056	-1.34794	1121039
Mbuti.DG	French.DG	irk030	WestBaikal_LNBA	-0.000361593	0.00028903	-1.25106	1149668
Mbuti.DG	Georgian.DG	irk030	WestBaikal_LNBA	5.45289e-05	0.000307814	0.177149	1120989
Mbuti.DG	Greek.DG	irk030	WestBaikal_LNBA	-0.000610589	0.000314842	-1.93935	1120917
Mbuti.DG	Han.DG	irk030	WestBaikal_LNBA	0.000678968	0.000311427	2.18018	1149723
Mbuti.DG	Hawaiian.DG	irk030	WestBaikal_LNBA	0.000965921	0.000394837	2.44638	1117304
Mbuti.DG	Hazara.DG	irk030	WestBaikal_LNBA	-4.34449e-05	0.000317588	-0.136796	1120867
Mbuti.DG	Hezhen.DG	irk030	WestBaikal_LNBA	0.00125741	0.000346392	3.63001	1120973
Mbuti.DG	Hungarian.DG	irk030	WestBaikal_LNBA	-0.000257985	0.000308556	-0.836106	1120904
Mbuti.DG	Icelandic.DG	irk030	WestBaikal_LNBA	-0.000646301	0.000317592	-2.035	1120969
Mbuti.DG	Igbo.DG	irk030	WestBaikal_LNBA	-0.000159973	0.000189656	-0.843491	1120951
Mbuti.DG	Igorot.DG	irk030	WestBaikal_LNBA	0.000938344	0.000356459	2.63241	1120906
Mbuti.DG	Iranian.DG	irk030	WestBaikal_LNBA	-1.33228e-05	0.000297848	-0.0447304	1121000
Mbuti.DG	Iraqi_Jew.DG	irk030	WestBaikal_LNBA	-0.000176492	0.000296094	-0.596067	1120986
Mbuti.DG	Irula.DG	irk030	WestBaikal_LNBA	-5.21023e-05	0.000286862	-0.181629	1120967
Mbuti.DG	Itelman.DG	irk030	WestBaikal_LNBA	0.000572138	0.000420885	1.35937	1119361
Mbuti.DG	Japanese.DG	irk030	WestBaikal_LNBA	0.00111042	0.000331225	3.35246	1121015
Mbuti.DG	Jordanian.DG	irk030	WestBaikal_LNBA	-2.55923e-05	0.000284898	-0.0898296	1121050
Mbuti.DG	Kalash.DG	irk030	WestBaikal_LNBA	-0.000296552	0.000313621	-0.945574	1120974
Mbuti.DG	Kapu.DG	irk030	WestBaikal_LNBA	3.29154e-05	0.000299756	0.109807	1120969
Mbuti.DG	Karitiana.DG	irk030	WestBaikal_LNBA	-0.000892486	0.000363782	-2.45335	1149699
Mbuti.DG	Kashmiri_Pandit.DG	irk030	WestBaikal_LNBA	-0.000432322	0.000354461	-1.21966	1117374
Mbuti.DG	Kharia.DG	irk030	WestBaikal_LNBA	0.000389594	0.000357633	1.08937	1117495
Mbuti.DG	Khonda_Dora.DG	irk030	WestBaikal_LNBA	0.000436915	0.000359668	1.21478	1119550
Mbuti.DG	Kinh.DG	irk030	WestBaikal_LNBA	0.00116565	0.00034238	3.40455	1120876
Mbuti.DG	Kongo.DG	irk030	WestBaikal_LNBA	-0.00021702	0.000232466	-0.933554	1117858
Mbuti.DG	Korean.DG	irk030	WestBaikal_LNBA	0.00103166	0.000344586	2.99392	1120967
Mbuti.DG	Korean_Ulsan	irk030	WestBaikal_LNBA	0.00102291	0.00028621	3.57399	1149747
Mbuti.DG	Korean_Ulsan.SG	irk030	WestBaikal_LNBA	0.00102619	0.000286453	3.58241	1149747
Mbuti.DG	Kurumba.DG	irk030	WestBaikal_LNBA	0.000118331	0.000354956	0.333368	1111659
Mbuti.DG	Kusunda.DG	irk030	WestBaikal_LNBA	0.000449003	0.00033478	1.34119	1120877
Mbuti.DG	Kyrgyz.DG	irk030	WestBaikal_LNBA	0.000304133	0.000322391	0.94337	1120931
Mbuti.DG	Lahu.DG	irk030	WestBaikal_LNBA	0.000928005	0.000348687	2.66143	1120903
Mbuti.DG	Lemande.DG	irk030	WestBaikal_LNBA	0.0001144	0.000187677	0.609556	1120947
Mbuti.DG	Lezgin.DG	irk030	WestBaikal_LNBA	-9.00708e-05	0.000317879	-0.283349	1121006
Mbuti.DG	Madiga.DG	irk030	WestBaikal_LNBA	0.000231553	0.00030589	0.75698	1120984
Mbuti.DG	Makrani.DG	irk030	WestBaikal_LNBA	-0.00035958	0.000314706	-1.14259	1120930
Mbuti.DG	Mala.DG	irk030	WestBaikal_LNBA	-6.05962e-05	0.000282584	-0.214436	1121037
Mbuti.DG	Mansi.DG	irk030	WestBaikal_LNBA	0.000444961	0.000337354	1.31897	1120987
Mbuti.DG	Maori.DG	irk030	WestBaikal_LNBA	-1.97771e-06	0.000356501	-0.00554755	1117845
Mbuti.DG	Mayan.DG	irk030	WestBaikal_LNBA	-0.000872415	0.000350401	-2.48976	1120810
Mbuti.DG	Miao.DG	irk030	WestBaikal_LNBA	0.00100008	0.00035531	2.81467	1120955
Mbuti.DG	Mixe.DG	irk030	WestBaikal_LNBA	-0.00061274	0.000363747	-1.68452	1121008
Mbuti.DG	Mixtec.DG	irk030	WestBaikal_LNBA	-0.00111433	0.000330179	-3.37493	1120917
Mbuti.DG	Mongola.DG	irk030	WestBaikal_LNBA	0.000910677	0.000338427	2.69091	1120973
Mbuti.DG	Nahua.DG	irk030	WestBaikal_LNBA	-0.000688159	0.000420509	-1.63649	1119646
Mbuti.DG	Naxi.DG	irk030	WestBaikal_LNBA	0.000934373	0.000322727	2.89525	1121034
Mbuti.DG	North_Ossetian.DG	irk030	WestBaikal_LNBA	-0.000395721	0.000314155	-1.25964	1121001
Mbuti.DG	Onge.DG	irk030	WestBaikal_LNBA	7.0998e-05	0.000339023	0.20942	1120364
Mbuti.DG	Orcadian.DG	irk030	WestBaikal_LNBA	-0.000712861	0.000331732	-2.14891	1120940
Mbuti.DG	Oroqen.DG	irk030	WestBaikal_LNBA	0.00131932	0.000367915	3.58593	1120913
Mbuti.DG	Palestinian.DG	irk030	WestBaikal_LNBA	-3.61875e-05	0.000284183	-0.127339	1121034
Mbuti.DG	Papuan.DG	irk030	WestBaikal_LNBA	0.000395022	0.000308474	1.28057	1149722
Mbuti.DG	Pathan.DG	irk030	WestBaikal_LNBA	-0.000275845	0.000304792	-0.905027	1120975
Mbuti.DG	Piapoco.DG	irk030	WestBaikal_LNBA	-0.00063189	0.000364108	-1.73545	1120851
Mbuti.DG	Pima.DG	irk030	WestBaikal_LNBA	-0.000449929	0.000373483	-1.20468	1120877
Mbuti.DG	Polish.DG	irk030	WestBaikal_LNBA	-0.000738739	0.000375008	-1.96993	1118830
Mbuti.DG	Punjabi.DG	irk030	WestBaikal_LNBA	-0.000325181	0.000275408	-1.18073	1121079
Mbuti.DG	Quechua.DG	irk030	WestBaikal_LNBA	-0.00073234	0.00034071	-2.14945	1121015
Mbuti.DG	Relli.DG	irk030	WestBaikal_LNBA	-0.000303615	0.000305701	-0.993175	1121017
Mbuti.DG	Russian.DG	irk030	WestBaikal_LNBA	-0.000465115	0.000308677	-1.5068	1120995
Mbuti.DG	Samaritan.DG	irk030	WestBaikal_LNBA	-0.000399625	0.000367901	-1.08623	1114914
Mbuti.DG	Sardinian.DG	irk030	WestBaikal_LNBA	-8.94438e-05	0.000278386	-0.321294	1149732
Mbuti.DG	She.DG	irk030	WestBaikal_LNBA	0.00140762	0.000358313	3.92845	1120810
Mbuti.DG	Sindhi.DG	irk030	WestBaikal_LNBA	-0.00045223	0.000309693	-1.46025	1120905
Mbuti.DG	Spanish.DG	irk030	WestBaikal_LNBA	-0.000530568	0.000313528	-1.69225	1120889
Mbuti.DG	Surui.DG	irk030	WestBaikal_LNBA	-0.000544325	0.00040514	-1.34355	1120869
Mbuti.DG	Tajik.DG	irk030	WestBaikal_LNBA	-0.000317776	0.000322305	-0.985948	1120986
Mbuti.DG	Thai.DG	irk030	WestBaikal_LNBA	0.000875368	0.00032914	2.65956	1120905
Mbuti.DG	Tlingit.DG	irk030	WestBaikal_LNBA	-0.000458841	0.000316662	-1.449	1120997
Mbuti.DG	Tu.DG	irk030	WestBaikal_LNBA	0.0006914	0.000336654	2.05374	1120927
Mbuti.DG	Tubalar.DG	irk030	WestBaikal_LNBA	0.000226289	0.000330934	0.683789	1120977
Mbuti.DG	Tujia.DG	irk030	WestBaikal_LNBA	0.00131359	0.000351011	3.74231	1120897
Mbuti.DG	Turkish.DG	irk030	WestBaikal_LNBA	-0.000133477	0.000312418	-0.427239	1120989
Mbuti.DG	Tuscan.DG	irk030	WestBaikal_LNBA	-0.000546938	0.000312498	-1.75021	1120928
Mbuti.DG	Ulchi.DG	irk030	WestBaikal_LNBA	0.000889026	0.00035828	2.48137	1120907
Mbuti.DG	Uygur.DG	irk030	WestBaikal_LNBA	-0.000154628	0.000306738	-0.504105	1120957
Mbuti.DG	Xibo.DG	irk030	WestBaikal_LNBA	0.000523912	0.000331651	1.57971	1120901
Mbuti.DG	Yadava.DG	irk030	WestBaikal_LNBA	-0.000268831	0.000304074	-0.884095	1120941
Mbuti.DG	Yakut.DG	irk030	WestBaikal_LNBA	0.00113565	0.000350431	3.24073	1120906
Mbuti.DG	Yemenite_Jew.DG	irk030	WestBaikal_LNBA	-9.16676e-05	0.000307955	-0.297666	1120958
Mbuti.DG	Yi.DG	irk030	WestBaikal_LNBA	0.00116217	0.00035081	3.31281	1120930
Mbuti.DG	Zapotec.DG	irk030	WestBaikal_LNBA	-0.000857461	0.000353354	-2.42663	1120896
Mbuti.DG	Afanasievo	irk030	WestBaikal_LNBA	-0.000709407	0.00027912	-2.54158	1123305
Mbuti.DG	Afanasievo_Mongolia	irk030	WestBaikal_LNBA	-0.00086434	0.000344017	-2.51249	911502
Mbuti.DG	AG2	irk030	WestBaikal_LNBA	-0.00215094	0.000721735	-2.98024	85217
Mbuti.DG	AG3	irk030	WestBaikal_LNBA	-0.00216593	0.000543597	-3.98444	265489
Mbuti.DG	Alalakh_MLBA	irk030	WestBaikal_LNBA	-4.64996e-05	0.00025616	-0.181525	1125456
Mbuti.DG	Alan	irk030	WestBaikal_LNBA	-0.000474724	0.000294936	-1.60958	1143495
Mbuti.DG	Altai_7500BP	irk030	WestBaikal_LNBA	-0.00176487	0.000443197	-3.98214	644224
Mbuti.DG	Altai_MLBA	irk030	WestBaikal_LNBA	-0.000139291	0.000280734	-0.496168	1099094
Mbuti.DG	Anatolia_BA	irk030	WestBaikal_LNBA	4.30369e-05	0.000321135	0.134015	1034942
Mbuti.DG	Anatolia_ChL	irk030	WestBaikal_LNBA	-0.000261875	0.000380409	-0.688404	965281
Mbuti.DG	Anatolia_N	irk030	WestBaikal_LNBA	-6.25338e-05	0.000258536	-0.241877	1135971
Mbuti.DG	AR_EN	irk030	WestBaikal_LNBA	0.00213658	0.000468936	4.55623	367929
Mbuti.DG	AR_Xianbei_IA	irk030	WestBaikal_LNBA	0.00138843	0.00047376	2.93065	353779
Mbuti.DG	Armenia_ChL	irk030	WestBaikal_LNBA	-0.000223194	0.000284286	-0.785103	1032876
Mbuti.DG	Armenia_EBA	irk030	WestBaikal_LNBA	-0.000235396	0.000302955	-0.777	1009693
Mbuti.DG	Armenia_MBA	irk030	WestBaikal_LNBA	-0.000884005	0.000404956	-2.18296	829099
Mbuti.DG	Arslantepe_LC	irk030	WestBaikal_LNBA	-3.29798e-05	0.000253497	-0.130099	1119439
Mbuti.DG	Balkans_BronzeAge	irk030	WestBaikal_LNBA	-0.000119081	0.000275292	-0.432562	1045473
Mbuti.DG	Balkans_Chalcolithic	irk030	WestBaikal_LNBA	-2.39476e-05	0.000265538	-0.0901852	1071631
Mbuti.DG	Balkans_IronAge	irk030	WestBaikal_LNBA	-7.7363e-05	0.000407559	-0.18982	703635
Mbuti.DG	Ban_Chiang	irk030	WestBaikal_LNBA	0.00154346	0.000689105	2.2398	86170
Mbuti.DG	Bell_Beaker_Germany	irk030	WestBaikal_LNBA	-0.000412001	0.000276375	-1.49073	1096259
Mbuti.DG	Bianbian	irk030	WestBaikal_LNBA	0.00074348	0.000421768	1.76277	693481
Mbuti.DG	Boncuklu.SG	irk030	WestBaikal_LNBA	-7.36565e-05	0.000361623	-0.203683	1047125
Mbuti.DG	Boshan	irk030	WestBaikal_LNBA	0.00141786	0.000415858	3.40948	965479
Mbuti.DG	Botai_pub	irk030	WestBaikal_LNBA	-0.0015564	0.000353277	-4.40561	1149680
Mbuti.DG	Bustan_BA	irk030	WestBaikal_LNBA	-0.000160621	0.000294097	-0.54615	971363
Mbuti.DG	Bustan_EN	irk030	WestBaikal_LNBA	-8.57574e-05	0.000412839	-0.207726	632506
Mbuti.DG	BZK002	irk030	WestBaikal_LNBA	-0.00108115	0.000461092	-2.34477	783593
Mbuti.DG	CamlibelTarlasi_LC	irk030	WestBaikal_LNBA	-0.00034558	0.000270744	-1.27641	1083697
Mbuti.DG	CentralSteppe_EMBA	irk030	WestBaikal_LNBA	-0.00109976	0.000346938	-3.16991	1149471
Mbuti.DG	Chandman_IA	irk030	WestBaikal_LNBA	-7.07313e-05	0.000270939	-0.26106	1112315
Mbuti.DG	Chemurchek_northAlai	irk030	WestBaikal_LNBA	0.000785228	0.000404197	1.94269	1043647
Mbuti.DG	Chemurchek_southAltai	irk030	WestBaikal_LNBA	-0.00144212	0.000417287	-3.45596	981477
Mbuti.DG	CHG	irk030	WestBaikal_LNBA	-0.000653494	0.000330439	-1.97766	1148997
Mbuti.DG	Chokhopani.SG	irk030	WestBaikal_LNBA	0.00128642	0.000411525	3.12597	1146979
Mbuti.DG	Chuanyun	irk030	WestBaikal_LNBA	0.00099425	0.000502551	1.97841	313201
Mbuti.DG	Clovis.SG	irk030	WestBaikal_LNBA	-0.000899755	0.000421806	-2.1331	1140816
Mbuti.DG	Corded_Ware_Germany	irk030	WestBaikal_LNBA	-0.000560235	0.000295328	-1.89699	1110769
Mbuti.DG	DevilsCave_N	irk030	WestBaikal_LNBA	0.00105287	0.00036399	2.89258	1148415
Mbuti.DG	Dzharkutan1_BA	irk030	WestBaikal_LNBA	-0.000260666	0.000280226	-0.930198	1053519
Mbuti.DG	Dzhylinda-1	irk030	WestBaikal_LNBA	0.000156077	0.000450791	0.346229	698693
Mbuti.DG	EastBaikal_BA	irk030	WestBaikal_LNBA	0.00177376	0.000619544	2.863	146725
Mbuti.DG	EastBaikal_M	irk030	WestBaikal_LNBA	0.00175399	0.000445066	3.94096	1124726
Mbuti.DG	EastBaikal_N	irk030	WestBaikal_LNBA	0.00238195	0.000364687	6.53148	1146626
Mbuti.DG	eastMongolia_preBA	irk030	WestBaikal_LNBA	0.00158885	0.000457967	3.46935	627580
Mbuti.DG	Ebla_EMBA	irk030	WestBaikal_LNBA	-2.89084e-05	0.00027607	-0.104714	1037339
Mbuti.DG	EHG	irk030	WestBaikal_LNBA	-0.00142216	0.00034512	-4.12077	1133570
Mbuti.DG	ElMiron	irk030	WestBaikal_LNBA	-0.000264063	0.000426947	-0.618491	626721
Mbuti.DG	Estonia_MN_CCC	irk030	WestBaikal_LNBA	-0.0012531	0.000455078	-2.75359	317739
Mbuti.DG	Fofonovo_EN	irk030	WestBaikal_LNBA	0.00131153	0.00042398	3.09338	863190
Mbuti.DG	Geoksyur_EN	irk030	WestBaikal_LNBA	-0.000350244	0.000271881	-1.28823	1018111
Mbuti.DG	Globular_Amphora	irk030	WestBaikal_LNBA	0.000203162	0.000281066	0.722826	1047104
Mbuti.DG	Gonur1_BA	irk030	WestBaikal_LNBA	-0.000246931	0.000270211	-0.913844	955867
Mbuti.DG	Hajji_Firuz_C	irk030	WestBaikal_LNBA	-0.000116491	0.00029004	-0.401637	1028978
Mbuti.DG	HMMH_MN	irk030	WestBaikal_LNBA	0.000416526	0.000450991	0.92358	686158
Mbuti.DG	Hun_TianShan_1700BP	irk030	WestBaikal_LNBA	6.4782e-05	0.000251848	0.257227	1149635
Mbuti.DG	Iberia_ChL	irk030	WestBaikal_LNBA	-0.000182598	0.000286784	-0.636708	1077473
Mbuti.DG	Iberia_EN	irk030	WestBaikal_LNBA	-0.000116782	0.000307427	-0.379867	1017627
Mbuti.DG	Iberia_MN	irk030	WestBaikal_LNBA	-1.25809e-05	0.000315278	-0.0399042	967318
Mbuti.DG	Iran_ChL	irk030	WestBaikal_LNBA	-0.000161678	0.000292228	-0.553259	1025701
Mbuti.DG	Iran_N	irk030	WestBaikal_LNBA	-6.6771e-05	0.000295717	-0.225794	1056878
Mbuti.DG	Israel_C	irk030	WestBaikal_LNBA	-6.52084e-05	0.000269337	-0.242107	1060327
Mbuti.DG	Jordan_EBA	irk030	WestBaikal_LNBA	-8.07419e-05	0.000319497	-0.252715	879409
Mbuti.DG	Kangju_1800BP	irk030	WestBaikal_LNBA	-0.000245082	0.000285186	-0.859376	1123946
Mbuti.DG	Karasuk.SG	irk030	WestBaikal_LNBA	0.000350951	0.000278389	1.26065	1147866
Mbuti.DG	Karluk_TianShan	irk030	WestBaikal_LNBA	4.51355e-05	0.000316804	0.142471	1123999
Mbuti.DG	Kennewick_WA.SG	irk030	WestBaikal_LNBA	-0.000373466	0.000444732	-0.839756	640538
Mbuti.DG	Khovsgol	irk030	WestBaikal_LNBA	0.000537525	0.000291091	1.84658	1098147
Mbuti.DG	Kimak_Kazakhstan_1350BP	irk030	WestBaikal_LNBA	0.000574945	0.000538983	1.06672	222731
Mbuti.DG	Kipchak	irk030	WestBaikal_LNBA	1.26427e-05	0.000322631	0.0391863	1077066
Mbuti.DG	Krasnoyarsk_BA	irk030	WestBaikal_LNBA	0.00129708	0.000446418	2.90552	1149561
Mbuti.DG	Krasnoyarsk_MLBA	irk030	WestBaikal_LNBA	-0.000445977	0.000267717	-1.66585	1081933
Mbuti.DG	Kolyma_M	irk030	WestBaikal_LNBA	0.000315749	0.000442789	0.71309	1147141
Mbuti.DG	LateDorset.SG	irk030	WestBaikal_LNBA	0.000396338	0.000549278	0.721561	311457
Mbuti.DG	LBK_EN	irk030	WestBaikal_LNBA	-0.000143664	0.000288993	-0.497121	1083375
Mbuti.DG	Levant_N	irk030	WestBaikal_LNBA	0.000334976	0.000311608	1.07499	848261
Mbuti.DG	Liangdao1	irk030	WestBaikal_LNBA	0.000707832	0.000465902	1.51927	383971
Mbuti.DG	Liangdao2	irk030	WestBaikal_LNBA	0.000359536	0.000425677	0.844622	879202
Mbuti.DG	Loebanr_IA	irk030	WestBaikal_LNBA	-0.0003	0.000242562	-1.2368	1116030
Mbuti.DG	MA1	irk030	WestBaikal_LNBA	-0.0018837	0.000472917	-3.98316	805605
Mbuti.DG	Man_Bac	irk030	WestBaikal_LNBA	0.000804888	0.00041719	1.92931	318335
Mbuti.DG	Mebrak.SG	irk030	WestBaikal_LNBA	0.000340135	0.000425391	0.79958	771851
Mbuti.DG	Miaozigou_MN	irk030	WestBaikal_LNBA	0.000422321	0.000455842	0.926464	335424
Mbuti.DG	Minoan_Lasithi	irk030	WestBaikal_LNBA	-0.000209178	0.00030062	-0.695822	1010528
Mbuti.DG	Minoan_Odigitria	irk030	WestBaikal_LNBA	0.000375086	0.000448595	0.836134	264545
Mbuti.DG	Mongolia_EIA_SlabGrave_1	irk030	WestBaikal_LNBA	0.00149873	0.000311382	4.81315	1102639
Mbuti.DG	Mongolia_LBA_Ulaanzukh_2	irk030	WestBaikal_LNBA	0.00146831	0.000346974	4.23177	967849
Mbuti.DG	Mycenaean	irk030	WestBaikal_LNBA	0.000287182	0.000339599	0.845651	442784
Mbuti.DG	Natufian	irk030	WestBaikal_LNBA	-0.0002728	0.000364704	-0.748002	534892
Mbuti.DG	Nomad_Kazakhstan_1700BP	irk030	WestBaikal_LNBA	0.0010615	0.000370494	2.8651	1112984
Mbuti.DG	Nomad_Kazakhstan_IA	irk030	WestBaikal_LNBA	-0.000139179	0.000404283	-0.344261	517165
Mbuti.DG	Nui_Nap	irk030	WestBaikal_LNBA	0.000668145	0.000448234	1.49062	340560
Mbuti.DG	Okunevo	irk030	WestBaikal_LNBA	-0.000818594	0.000289593	-2.8267	1149613
Mbuti.DG	Parkhai_EBA	irk030	WestBaikal_LNBA	-0.000309494	0.000409414	-0.755945	862767
Mbuti.DG	Parkhai_EN	irk030	WestBaikal_LNBA	-0.000313362	0.000305369	-1.02618	995357
Mbuti.DG	Parkhai_LBA	irk030	WestBaikal_LNBA	5.98209e-06	0.000386271	0.0154868	820442
Mbuti.DG	Parkhai_MBA	irk030	WestBaikal_LNBA	-0.000678135	0.000403146	-1.68211	792098
Mbuti.DG	Qihe	irk030	WestBaikal_LNBA	0.00147528	0.00047835	3.0841	328734
Mbuti.DG	Russia_Bolshoy	irk030	WestBaikal_LNBA	-0.000260707	0.000303691	-0.858461	1021485
Mbuti.DG	Saka_Kazakhstan_2500BP	irk030	WestBaikal_LNBA	5.66553e-05	0.000290729	0.194873	1123458
Mbuti.DG	Saka_TianShan_2150BP	irk030	WestBaikal_LNBA	-0.000134326	0.000282132	-0.476109	1133365
Mbuti.DG	Samdzong.SG	irk030	WestBaikal_LNBA	0.000841777	0.000338501	2.48678	1148879
Mbuti.DG	Sappali_Tepe_BA	irk030	WestBaikal_LNBA	-0.000330006	0.00025585	-1.28984	1124773
Mbuti.DG	Saqqaq.SG	irk030	WestBaikal_LNBA	0.000991662	0.000451335	2.19717	1075053
Mbuti.DG	Sarazm_EN	irk030	WestBaikal_LNBA	-0.000160917	0.000354849	-0.453479	867607
Mbuti.DG	Sarmatian	irk030	WestBaikal_LNBA	-0.000514595	0.000262967	-1.95688	1149118
Mbuti.DG	Scythian_Hungary_2400BP	irk030	WestBaikal_LNBA	-0.000215856	0.000293366	-0.735791	1072412
Mbuti.DG	Shahr_I_Sokhta_BA1	irk030	WestBaikal_LNBA	-8.0497e-05	0.000280576	-0.286899	940081
Mbuti.DG	SHG	irk030	WestBaikal_LNBA	-0.000364644	0.000333767	-1.09251	1038365
Mbuti.DG	Shimao_LN	irk030	WestBaikal_LNBA	0.00128507	0.000351369	3.65733	1134739
Mbuti.DG	Sintashta_MLBA	irk030	WestBaikal_LNBA	-0.000418101	0.00026146	-1.5991	1128766
Mbuti.DG	Srubnaya	irk030	WestBaikal_LNBA	-0.00054917	0.000282675	-1.94276	1120800
Mbuti.DG	Suogang	irk030	WestBaikal_LNBA	-6.06882e-05	0.000762856	-0.0795538	73746
Mbuti.DG	Tagar	irk030	WestBaikal_LNBA	-0.000364139	0.000270811	-1.34463	1144457
Mbuti.DG	Tanshishan	irk030	WestBaikal_LNBA	0.000922481	0.000427791	2.15638	410796
Mbuti.DG	Tarim_EMBA1	irk030	WestBaikal_LNBA	-0.00171977	0.000383385	-4.48574	1127252
Mbuti.DG	TellKurdu_EC	irk030	WestBaikal_LNBA	-0.000268341	0.000333938	-0.803565	645216
Mbuti.DG	Tepe_Anau_EN	irk030	WestBaikal_LNBA	-0.000350805	0.000308751	-1.13621	930369
Mbuti.DG	Tepe_Hissar_C	irk030	WestBaikal_LNBA	-0.000234516	0.000266465	-0.880101	984923
Mbuti.DG	Tepecik.SG	irk030	WestBaikal_LNBA	-0.000526614	0.000330552	-1.59313	755645
Mbuti.DG	Tianyuan	irk030	WestBaikal_LNBA	0.000360517	0.000422044	0.854218	884740
Mbuti.DG	UKY	irk030	WestBaikal_LNBA	7.25897e-05	0.000418312	0.17353	892126
Mbuti.DG	Ulaanzuukh_SlabGrave	irk030	WestBaikal_LNBA	0.00167847	0.000315722	5.31628	1124246
Mbuti.DG	Upper_YR_IA	irk030	WestBaikal_LNBA	0.00112448	0.000345754	3.25227	1100268
Mbuti.DG	Upper_YR_LN	irk030	WestBaikal_LNBA	0.00110445	0.000337664	3.27086	1142509
Mbuti.DG	USR1	irk030	WestBaikal_LNBA	-4.27059e-05	0.000433066	-0.098613	1149407
Mbuti.DG	Ust_Ishim	irk030	WestBaikal_LNBA	-0.000616103	0.000403884	-1.52545	1147256
Mbuti.DG	Varna	irk030	WestBaikal_LNBA	0.000315521	0.000399565	0.789661	464185
Mbuti.DG	Villabruna	irk030	WestBaikal_LNBA	-0.0001138	0.000402167	-0.282967	883420
Mbuti.DG	WestBaikal_EN	irk030	WestBaikal_LNBA	0.00117398	0.000310949	3.77549	1149704
Mbuti.DG	West_Siberia_N	irk030	WestBaikal_LNBA	-0.00126755	0.000390299	-3.24764	857655
Mbuti.DG	WHG	irk030	WestBaikal_LNBA	-0.000261558	0.000324265	-0.806618	1149308
Mbuti.DG	WLR_BA	irk030	WestBaikal_LNBA	0.00124103	0.000413412	3.00193	615034
Mbuti.DG	WLR_BA_o	irk030	WestBaikal_LNBA	0.000650523	0.000448038	1.45194	786189
Mbuti.DG	WLR_LN	irk030	WestBaikal_LNBA	0.0012143	0.000365072	3.3262	942272
Mbuti.DG	WLR_MN	irk030	WestBaikal_LNBA	0.00140103	0.000382417	3.66363	1140513
Mbuti.DG	Wusun_TianShan_2200BP	irk030	WestBaikal_LNBA	-0.000567809	0.000307449	-1.84684	1115480
Mbuti.DG	Xiaogao	irk030	WestBaikal_LNBA	0.00114271	0.000432071	2.64473	913710
Mbuti.DG	Xiaojingshan	irk030	WestBaikal_LNBA	0.000723905	0.000401345	1.8037	561927
Mbuti.DG	Xitoucun	irk030	WestBaikal_LNBA	0.00154369	0.000384421	4.01562	560527
Mbuti.DG	Yakutia_LN	irk030	WestBaikal_LNBA	0.000862058	0.000352001	2.44902	1149701
Mbuti.DG	Yakutia_MN	irk030	WestBaikal_LNBA	0.00042978	0.000488237	0.88027	445264
Mbuti.DG	Yakutia_UP	irk030	WestBaikal_LNBA	0.000471698	0.000504148	0.935633	262939
Mbuti.DG	Yamnaya_Samara	irk030	WestBaikal_LNBA	-0.000711393	0.000291804	-2.43792	1121223
Mbuti.DG	YR_LBIA	irk030	WestBaikal_LNBA	0.00100503	0.000326735	3.07599	1139025
Mbuti.DG	YR_LN	irk030	WestBaikal_LNBA	0.000939483	0.000309059	3.03982	1147235
Mbuti.DG	YR_MN	irk030	WestBaikal_LNBA	0.000976109	0.000332144	2.93881	1141079
Mbuti.DG	Yumin	irk030	WestBaikal_LNBA	0.00135512	0.000456022	2.9716	860342
Mbuti.DG	Abkhasian.DG	irk030	WestBaikal_EN	-0.00122099	0.000323103	-3.77895	1120935
Mbuti.DG	Adygei.DG	irk030	WestBaikal_EN	-0.00140197	0.000325448	-4.30783	1120901
Mbuti.DG	Albanian.DG	irk030	WestBaikal_EN	-0.000992516	0.000386035	-2.57105	1119720
Mbuti.DG	Aleut.DG	irk030	WestBaikal_EN	-0.000681466	0.000346326	-1.9677	1121000
Mbuti.DG	Altaian.DG	irk030	WestBaikal_EN	0.000910665	0.000422615	2.15483	1118983
Mbuti.DG	Ami.DG	irk030	WestBaikal_EN	0.00259515	0.000364036	7.12883	1120920
Mbuti.DG	Armenian.DG	irk030	WestBaikal_EN	-0.00163092	0.000326756	-4.99125	1120964
Mbuti.DG	Atayal.DG	irk030	WestBaikal_EN	0.00221147	0.000427141	5.17739	1119006
Mbuti.DG	Australian.DG	irk030	WestBaikal_EN	0.0006051	0.000409873	1.47631	1118020
Mbuti.DG	Balochi.DG	irk030	WestBaikal_EN	-0.00130339	0.00032019	-4.07069	1120876
Mbuti.DG	Basque.DG	irk030	WestBaikal_EN	-0.00153092	0.000327496	-4.67464	1120948
Mbuti.DG	BedouinB.DG	irk030	WestBaikal_EN	-0.00100902	0.000324366	-3.11075	1120874
Mbuti.DG	Bengali.DG	irk030	WestBaikal_EN	2.31745e-05	0.000312008	0.0742755	1120940
Mbuti.DG	Bergamo.DG	irk030	WestBaikal_EN	-0.00157343	0.000318392	-4.94179	1120896
Mbuti.DG	Bougainville.DG	irk030	WestBaikal_EN	0.00112141	0.000378657	2.96154	1120564
Mbuti.DG	Brahmin.DG	irk030	WestBaikal_EN	-0.000837495	0.000302685	-2.76689	1120967
Mbuti.DG	Brahui.DG	irk030	WestBaikal_EN	-0.00155568	0.000311543	-4.99349	1120937
Mbuti.DG	Bulgarian.DG	irk030	WestBaikal_EN	-0.00137016	0.000317072	-4.32128	1120817
Mbuti.DG	Burmese.DG	irk030	WestBaikal_EN	0.00195687	0.000354343	5.52255	1120959
Mbuti.DG	Burusho.DG	irk030	WestBaikal_EN	-0.00077511	0.000315415	-2.45743	1120860
Mbuti.DG	Cambodian.DG	irk030	WestBaikal_EN	0.00197276	0.000355778	5.54492	1120944
Mbuti.DG	Chane.DG	irk030	WestBaikal_EN	-0.000886999	0.000433177	-2.04766	1119258
Mbuti.DG	Chechen.DG	irk030	WestBaikal_EN	-0.00143227	0.000374846	-3.82096	1118489
Mbuti.DG	Chipewyan.DG	irk030	WestBaikal_EN	-0.000642003	0.000399149	-1.60843	1120935
Mbuti.DG	Chukchi.DG	irk030	WestBaikal_EN	-0.000322343	0.000382406	-0.842934	1119783
Mbuti.DG	Cree.DG	irk030	WestBaikal_EN	-0.00117971	0.000338008	-3.49019	1120972
Mbuti.DG	Crete.DG	irk030	WestBaikal_EN	-0.0018196	0.00031312	-5.81121	1120635
Mbuti.DG	Czech.DG	irk030	WestBaikal_EN	-0.00173993	0.000390957	-4.45044	1118936
Mbuti.DG	Dai.DG	irk030	WestBaikal_EN	0.00260237	0.000324193	8.02723	1149690
Mbuti.DG	Daur.DG	irk030	WestBaikal_EN	0.00279659	0.000417799	6.69362	1118229
Mbuti.DG	Druze.DG	irk030	WestBaikal_EN	-0.0010816	0.000322485	-3.35395	1120909
Mbuti.DG	Dusun.DG	irk030	WestBaikal_EN	0.00193041	0.00034861	5.53745	1120857
Mbuti.DG	English.DG	irk030	WestBaikal_EN	-0.00188546	0.000325499	-5.79252	1120956
Mbuti.DG	Eskimo_Chaplin.DG	irk030	WestBaikal_EN	0.000856774	0.000438559	1.95361	1119808
Mbuti.DG	Eskimo_Naukan.DG	irk030	WestBaikal_EN	-5.15501e-05	0.000398096	-0.129492	1120935
Mbuti.DG	Eskimo_Sireniki.DG	irk030	WestBaikal_EN	0.000547551	0.000373484	1.46606	1120960
Mbuti.DG	Estonian.DG	irk030	WestBaikal_EN	-0.00195964	0.000337489	-5.80652	1120960
Mbuti.DG	Even.DG	irk030	WestBaikal_EN	0.00235943	0.000342024	6.89844	1121037
Mbuti.DG	Finnish.DG	irk030	WestBaikal_EN	-0.00162458	0.000312822	-5.19329	1121034
Mbuti.DG	French.DG	irk030	WestBaikal_EN	-0.00146539	0.00029499	-4.9676	1149626
Mbuti.DG	Georgian.DG	irk030	WestBaikal_EN	-0.0008146	0.000318885	-2.55453	1120984
Mbuti.DG	Greek.DG	irk030	WestBaikal_EN	-0.00149093	0.000320996	-4.64469	1120912
Mbuti.DG	Han.DG	irk030	WestBaikal_EN	0.00228583	0.00031996	7.14412	1149682
Mbuti.DG	Hawaiian.DG	irk030	WestBaikal_EN	0.00237281	0.000417782	5.67954	1117301
Mbuti.DG	Hazara.DG	irk030	WestBaikal_EN	0.000227098	0.000319685	0.710382	1120862
Mbuti.DG	Hezhen.DG	irk030	WestBaikal_EN	0.00289085	0.000357469	8.08699	1120968
Mbuti.DG	Hungarian.DG	irk030	WestBaikal_EN	-0.00123558	0.000321876	-3.83869	1120899
Mbuti.DG	Icelandic.DG	irk030	WestBaikal_EN	-0.00197457	0.000331934	-5.94867	1120964
Mbuti.DG	Igbo.DG	irk030	WestBaikal_EN	6.31766e-05	0.000199381	0.316864	1120946
Mbuti.DG	Igorot.DG	irk030	WestBaikal_EN	0.00262105	0.000374452	6.9997	1120902
Mbuti.DG	Iranian.DG	irk030	WestBaikal_EN	-0.000923734	0.00031059	-2.97413	1120995
Mbuti.DG	Iraqi_Jew.DG	irk030	WestBaikal_EN	-0.000901096	0.000309189	-2.91438	1120981
Mbuti.DG	Irula.DG	irk030	WestBaikal_EN	-0.000155873	0.000308812	-0.50475	1120962
Mbuti.DG	Itelman.DG	irk030	WestBaikal_EN	0.00113448	0.000441653	2.56871	1119356
Mbuti.DG	Japanese.DG	irk030	WestBaikal_EN	0.00275367	0.000346918	7.93754	1121010
Mbuti.DG	Jordanian.DG	irk030	WestBaikal_EN	-0.00088542	0.000288852	-3.0653	1121044
Mbuti.DG	Kalash.DG	irk030	WestBaikal_EN	-0.00139586	0.000333638	-4.18377	1120969
Mbuti.DG	Kapu.DG	irk030	WestBaikal_EN	-0.000166121	0.000314686	-0.527894	1120966
Mbuti.DG	Karitiana.DG	irk030	WestBaikal_EN	-0.00122268	0.00038586	-3.16872	1149656
Mbuti.DG	Kashmiri_Pandit.DG	irk030	WestBaikal_EN	-0.00120797	0.000360095	-3.35458	1117370
Mbuti.DG	Kharia.DG	irk030	WestBaikal_EN	0.000611495	0.000385277	1.58716	1117492
Mbuti.DG	Khonda_Dora.DG	irk030	WestBaikal_EN	0.000826697	0.000376944	2.19316	1119547
Mbuti.DG	Kinh.DG	irk030	WestBaikal_EN	0.00279907	0.000349188	8.01592	1120871
Mbuti.DG	Kongo.DG	irk030	WestBaikal_EN	-0.000225093	0.000237746	-0.946779	1117853
Mbuti.DG	Korean.DG	irk030	WestBaikal_EN	0.00284908	0.000355713	8.00949	1120962
Mbuti.DG	Korean_Ulsan	irk030	WestBaikal_EN	0.00271984	0.000295918	9.19117	1149704
Mbuti.DG	Korean_Ulsan.SG	irk030	WestBaikal_EN	0.0027158	0.000296335	9.16463	1149704
Mbuti.DG	Kurumba.DG	irk030	WestBaikal_EN	0.000488651	0.000370645	1.31838	1111656
Mbuti.DG	Kusunda.DG	irk030	WestBaikal_EN	0.00153791	0.000347025	4.43172	1120872
Mbuti.DG	Kyrgyz.DG	irk030	WestBaikal_EN	0.000994017	0.000323905	3.06885	1120926
Mbuti.DG	Lahu.DG	irk030	WestBaikal_EN	0.00241945	0.000369987	6.53929	1120898
Mbuti.DG	Lemande.DG	irk030	WestBaikal_EN	0.000221995	0.00019429	1.14259	1120941
Mbuti.DG	Lezgin.DG	irk030	WestBaikal_EN	-0.00133743	0.000331765	-4.03124	1121001
Mbuti.DG	Madiga.DG	irk030	WestBaikal_EN	-5.5499e-05	0.000316813	-0.175179	1120980
Mbuti.DG	Makrani.DG	irk030	WestBaikal_EN	-0.00106051	0.000319231	-3.32208	1120925
Mbuti.DG	Mala.DG	irk030	WestBaikal_EN	-0.000154168	0.000288004	-0.535297	1121032
Mbuti.DG	Mansi.DG	irk030	WestBaikal_EN	1.2185e-05	0.000344859	0.0353333	1120982
Mbuti.DG	Maori.DG	irk030	WestBaikal_EN	-3.32734e-05	0.000379882	-0.0875888	1117840
Mbuti.DG	Mayan.DG	irk030	WestBaikal_EN	-0.00143144	0.000373871	-3.82869	1120806
Mbuti.DG	Miao.DG	irk030	WestBaikal_EN	0.00273187	0.000372045	7.34285	1120951
Mbuti.DG	Mixe.DG	irk030	WestBaikal_EN	-0.00101027	0.00038329	-2.63578	1121004
Mbuti.DG	Mixtec.DG	irk030	WestBaikal_EN	-0.00159117	0.000339315	-4.68936	1120912
Mbuti.DG	Mongola.DG	irk030	WestBaikal_EN	0.00250207	0.000351621	7.11579	1120969
Mbuti.DG	Nahua.DG	irk030	WestBaikal_EN	-0.00116732	0.000449486	-2.59701	1119641
Mbuti.DG	Naxi.DG	irk030	WestBaikal_EN	0.00259836	0.000335737	7.73928	1121029
Mbuti.DG	North_Ossetian.DG	irk030	WestBaikal_EN	-0.00125356	0.000325411	-3.85223	1120996
Mbuti.DG	Onge.DG	irk030	WestBaikal_EN	0.000651568	0.000352969	1.84597	1120359
Mbuti.DG	Orcadian.DG	irk030	WestBaikal_EN	-0.00206608	0.000340406	-6.06945	1120935
Mbuti.DG	Oroqen.DG	irk030	WestBaikal_EN	0.00297112	0.000378916	7.8411	1120910
Mbuti.DG	Palestinian.DG	irk030	WestBaikal_EN	-0.000760176	0.000293016	-2.59432	1121029
Mbuti.DG	Papuan.DG	irk030	WestBaikal_EN	0.000587069	0.000326332	1.79899	1149680
Mbuti.DG	Pathan.DG	irk030	WestBaikal_EN	-0.0011929	0.000317382	-3.75857	1120970
Mbuti.DG	Piapoco.DG	irk030	WestBaikal_EN	-0.00108574	0.000391465	-2.77354	1120846
Mbuti.DG	Pima.DG	irk030	WestBaikal_EN	-0.00105269	0.000390304	-2.69709	1120872
Mbuti.DG	Polish.DG	irk030	WestBaikal_EN	-0.00187066	0.000394426	-4.74274	1118826
Mbuti.DG	Punjabi.DG	irk030	WestBaikal_EN	-0.000631535	0.000285577	-2.21144	1121074
Mbuti.DG	Quechua.DG	irk030	WestBaikal_EN	-0.00113754	0.000362962	-3.13404	1121010
Mbuti.DG	Relli.DG	irk030	WestBaikal_EN	-0.000558918	0.000310296	-1.80124	1121012
Mbuti.DG	Russian.DG	irk030	WestBaikal_EN	-0.00148872	0.000320737	-4.64155	1120990
Mbuti.DG	Samaritan.DG	irk030	WestBaikal_EN	-0.00124041	0.000373666	-3.31958	1114910
Mbuti.DG	Sardinian.DG	irk030	WestBaikal_EN	-0.000871734	0.000289454	-3.01165	1149689
Mbuti.DG	She.DG	irk030	WestBaikal_EN	0.00291958	0.00036846	7.92375	1120806
Mbuti.DG	Sindhi.DG	irk030	WestBaikal_EN	-0.00115314	0.000322224	-3.57869	1120900
Mbuti.DG	Spanish.DG	irk030	WestBaikal_EN	-0.00162355	0.000325921	-4.98141	1120885
Mbuti.DG	Surui.DG	irk030	WestBaikal_EN	-0.000896986	0.000424398	-2.11355	1120864
Mbuti.DG	Tajik.DG	irk030	WestBaikal_EN	-0.00136454	0.000331399	-4.1175	1120981
Mbuti.DG	Thai.DG	irk030	WestBaikal_EN	0.00226681	0.000346069	6.55017	1120900
Mbuti.DG	Tlingit.DG	irk030	WestBaikal_EN	-0.0010205	0.000335613	-3.04072	1120991
Mbuti.DG	Tu.DG	irk030	WestBaikal_EN	0.00215612	0.000355091	6.072	1120923
Mbuti.DG	Tubalar.DG	irk030	WestBaikal_EN	-2.17598e-05	0.000338216	-0.0643368	1120972
Mbuti.DG	Tujia.DG	irk030	WestBaikal_EN	0.00287689	0.000366469	7.85028	1120892
Mbuti.DG	Turkish.DG	irk030	WestBaikal_EN	-0.00104324	0.000331441	-3.1476	1120984
Mbuti.DG	Tuscan.DG	irk030	WestBaikal_EN	-0.00171727	0.000320124	-5.3644	1120924
Mbuti.DG	Ulchi.DG	irk030	WestBaikal_EN	0.0026891	0.000374521	7.18011	1120903
Mbuti.DG	Uygur.DG	irk030	WestBaikal_EN	-5.06805e-05	0.000317119	-0.159816	1120951
Mbuti.DG	Xibo.DG	irk030	WestBaikal_EN	0.00224215	0.000340494	6.58498	1120898
Mbuti.DG	Yadava.DG	irk030	WestBaikal_EN	-0.000667126	0.000316479	-2.10796	1120937
Mbuti.DG	Yakut.DG	irk030	WestBaikal_EN	0.00207499	0.000362804	5.71931	1120903
Mbuti.DG	Yemenite_Jew.DG	irk030	WestBaikal_EN	-0.000899478	0.000321657	-2.79638	1120953
Mbuti.DG	Yi.DG	irk030	WestBaikal_EN	0.00292204	0.000363671	8.03483	1120926
Mbuti.DG	Zapotec.DG	irk030	WestBaikal_EN	-0.00135146	0.000375496	-3.59914	1120891
Mbuti.DG	Afanasievo	irk030	WestBaikal_EN	-0.00248804	0.000289091	-8.60643	1123274
Mbuti.DG	Afanasievo_Mongolia	irk030	WestBaikal_EN	-0.00250959	0.000355097	-7.06734	911497
Mbuti.DG	AG2	irk030	WestBaikal_EN	-0.00439534	0.000756325	-5.81144	85217
Mbuti.DG	AG3	irk030	WestBaikal_EN	-0.00567451	0.000569349	-9.96667	265481
Mbuti.DG	Alalakh_MLBA	irk030	WestBaikal_EN	-0.000825662	0.000262242	-3.14847	1125446
Mbuti.DG	Alan	irk030	WestBaikal_EN	-0.00148853	0.000306659	-4.85403	1143488
Mbuti.DG	Altai_7500BP	irk030	WestBaikal_EN	-0.00366728	0.000462515	-7.929	644224
Mbuti.DG	Altai_MLBA	irk030	WestBaikal_EN	-0.000804373	0.000290176	-2.77202	1099091
Mbuti.DG	Anatolia_BA	irk030	WestBaikal_EN	-0.00067402	0.000327084	-2.06069	1034917
Mbuti.DG	Anatolia_ChL	irk030	WestBaikal_EN	-0.00107564	0.000388317	-2.76999	965264
Mbuti.DG	Anatolia_N	irk030	WestBaikal_EN	-0.000736353	0.000268965	-2.73773	1135933
Mbuti.DG	AR_EN	irk030	WestBaikal_EN	0.0046633	0.00049629	9.39631	367929
Mbuti.DG	AR_Xianbei_IA	irk030	WestBaikal_EN	0.00362942	0.000485272	7.47914	353778
Mbuti.DG	Armenia_ChL	irk030	WestBaikal_EN	-0.00131928	0.000293074	-4.50154	1032855
Mbuti.DG	Armenia_EBA	irk030	WestBaikal_EN	-0.0011741	0.000306999	-3.82442	1009673
Mbuti.DG	Armenia_MBA	irk030	WestBaikal_EN	-0.00191265	0.000421812	-4.53437	829085
Mbuti.DG	Arslantepe_LC	irk030	WestBaikal_EN	-0.000809038	0.0002618	-3.09029	1119430
Mbuti.DG	Balkans_BronzeAge	irk030	WestBaikal_EN	-0.00118264	0.000284139	-4.16217	1045447
Mbuti.DG	Balkans_Chalcolithic	irk030	WestBaikal_EN	-0.00081159	0.000274393	-2.95777	1071604
Mbuti.DG	Balkans_IronAge	irk030	WestBaikal_EN	-0.000784115	0.000417335	-1.87886	703623
Mbuti.DG	Ban_Chiang	irk030	WestBaikal_EN	0.00306427	0.000706231	4.3389	86170
Mbuti.DG	Bell_Beaker_Germany	irk030	WestBaikal_EN	-0.0017009	0.000282219	-6.02688	1096229
Mbuti.DG	Bianbian	irk030	WestBaikal_EN	0.0026593	0.000435865	6.10121	693467
Mbuti.DG	Boncuklu.SG	irk030	WestBaikal_EN	-0.000555279	0.00037074	-1.49776	1047108
Mbuti.DG	Boshan	irk030	WestBaikal_EN	0.00300575	0.000446061	6.73843	965459
Mbuti.DG	Botai_pub	irk030	WestBaikal_EN	-0.00441057	0.000375101	-11.7584	1149643
Mbuti.DG	Bustan_BA	irk030	WestBaikal_EN	-0.00118352	0.000298512	-3.96473	971346
Mbuti.DG	Bustan_EN	irk030	WestBaikal_EN	-0.00128211	0.000415822	-3.08333	632496
Mbuti.DG	BZK002	irk030	WestBaikal_EN	-0.00259575	0.000475838	-5.45511	783591
Mbuti.DG	CamlibelTarlasi_LC	irk030	WestBaikal_EN	-0.00105904	0.000277534	-3.8159	1083692
Mbuti.DG	CentralSteppe_EMBA	irk030	WestBaikal_EN	-0.00292225	0.000364284	-8.02191	1149448
Mbuti.DG	Chandman_IA	irk030	WestBaikal_EN	-0.000913012	0.000282815	-3.2283	1112312
Mbuti.DG	Chemurchek_northAlai	irk030	WestBaikal_EN	0.00145853	0.000425695	3.42623	1043644
Mbuti.DG	Chemurchek_southAltai	irk030	WestBaikal_EN	-0.00354841	0.000432313	-8.20796	981473
Mbuti.DG	CHG	irk030	WestBaikal_EN	-0.00132373	0.00033383	-3.96529	1148990
Mbuti.DG	Chokhopani.SG	irk030	WestBaikal_EN	0.00273165	0.000434314	6.28957	1146966
Mbuti.DG	Chuanyun	irk030	WestBaikal_EN	0.00260365	0.000525402	4.95554	313194
Mbuti.DG	Clovis.SG	irk030	WestBaikal_EN	-0.00136583	0.000452243	-3.02012	1140805
Mbuti.DG	Corded_Ware_Germany	irk030	WestBaikal_EN	-0.00219351	0.000309017	-7.09836	1110736
Mbuti.DG	DevilsCave_N	irk030	WestBaikal_EN	0.00331293	0.000380501	8.70677	1148411
Mbuti.DG	Dzharkutan1_BA	irk030	WestBaikal_EN	-0.00130923	0.000287589	-4.55243	1053495
Mbuti.DG	Dzhylinda-1	irk030	WestBaikal_EN	0.000467288	0.000468477	0.997464	698691
Mbuti.DG	EastBaikal_BA	irk030	WestBaikal_EN	0.00394344	0.000646797	6.09687	146725
Mbuti.DG	EastBaikal_M	irk030	WestBaikal_EN	0.00436076	0.000465708	9.36372	1124715
Mbuti.DG	EastBaikal_N	irk030	WestBaikal_EN	0.00486973	0.000373684	13.0317	1146600
Mbuti.DG	eastMongolia_preBA	irk030	WestBaikal_EN	0.0040332	0.000477715	8.44268	627580
Mbuti.DG	Ebla_EMBA	irk030	WestBaikal_EN	-0.000822727	0.000280669	-2.93131	1037335
Mbuti.DG	EHG	irk030	WestBaikal_EN	-0.00389275	0.000369788	-10.527	1133548
Mbuti.DG	ElMiron	irk030	WestBaikal_EN	-0.000977234	0.000442979	-2.20605	626708
Mbuti.DG	Estonia_MN_CCC	irk030	WestBaikal_EN	-0.0033215	0.000466907	-7.11384	317738
Mbuti.DG	Fofonovo_EN	irk030	WestBaikal_EN	0.0039053	0.000443778	8.80011	863190
Mbuti.DG	Geoksyur_EN	irk030	WestBaikal_EN	-0.00153003	0.000276984	-5.5239	1018088
Mbuti.DG	Globular_Amphora	irk030	WestBaikal_EN	-0.000694458	0.000292099	-2.37748	1047078
Mbuti.DG	Gonur1_BA	irk030	WestBaikal_EN	-0.00135091	0.000279538	-4.83264	955846
Mbuti.DG	Hajji_Firuz_C	irk030	WestBaikal_EN	-0.000708776	0.000299346	-2.36774	1028952
Mbuti.DG	HMMH_MN	irk030	WestBaikal_EN	0.0028273	0.000468759	6.03145	686157
Mbuti.DG	Hun_TianShan_1700BP	irk030	WestBaikal_EN	-0.000585858	0.000259058	-2.2615	1149627
Mbuti.DG	Iberia_ChL	irk030	WestBaikal_EN	-0.000974933	0.000295982	-3.29389	1077435
Mbuti.DG	Iberia_EN	irk030	WestBaikal_EN	-0.000709994	0.000318565	-2.22873	1017595
Mbuti.DG	Iberia_MN	irk030	WestBaikal_EN	-0.000740028	0.000321601	-2.30107	967290
Mbuti.DG	Iran_ChL	irk030	WestBaikal_EN	-0.000953135	0.000296244	-3.2174	1025678
Mbuti.DG	Iran_N	irk030	WestBaikal_EN	-0.00090533	0.000309786	-2.92244	1056859
Mbuti.DG	Israel_C	irk030	WestBaikal_EN	-0.000768294	0.000276215	-2.78151	1060306
Mbuti.DG	Jordan_EBA	irk030	WestBaikal_EN	-0.00101507	0.000322973	-3.14289	879396
Mbuti.DG	Kangju_1800BP	irk030	WestBaikal_EN	-0.00141255	0.000296892	-4.75779	1123942
Mbuti.DG	Karasuk.SG	irk030	WestBaikal_EN	-0.00151652	0.000288679	-5.25331	1147857
Mbuti.DG	Karluk_TianShan	irk030	WestBaikal_EN	0.000128155	0.000330646	0.38759	1123994
Mbuti.DG	Kennewick_WA.SG	irk030	WestBaikal_EN	-0.000166957	0.000476995	-0.350019	640537
Mbuti.DG	Khovsgol	irk030	WestBaikal_EN	0.000699036	0.000301139	2.32131	1098141
Mbuti.DG	Kimak_Kazakhstan_1350BP	irk030	WestBaikal_EN	0.000361071	0.000565264	0.638765	222731
Mbuti.DG	Kipchak	irk030	WestBaikal_EN	-7.93373e-05	0.000342673	-0.231525	1077062
Mbuti.DG	Krasnoyarsk_BA	irk030	WestBaikal_EN	0.00253562	0.000464835	5.45488	1149527
Mbuti.DG	Krasnoyarsk_MLBA	irk030	WestBaikal_EN	-0.00199457	0.000276598	-7.21108	1081904
Mbuti.DG	Kolyma_M	irk030	WestBaikal_EN	0.000125071	0.00046862	0.266893	1147137
Mbuti.DG	LateDorset.SG	irk030	WestBaikal_EN	0.00166568	0.000562095	2.96334	311457
Mbuti.DG	LBK_EN	irk030	WestBaikal_EN	-0.00086958	0.00029944	-2.90402	1083340
Mbuti.DG	Levant_N	irk030	WestBaikal_EN	-0.000309783	0.000319438	-0.969774	848245
Mbuti.DG	Liangdao1	irk030	WestBaikal_EN	0.00207012	0.000481223	4.30179	383958
Mbuti.DG	Liangdao2	irk030	WestBaikal_EN	0.0014481	0.000438475	3.30258	879189
Mbuti.DG	Loebanr_IA	irk030	WestBaikal_EN	-0.00115191	0.00025102	-4.58893	1115999
Mbuti.DG	MA1	irk030	WestBaikal_EN	-0.00478905	0.000497581	-9.62466	805605
Mbuti.DG	Man_Bac	irk030	WestBaikal_EN	0.00192421	0.00043955	4.37769	318333
Mbuti.DG	Mebrak.SG	irk030	WestBaikal_EN	0.00189317	0.000442329	4.28	771846
Mbuti.DG	Miaozigou_MN	irk030	WestBaikal_EN	0.00230896	0.000480803	4.8023	335424
Mbuti.DG	Minoan_Lasithi	irk030	WestBaikal_EN	-0.000953681	0.000312263	-3.0541	1010493
Mbuti.DG	Minoan_Odigitria	irk030	WestBaikal_EN	-0.000381352	0.000461566	-0.826213	264542
Mbuti.DG	Mongolia_EIA_SlabGrave_1	irk030	WestBaikal_EN	0.00303506	0.000321611	9.43706	1102610
Mbuti.DG	Mongolia_LBA_Ulaanzukh_2	irk030	WestBaikal_EN	0.00333339	0.000356525	9.34966	967830
Mbuti.DG	Mycenaean	irk030	WestBaikal_EN	-0.000662424	0.000349866	-1.89336	442764
Mbuti.DG	Natufian	irk030	WestBaikal_EN	-0.000687497	0.000380541	-1.80663	534887
Mbuti.DG	Nomad_Kazakhstan_1700BP	irk030	WestBaikal_EN	0.0022685	0.000384859	5.89436	1112980
Mbuti.DG	Nomad_Kazakhstan_IA	irk030	WestBaikal_EN	-0.00146225	0.000429188	-3.40701	517165
Mbuti.DG	Nui_Nap	irk030	WestBaikal_EN	0.00215507	0.000468086	4.60401	340556
Mbuti.DG	Okunevo	irk030	WestBaikal_EN	-0.00265379	0.000301131	-8.81273	1149607
Mbuti.DG	Parkhai_EBA	irk030	WestBaikal_EN	-0.00146825	0.000420423	-3.49232	862754
Mbuti.DG	Parkhai_EN	irk030	WestBaikal_EN	-0.00125156	0.000308802	-4.05297	995338
Mbuti.DG	Parkhai_LBA	irk030	WestBaikal_EN	-0.00109428	0.000414113	-2.64247	820425
Mbuti.DG	Parkhai_MBA	irk030	WestBaikal_EN	-0.0016546	0.000412198	-4.01408	792090
Mbuti.DG	Qihe	irk030	WestBaikal_EN	0.00273859	0.000488745	5.60331	328728
Mbuti.DG	Russia_Bolshoy	irk030	WestBaikal_EN	-0.00133973	0.000312774	-4.28338	1021481
Mbuti.DG	Saka_Kazakhstan_2500BP	irk030	WestBaikal_EN	-0.000533443	0.000301169	-1.77124	1123456
Mbuti.DG	Saka_TianShan_2150BP	irk030	WestBaikal_EN	-0.00127367	0.000291368	-4.37133	1133359
Mbuti.DG	Samdzong.SG	irk030	WestBaikal_EN	0.00238657	0.000342834	6.96129	1148854
Mbuti.DG	Sappali_Tepe_BA	irk030	WestBaikal_EN	-0.00130637	0.000266091	-4.90948	1124745
Mbuti.DG	Saqqaq.SG	irk030	WestBaikal_EN	0.00203805	0.000473064	4.3082	1075053
Mbuti.DG	Sarazm_EN	irk030	WestBaikal_EN	-0.00178212	0.000372934	-4.77864	867592
Mbuti.DG	Sarmatian	irk030	WestBaikal_EN	-0.00180308	0.000274484	-6.569	1149090
Mbuti.DG	Scythian_Hungary_2400BP	irk030	WestBaikal_EN	-0.00130555	0.000305904	-4.26784	1072410
Mbuti.DG	Shahr_I_Sokhta_BA1	irk030	WestBaikal_EN	-0.00110851	0.000290204	-3.81976	940063
Mbuti.DG	SHG	irk030	WestBaikal_EN	-0.00192899	0.000351654	-5.48546	1038331
Mbuti.DG	Shimao_LN	irk030	WestBaikal_EN	0.00317441	0.000365257	8.6909	1134729
Mbuti.DG	Sintashta_MLBA	irk030	WestBaikal_EN	-0.00194518	0.000271918	-7.15355	1128734
Mbuti.DG	Srubnaya	irk030	WestBaikal_EN	-0.00204343	0.000291467	-7.01086	1120764
Mbuti.DG	Suogang	irk030	WestBaikal_EN	0.00155485	0.00080241	1.93773	73746
Mbuti.DG	Tagar	irk030	WestBaikal_EN	-0.00166077	0.000281947	-5.89036	1144450
Mbuti.DG	Tanshishan	irk030	WestBaikal_EN	0.00220614	0.000442081	4.99036	410791
Mbuti.DG	Tarim_EMBA1	irk030	WestBaikal_EN	-0.00480237	0.000408017	-11.77	1127231
Mbuti.DG	TellKurdu_EC	irk030	WestBaikal_EN	-0.000773168	0.000341216	-2.26592	645215
Mbuti.DG	Tepe_Anau_EN	irk030	WestBaikal_EN	-0.00139849	0.000326077	-4.28884	930350
Mbuti.DG	Tepe_Hissar_C	irk030	WestBaikal_EN	-0.00118498	0.000271577	-4.36334	984905
Mbuti.DG	Tepecik.SG	irk030	WestBaikal_EN	-0.00132483	0.000331708	-3.99395	755634
Mbuti.DG	Tianyuan	irk030	WestBaikal_EN	0.000889883	0.000437154	2.03563	884717
Mbuti.DG	UKY	irk030	WestBaikal_EN	0.000737715	0.000449536	1.64106	892123
Mbuti.DG	Ulaanzuukh_SlabGrave	irk030	WestBaikal_EN	0.00351696	0.00032203	10.9212	1124233
Mbuti.DG	Upper_YR_IA	irk030	WestBaikal_EN	0.00274839	0.000357154	7.69527	1100255
Mbuti.DG	Upper_YR_LN	irk030	WestBaikal_EN	0.00302529	0.000351749	8.60073	1142491
Mbuti.DG	USR1	irk030	WestBaikal_EN	-0.000688172	0.000466236	-1.47602	1149396
Mbuti.DG	Ust_Ishim	irk030	WestBaikal_EN	-0.000626578	0.000419495	-1.49365	1147219
Mbuti.DG	Varna	irk030	WestBaikal_EN	-0.000399713	0.000401519	-0.995501	464178
Mbuti.DG	Villabruna	irk030	WestBaikal_EN	-0.00100718	0.000416806	-2.41642	883402
Mbuti.DG	WestBaikal_LNBA	irk030	WestBaikal_EN	-0.000919808	0.000302203	-3.04368	1149704
Mbuti.DG	West_Siberia_N	irk030	WestBaikal_EN	-0.00446594	0.000418107	-10.6813	857637
Mbuti.DG	WHG	irk030	WestBaikal_EN	-0.00113239	0.000336881	-3.3614	1149268
Mbuti.DG	WLR_BA	irk030	WestBaikal_EN	0.00282298	0.000433423	6.51321	615030
Mbuti.DG	WLR_BA_o	irk030	WestBaikal_EN	0.00299533	0.000468942	6.38742	786187
Mbuti.DG	WLR_LN	irk030	WestBaikal_EN	0.00284729	0.000371684	7.66051	942270
Mbuti.DG	WLR_MN	irk030	WestBaikal_EN	0.00315886	0.000409554	7.71294	1140503
Mbuti.DG	Wusun_TianShan_2200BP	irk030	WestBaikal_EN	-0.001653	0.000324223	-5.09834	1115475
Mbuti.DG	Xiaogao	irk030	WestBaikal_EN	0.00285862	0.000447756	6.38432	913694
Mbuti.DG	Xiaojingshan	irk030	WestBaikal_EN	0.00244767	0.000406896	6.01547	561917
Mbuti.DG	Xitoucun	irk030	WestBaikal_EN	0.00298358	0.000402389	7.41466	560520
Mbuti.DG	Yakutia_LN	irk030	WestBaikal_EN	0.00227771	0.000374953	6.07466	1149666
Mbuti.DG	Yakutia_MN	irk030	WestBaikal_EN	0.00131735	0.000522069	2.52332	445263
Mbuti.DG	Yakutia_UP	irk030	WestBaikal_EN	-0.00104331	0.000521678	-1.9999	262937
Mbuti.DG	Yamnaya_Samara	irk030	WestBaikal_EN	-0.00246534	0.00030718	-8.02571	1121186
Mbuti.DG	YR_LBIA	irk030	WestBaikal_EN	0.00272613	0.000337819	8.06981	1139015
Mbuti.DG	YR_LN	irk030	WestBaikal_EN	0.00262781	0.000319195	8.23263	1147220
Mbuti.DG	YR_MN	irk030	WestBaikal_EN	0.00272668	0.000348338	7.82768	1141069
Mbuti.DG	Yumin	irk030	WestBaikal_EN	0.00367633	0.000471797	7.79218	860340
Mbuti.DG	Abkhasian.DG	Dzhylinda-1	Yakutia_MN	-0.000271584	0.000524983	-0.517319	263240
Mbuti.DG	Adygei.DG	Dzhylinda-1	Yakutia_MN	0.000101143	0.000528359	0.191429	263241
Mbuti.DG	Albanian.DG	Dzhylinda-1	Yakutia_MN	0.000127302	0.000617613	0.206119	262958
Mbuti.DG	Aleut.DG	Dzhylinda-1	Yakutia_MN	-0.00037375	0.000554037	-0.674595	263255
Mbuti.DG	Altaian.DG	Dzhylinda-1	Yakutia_MN	0.0010901	0.000610565	1.7854	262796
Mbuti.DG	Ami.DG	Dzhylinda-1	Yakutia_MN	0.000312678	0.000591342	0.528759	263237
Mbuti.DG	Armenian.DG	Dzhylinda-1	Yakutia_MN	2.71929e-05	0.000517641	0.0525323	263243
Mbuti.DG	Atayal.DG	Dzhylinda-1	Yakutia_MN	0.000257519	0.000680574	0.378384	262829
Mbuti.DG	Australian.DG	Dzhylinda-1	Yakutia_MN	0.000191685	0.000662654	0.289269	262540
Mbuti.DG	Balochi.DG	Dzhylinda-1	Yakutia_MN	-0.000124766	0.000513023	-0.243197	263227
Mbuti.DG	Basque.DG	Dzhylinda-1	Yakutia_MN	-0.000292944	0.000521914	-0.561288	263247
Mbuti.DG	BedouinB.DG	Dzhylinda-1	Yakutia_MN	-0.000203596	0.000514051	-0.396062	263225
Mbuti.DG	Bengali.DG	Dzhylinda-1	Yakutia_MN	-0.000196942	0.000517385	-0.380649	263233
Mbuti.DG	Bergamo.DG	Dzhylinda-1	Yakutia_MN	-8.38598e-05	0.000543704	-0.154238	263237
Mbuti.DG	Bougainville.DG	Dzhylinda-1	Yakutia_MN	0.000937393	0.000578517	1.62034	263159
Mbuti.DG	Brahmin.DG	Dzhylinda-1	Yakutia_MN	-6.73953e-05	0.000508045	-0.132656	263248
Mbuti.DG	Brahui.DG	Dzhylinda-1	Yakutia_MN	0.000548211	0.000524719	1.04477	263235
Mbuti.DG	Bulgarian.DG	Dzhylinda-1	Yakutia_MN	0.000167384	0.000511193	0.327438	263217
Mbuti.DG	Burmese.DG	Dzhylinda-1	Yakutia_MN	0.000391494	0.000525445	0.74507	263244
Mbuti.DG	Burusho.DG	Dzhylinda-1	Yakutia_MN	-0.000260522	0.000514174	-0.506679	263222
Mbuti.DG	Cambodian.DG	Dzhylinda-1	Yakutia_MN	0.000682098	0.000543811	1.25429	263244
Mbuti.DG	Chane.DG	Dzhylinda-1	Yakutia_MN	-0.00111275	0.000682976	-1.62926	262848
Mbuti.DG	Chechen.DG	Dzhylinda-1	Yakutia_MN	-0.000304179	0.000581693	-0.52292	262674
Mbuti.DG	Chipewyan.DG	Dzhylinda-1	Yakutia_MN	-0.000175664	0.000635071	-0.276604	263240
Mbuti.DG	Chukchi.DG	Dzhylinda-1	Yakutia_MN	0.000384937	0.000621506	0.619362	262965
Mbuti.DG	Cree.DG	Dzhylinda-1	Yakutia_MN	-0.000851627	0.000566791	-1.50254	263251
Mbuti.DG	Crete.DG	Dzhylinda-1	Yakutia_MN	2.35277e-05	0.00052728	0.0446209	263165
Mbuti.DG	Czech.DG	Dzhylinda-1	Yakutia_MN	-0.000163417	0.000624215	-0.261795	262774
Mbuti.DG	Dai.DG	Dzhylinda-1	Yakutia_MN	0.000391908	0.000493248	0.794546	269855
Mbuti.DG	Daur.DG	Dzhylinda-1	Yakutia_MN	0.000400112	0.000663206	0.603299	262635
Mbuti.DG	Druze.DG	Dzhylinda-1	Yakutia_MN	-0.000406175	0.000518452	-0.783439	263228
Mbuti.DG	Dusun.DG	Dzhylinda-1	Yakutia_MN	-0.000289655	0.000574991	-0.503756	263215
Mbuti.DG	English.DG	Dzhylinda-1	Yakutia_MN	-5.74245e-05	0.000522749	-0.109851	263244
Mbuti.DG	Eskimo_Chaplin.DG	Dzhylinda-1	Yakutia_MN	0.001169	0.000717429	1.62943	262967
Mbuti.DG	Eskimo_Naukan.DG	Dzhylinda-1	Yakutia_MN	0.000312475	0.000625669	0.499425	263248
Mbuti.DG	Eskimo_Sireniki.DG	Dzhylinda-1	Yakutia_MN	0.00114098	0.000613676	1.85925	263246
Mbuti.DG	Estonian.DG	Dzhylinda-1	Yakutia_MN	-0.00012856	0.000539759	-0.238181	263236
Mbuti.DG	Even.DG	Dzhylinda-1	Yakutia_MN	0.000331197	0.00053844	0.615105	263262
Mbuti.DG	Finnish.DG	Dzhylinda-1	Yakutia_MN	0.000557527	0.000511912	1.08911	263261
Mbuti.DG	French.DG	Dzhylinda-1	Yakutia_MN	-5.50332e-05	0.00047809	-0.115111	269837
Mbuti.DG	Georgian.DG	Dzhylinda-1	Yakutia_MN	0.000123678	0.000529964	0.233371	263250
Mbuti.DG	Greek.DG	Dzhylinda-1	Yakutia_MN	0.00026596	0.000518842	0.512603	263229
Mbuti.DG	Han.DG	Dzhylinda-1	Yakutia_MN	0.000451417	0.000514585	0.877245	269854
Mbuti.DG	Hawaiian.DG	Dzhylinda-1	Yakutia_MN	0.000800895	0.000651371	1.22955	262394
Mbuti.DG	Hazara.DG	Dzhylinda-1	Yakutia_MN	0.000326546	0.000529075	0.617202	263235
Mbuti.DG	Hezhen.DG	Dzhylinda-1	Yakutia_MN	0.00101618	0.000563757	1.80252	263248
Mbuti.DG	Hungarian.DG	Dzhylinda-1	Yakutia_MN	7.27801e-05	0.000537854	0.135316	263236
Mbuti.DG	Icelandic.DG	Dzhylinda-1	Yakutia_MN	0.000332612	0.000541367	0.614392	263245
Mbuti.DG	Igbo.DG	Dzhylinda-1	Yakutia_MN	7.12594e-05	0.00036341	0.196085	263240
Mbuti.DG	Igorot.DG	Dzhylinda-1	Yakutia_MN	-0.00022648	0.000587467	-0.385519	263232
Mbuti.DG	Iranian.DG	Dzhylinda-1	Yakutia_MN	-0.000109748	0.000495056	-0.221688	263255
Mbuti.DG	Iraqi_Jew.DG	Dzhylinda-1	Yakutia_MN	-5.49543e-05	0.000503185	-0.109213	263249
Mbuti.DG	Irula.DG	Dzhylinda-1	Yakutia_MN	-0.000351542	0.000495008	-0.710174	263245
Mbuti.DG	Itelman.DG	Dzhylinda-1	Yakutia_MN	0.00115072	0.00069013	1.66739	262887
Mbuti.DG	Japanese.DG	Dzhylinda-1	Yakutia_MN	0.000249061	0.000535021	0.465517	263255
Mbuti.DG	Jordanian.DG	Dzhylinda-1	Yakutia_MN	0.000197933	0.00047113	0.420125	263262
Mbuti.DG	Kalash.DG	Dzhylinda-1	Yakutia_MN	-0.000243657	0.000527351	-0.462039	263246
Mbuti.DG	Kapu.DG	Dzhylinda-1	Yakutia_MN	0.000103168	0.000517671	0.199292	263245
Mbuti.DG	Karitiana.DG	Dzhylinda-1	Yakutia_MN	-0.000714819	0.00060013	-1.19111	269847
Mbuti.DG	Kashmiri_Pandit.DG	Dzhylinda-1	Yakutia_MN	-0.000152008	0.000601394	-0.252759	262432
Mbuti.DG	Kharia.DG	Dzhylinda-1	Yakutia_MN	0.000455459	0.000605234	0.752533	262446
Mbuti.DG	Khonda_Dora.DG	Dzhylinda-1	Yakutia_MN	0.000639175	0.000618379	1.03363	262917
Mbuti.DG	Kinh.DG	Dzhylinda-1	Yakutia_MN	4.37223e-05	0.000547287	0.0798892	263214
Mbuti.DG	Kongo.DG	Dzhylinda-1	Yakutia_MN	0.000616168	0.000423434	1.45517	262523
Mbuti.DG	Korean.DG	Dzhylinda-1	Yakutia_MN	0.000411999	0.00058256	0.707221	263249
Mbuti.DG	Korean_Ulsan	Dzhylinda-1	Yakutia_MN	0.000478458	0.000465761	1.02726	269855
Mbuti.DG	Korean_Ulsan.SG	Dzhylinda-1	Yakutia_MN	0.000471351	0.000467355	1.00855	269855
Mbuti.DG	Kurumba.DG	Dzhylinda-1	Yakutia_MN	0.00103337	0.00062883	1.64332	261015
Mbuti.DG	Kusunda.DG	Dzhylinda-1	Yakutia_MN	0.000361201	0.000566119	0.638031	263219
Mbuti.DG	Kyrgyz.DG	Dzhylinda-1	Yakutia_MN	0.000349152	0.000536255	0.651094	263233
Mbuti.DG	Lahu.DG	Dzhylinda-1	Yakutia_MN	0.000374162	0.000554873	0.674319	263233
Mbuti.DG	Lemande.DG	Dzhylinda-1	Yakutia_MN	0.000321982	0.000342533	0.940004	263239
Mbuti.DG	Lezgin.DG	Dzhylinda-1	Yakutia_MN	-0.000146024	0.00052103	-0.280261	263255
Mbuti.DG	Madiga.DG	Dzhylinda-1	Yakutia_MN	6.3469e-05	0.000501742	0.126497	263252
Mbuti.DG	Makrani.DG	Dzhylinda-1	Yakutia_MN	6.29982e-05	0.000518299	0.121548	263235
Mbuti.DG	Mala.DG	Dzhylinda-1	Yakutia_MN	0.000405534	0.000476596	0.850895	263254
Mbuti.DG	Mansi.DG	Dzhylinda-1	Yakutia_MN	0.00146536	0.000552849	2.65057	263251
Mbuti.DG	Maori.DG	Dzhylinda-1	Yakutia_MN	-0.000200739	0.0005965	-0.336527	262489
Mbuti.DG	Mayan.DG	Dzhylinda-1	Yakutia_MN	-0.00145632	0.000625399	-2.32863	263203
Mbuti.DG	Miao.DG	Dzhylinda-1	Yakutia_MN	0.000265089	0.000582303	0.455242	263245
Mbuti.DG	Mixe.DG	Dzhylinda-1	Yakutia_MN	-0.000946115	0.000584364	-1.61905	263252
Mbuti.DG	Mixtec.DG	Dzhylinda-1	Yakutia_MN	-0.000585322	0.000580205	-1.00882	263231
Mbuti.DG	Mongola.DG	Dzhylinda-1	Yakutia_MN	5.04281e-05	0.00055373	0.0910698	263246
Mbuti.DG	Nahua.DG	Dzhylinda-1	Yakutia_MN	-0.000332345	0.000673321	-0.49359	262955
Mbuti.DG	Naxi.DG	Dzhylinda-1	Yakutia_MN	0.00073544	0.000534366	1.37629	263255
Mbuti.DG	North_Ossetian.DG	Dzhylinda-1	Yakutia_MN	3.51684e-05	0.00050687	0.0693835	263257
Mbuti.DG	Onge.DG	Dzhylinda-1	Yakutia_MN	0.000696168	0.000575156	1.2104	263095
Mbuti.DG	Orcadian.DG	Dzhylinda-1	Yakutia_MN	4.99865e-05	0.00053276	0.0938255	263238
Mbuti.DG	Oroqen.DG	Dzhylinda-1	Yakutia_MN	0.000456862	0.00060045	0.760865	263227
Mbuti.DG	Palestinian.DG	Dzhylinda-1	Yakutia_MN	-0.00013089	0.000466625	-0.280504	263261
Mbuti.DG	Papuan.DG	Dzhylinda-1	Yakutia_MN	0.000943702	0.000537234	1.75659	269854
Mbuti.DG	Pathan.DG	Dzhylinda-1	Yakutia_MN	7.96138e-05	0.000518124	0.153658	263250
Mbuti.DG	Piapoco.DG	Dzhylinda-1	Yakutia_MN	-0.000875862	0.000618464	-1.41619	263217
Mbuti.DG	Pima.DG	Dzhylinda-1	Yakutia_MN	-0.00121963	0.000628282	-1.94121	263229
Mbuti.DG	Polish.DG	Dzhylinda-1	Yakutia_MN	-0.000169997	0.000620997	-0.273748	262750
Mbuti.DG	Punjabi.DG	Dzhylinda-1	Yakutia_MN	0.000422988	0.000466959	0.905836	263266
Mbuti.DG	Quechua.DG	Dzhylinda-1	Yakutia_MN	-0.00110655	0.000589278	-1.87782	263257
Mbuti.DG	Relli.DG	Dzhylinda-1	Yakutia_MN	0.000192242	0.000505852	0.380036	263253
Mbuti.DG	Russian.DG	Dzhylinda-1	Yakutia_MN	0.000467455	0.000555789	0.841064	263252
Mbuti.DG	Samaritan.DG	Dzhylinda-1	Yakutia_MN	-0.000257552	0.000607018	-0.42429	261889
Mbuti.DG	Sardinian.DG	Dzhylinda-1	Yakutia_MN	0.000156196	0.000484686	0.322262	269853
Mbuti.DG	She.DG	Dzhylinda-1	Yakutia_MN	-0.000175206	0.000577677	-0.303294	263214
Mbuti.DG	Sindhi.DG	Dzhylinda-1	Yakutia_MN	0.000642421	0.000530751	1.2104	263236
Mbuti.DG	Spanish.DG	Dzhylinda-1	Yakutia_MN	0.000564863	0.000503682	1.12147	263220
Mbuti.DG	Surui.DG	Dzhylinda-1	Yakutia_MN	-0.000805439	0.000657574	-1.22486	263221
Mbuti.DG	Tajik.DG	Dzhylinda-1	Yakutia_MN	-0.000284109	0.000542265	-0.52393	263250
Mbuti.DG	Thai.DG	Dzhylinda-1	Yakutia_MN	-0.000171206	0.000555568	-0.308164	263230
Mbuti.DG	Tlingit.DG	Dzhylinda-1	Yakutia_MN	0.000317601	0.000545864	0.581831	263250
Mbuti.DG	Tu.DG	Dzhylinda-1	Yakutia_MN	0.000988852	0.000544432	1.8163	263243
Mbuti.DG	Tubalar.DG	Dzhylinda-1	Yakutia_MN	0.000617691	0.00056434	1.09454	263252
Mbuti.DG	Tujia.DG	Dzhylinda-1	Yakutia_MN	0.000682528	0.000569227	1.19904	263225
Mbuti.DG	Turkish.DG	Dzhylinda-1	Yakutia_MN	0.000136468	0.00051948	0.262701	263249
Mbuti.DG	Tuscan.DG	Dzhylinda-1	Yakutia_MN	0.000137927	0.000533457	0.258553	263243
Mbuti.DG	Ulchi.DG	Dzhylinda-1	Yakutia_MN	0.000499868	0.00059202	0.844344	263236
Mbuti.DG	Uygur.DG	Dzhylinda-1	Yakutia_MN	-0.00032629	0.000534	-0.611031	263237
Mbuti.DG	Xibo.DG	Dzhylinda-1	Yakutia_MN	3.98261e-05	0.000573568	0.0694356	263228
Mbuti.DG	Yadava.DG	Dzhylinda-1	Yakutia_MN	4.78025e-05	0.000505061	0.094647	263236
Mbuti.DG	Yakut.DG	Dzhylinda-1	Yakutia_MN	0.00111176	0.000562687	1.9758	263239
Mbuti.DG	Yemenite_Jew.DG	Dzhylinda-1	Yakutia_MN	0.000103169	0.000511773	0.201591	263242
Mbuti.DG	Yi.DG	Dzhylinda-1	Yakutia_MN	0.00123594	0.000567545	2.1777	263227
Mbuti.DG	Zapotec.DG	Dzhylinda-1	Yakutia_MN	-0.000478907	0.000588113	-0.814311	263221
Mbuti.DG	Afanasievo	Dzhylinda-1	Yakutia_MN	-0.000272057	0.000483991	-0.562112	265853
Mbuti.DG	Afanasievo_Mongolia	Dzhylinda-1	Yakutia_MN	-0.000173544	0.000613822	-0.282727	224727
Mbuti.DG	AG2	Dzhylinda-1	Yakutia_MN	-0.00133917	0.00179858	-0.744572	21456
Mbuti.DG	AG3	Dzhylinda-1	Yakutia_MN	-0.000594467	0.00110876	-0.536153	67890
Mbuti.DG	Alalakh_MLBA	Dzhylinda-1	Yakutia_MN	-0.000369505	0.000442385	-0.835258	266277
Mbuti.DG	Alan	Dzhylinda-1	Yakutia_MN	0.000532691	0.000522126	1.02023	268730
Mbuti.DG	Altai_7500BP	Dzhylinda-1	Yakutia_MN	-0.000661091	0.000840226	-0.786802	164652
Mbuti.DG	Altai_MLBA	Dzhylinda-1	Yakutia_MN	-0.00017509	0.000495913	-0.353065	261580
Mbuti.DG	Anatolia_BA	Dzhylinda-1	Yakutia_MN	0.000138527	0.000577497	0.239875	249290
Mbuti.DG	Anatolia_ChL	Dzhylinda-1	Yakutia_MN	-0.000522437	0.000690304	-0.756822	234095
Mbuti.DG	Anatolia_N	Dzhylinda-1	Yakutia_MN	0.000176527	0.000463496	0.38086	267978
Mbuti.DG	AR_EN	Dzhylinda-1	Yakutia_MN	-0.000490627	0.00100399	-0.488675	93333
Mbuti.DG	AR_Xianbei_IA	Dzhylinda-1	Yakutia_MN	0.00123131	0.0010441	1.1793	86845
Mbuti.DG	Armenia_ChL	Dzhylinda-1	Yakutia_MN	-0.000170436	0.000523084	-0.32583	248431
Mbuti.DG	Armenia_EBA	Dzhylinda-1	Yakutia_MN	3.66429e-05	0.000564646	0.0648954	243112
Mbuti.DG	Armenia_MBA	Dzhylinda-1	Yakutia_MN	-0.000778753	0.0007481	-1.04098	202760
Mbuti.DG	Arslantepe_LC	Dzhylinda-1	Yakutia_MN	-0.000105313	0.000457562	-0.23016	265272
Mbuti.DG	Balkans_BronzeAge	Dzhylinda-1	Yakutia_MN	-8.34437e-05	0.000488061	-0.17097	251783
Mbuti.DG	Balkans_Chalcolithic	Dzhylinda-1	Yakutia_MN	-9.17701e-05	0.000493917	-0.185801	256381
Mbuti.DG	Balkans_IronAge	Dzhylinda-1	Yakutia_MN	0.000204899	0.00076631	0.267384	177201
Mbuti.DG	Ban_Chiang	Dzhylinda-1	Yakutia_MN	-0.000548416	0.00179962	-0.30474	22489
Mbuti.DG	Bell_Beaker_Germany	Dzhylinda-1	Yakutia_MN	-0.000245949	0.000524037	-0.469335	260289
Mbuti.DG	Bianbian	Dzhylinda-1	Yakutia_MN	-0.000458276	0.0008188	-0.559692	173258
Mbuti.DG	Boncuklu.SG	Dzhylinda-1	Yakutia_MN	0.000467514	0.000627629	0.74489	249921
Mbuti.DG	Boshan	Dzhylinda-1	Yakutia_MN	0.000657374	0.000788457	0.833748	233847
Mbuti.DG	Botai_pub	Dzhylinda-1	Yakutia_MN	-3.72738e-05	0.000578075	-0.0644792	269850
Mbuti.DG	Bustan_BA	Dzhylinda-1	Yakutia_MN	0.000180498	0.00053236	0.339053	235484
Mbuti.DG	Bustan_EN	Dzhylinda-1	Yakutia_MN	0.000452153	0.000775547	0.583011	157598
Mbuti.DG	BZK002	Dzhylinda-1	Yakutia_MN	0.00053003	0.000791344	0.669785	192269
Mbuti.DG	CamlibelTarlasi_LC	Dzhylinda-1	Yakutia_MN	-4.04677e-05	0.000491553	-0.0823263	258358
Mbuti.DG	CentralSteppe_EMBA	Dzhylinda-1	Yakutia_MN	-1.14581e-05	0.000590441	-0.019406	269823
Mbuti.DG	Chandman_IA	Dzhylinda-1	Yakutia_MN	1.57752e-05	0.000494681	0.0318896	263776
Mbuti.DG	Chemurchek_northAlai	Dzhylinda-1	Yakutia_MN	0.00113656	0.000675319	1.68299	250325
Mbuti.DG	Chemurchek_southAltai	Dzhylinda-1	Yakutia_MN	-0.000412969	0.000722614	-0.571493	237407
Mbuti.DG	CHG	Dzhylinda-1	Yakutia_MN	7.07359e-06	0.000619015	0.0114272	269783
Mbuti.DG	Chokhopani.SG	Dzhylinda-1	Yakutia_MN	0.00095972	0.000713667	1.34477	269332
Mbuti.DG	Chuanyun	Dzhylinda-1	Yakutia_MN	0.000532309	0.00103504	0.51429	78291
Mbuti.DG	Clovis.SG	Dzhylinda-1	Yakutia_MN	-0.00118757	0.000744804	-1.59448	268440
Mbuti.DG	Corded_Ware_Germany	Dzhylinda-1	Yakutia_MN	-8.48154e-05	0.000500198	-0.169564	263001
Mbuti.DG	DevilsCave_N	Dzhylinda-1	Yakutia_MN	0.000335932	0.000618543	0.543102	269648
Mbuti.DG	Dzharkutan1_BA	Dzhylinda-1	Yakutia_MN	-0.000180964	0.000494409	-0.36602	252984
Mbuti.DG	EastBaikal_BA	Dzhylinda-1	Yakutia_MN	0.00103404	0.00145881	0.708829	36080
Mbuti.DG	EastBaikal_M	Dzhylinda-1	Yakutia_MN	-0.000176127	0.000778346	-0.226284	264818
Mbuti.DG	EastBaikal_N	Dzhylinda-1	Yakutia_MN	0.00109686	0.000613921	1.78665	269269
Mbuti.DG	eastMongolia_preBA	Dzhylinda-1	Yakutia_MN	0.000453985	0.000870883	0.521292	155420
Mbuti.DG	Ebla_EMBA	Dzhylinda-1	Yakutia_MN	-0.000258566	0.000518249	-0.498922	249633
Mbuti.DG	EHG	Dzhylinda-1	Yakutia_MN	-0.000377582	0.000608137	-0.620883	267028
Mbuti.DG	ElMiron	Dzhylinda-1	Yakutia_MN	0.000181432	0.00083626	0.216956	156119
Mbuti.DG	Estonia_MN_CCC	Dzhylinda-1	Yakutia_MN	-0.0015694	0.00105558	-1.48677	79951
Mbuti.DG	Fofonovo_EN	Dzhylinda-1	Yakutia_MN	0.00155395	0.000706768	2.19866	211408
Mbuti.DG	Geoksyur_EN	Dzhylinda-1	Yakutia_MN	-0.000357235	0.000493622	-0.723701	246675
Mbuti.DG	Globular_Amphora	Dzhylinda-1	Yakutia_MN	0.000211103	0.000514569	0.410251	251450
Mbuti.DG	Gonur1_BA	Dzhylinda-1	Yakutia_MN	-0.00027566	0.000516334	-0.533879	232271
Mbuti.DG	Hajji_Firuz_C	Dzhylinda-1	Yakutia_MN	-0.000109226	0.00054345	-0.200987	248032
Mbuti.DG	HMMH_MN	Dzhylinda-1	Yakutia_MN	0.00199598	0.000837212	2.38408	170330
Mbuti.DG	Hun_TianShan_1700BP	Dzhylinda-1	Yakutia_MN	0.000354021	0.000432987	0.817625	269853
Mbuti.DG	irk030	Dzhylinda-1	Yakutia_MN	0.00132023	0.000720825	1.83156	269807
Mbuti.DG	Iberia_ChL	Dzhylinda-1	Yakutia_MN	0.000257567	0.000495244	0.520081	257221
Mbuti.DG	Iberia_EN	Dzhylinda-1	Yakutia_MN	0.000185079	0.000562473	0.329045	245391
Mbuti.DG	Iberia_MN	Dzhylinda-1	Yakutia_MN	0.000101535	0.000573295	0.177107	235716
Mbuti.DG	Iran_ChL	Dzhylinda-1	Yakutia_MN	0.000141297	0.000527595	0.267814	246407
Mbuti.DG	Iran_N	Dzhylinda-1	Yakutia_MN	0.000320791	0.000544008	0.58968	253800
Mbuti.DG	Israel_C	Dzhylinda-1	Yakutia_MN	0.000124165	0.000472651	0.262698	254423
Mbuti.DG	Jordan_EBA	Dzhylinda-1	Yakutia_MN	-0.000605258	0.000569345	-1.06308	217180
Mbuti.DG	Kangju_1800BP	Dzhylinda-1	Yakutia_MN	0.000202768	0.00054525	0.371881	264711
Mbuti.DG	Karasuk.SG	Dzhylinda-1	Yakutia_MN	0.000262528	0.0004776	0.549682	269663
Mbuti.DG	Karluk_TianShan	Dzhylinda-1	Yakutia_MN	0.000418157	0.000602666	0.693847	264693
Mbuti.DG	Kennewick_WA.SG	Dzhylinda-1	Yakutia_MN	-0.000741742	0.000905937	-0.818757	150041
Mbuti.DG	Khovsgol	Dzhylinda-1	Yakutia_MN	0.000268381	0.000501723	0.534918	261321
Mbuti.DG	Kimak_Kazakhstan_1350BP	Dzhylinda-1	Yakutia_MN	0.00139605	0.00124416	1.12208	55090
Mbuti.DG	Kipchak	Dzhylinda-1	Yakutia_MN	0.000412965	0.000633669	0.651704	254703
Mbuti.DG	Krasnoyarsk_BA	Dzhylinda-1	Yakutia_MN	0.00190181	0.000785696	2.42055	269839
Mbuti.DG	Krasnoyarsk_MLBA	Dzhylinda-1	Yakutia_MN	6.70268e-05	0.000496927	0.134883	258507
Mbuti.DG	Kolyma_M	Dzhylinda-1	Yakutia_MN	-3.39655e-05	0.000795385	-0.0427032	269146
Mbuti.DG	LateDorset.SG	Dzhylinda-1	Yakutia_MN	0.0014448	0.00114851	1.25798	77531
Mbuti.DG	LBK_EN	Dzhylinda-1	Yakutia_MN	0.000319806	0.000519682	0.615387	257891
Mbuti.DG	Levant_N	Dzhylinda-1	Yakutia_MN	-9.54176e-05	0.000611145	-0.156129	210420
Mbuti.DG	Liangdao1	Dzhylinda-1	Yakutia_MN	-0.000667937	0.00097126	-0.687701	97115
Mbuti.DG	Liangdao2	Dzhylinda-1	Yakutia_MN	0.000849981	0.000719064	1.18207	215240
Mbuti.DG	Loebanr_IA	Dzhylinda-1	Yakutia_MN	-0.000346996	0.000427383	-0.81191	264714
Mbuti.DG	MA1	Dzhylinda-1	Yakutia_MN	0.000749555	0.000804596	0.931592	191647
Mbuti.DG	Man_Bac	Dzhylinda-1	Yakutia_MN	0.00146368	0.000938689	1.55928	83642
Mbuti.DG	Mebrak.SG	Dzhylinda-1	Yakutia_MN	0.00153391	0.000763865	2.00809	185963
Mbuti.DG	Miaozigou_MN	Dzhylinda-1	Yakutia_MN	0.000302131	0.000991911	0.304595	85945
Mbuti.DG	Minoan_Lasithi	Dzhylinda-1	Yakutia_MN	7.01874e-06	0.000542194	0.0129451	243396
Mbuti.DG	Minoan_Odigitria	Dzhylinda-1	Yakutia_MN	0.000602354	0.00103763	0.58051	66503
Mbuti.DG	Mongolia_EIA_SlabGrave_1	Dzhylinda-1	Yakutia_MN	0.000580808	0.000497543	1.16735	262275
Mbuti.DG	Mongolia_LBA_Ulaanzukh_2	Dzhylinda-1	Yakutia_MN	0.000929949	0.000599292	1.55175	235909
Mbuti.DG	Mycenaean	Dzhylinda-1	Yakutia_MN	-0.000202117	0.000679227	-0.29757	108023
Mbuti.DG	Natufian	Dzhylinda-1	Yakutia_MN	0.000155374	0.000746285	0.208197	135801
Mbuti.DG	Nomad_Kazakhstan_1700BP	Dzhylinda-1	Yakutia_MN	0.000948299	0.00063513	1.49308	262514
Mbuti.DG	Nomad_Kazakhstan_IA	Dzhylinda-1	Yakutia_MN	-0.000124433	0.000857864	-0.14505	126373
Mbuti.DG	Nui_Nap	Dzhylinda-1	Yakutia_MN	-0.000506472	0.00100764	-0.50263	87764
Mbuti.DG	Okunevo	Dzhylinda-1	Yakutia_MN	0.00015022	0.000489683	0.30677	269852
Mbuti.DG	Parkhai_EBA	Dzhylinda-1	Yakutia_MN	0.000941478	0.000693253	1.35806	210936
Mbuti.DG	Parkhai_EN	Dzhylinda-1	Yakutia_MN	0.000126349	0.000536235	0.235623	241394
Mbuti.DG	Parkhai_LBA	Dzhylinda-1	Yakutia_MN	0.000224426	0.000731831	0.306664	201291
Mbuti.DG	Parkhai_MBA	Dzhylinda-1	Yakutia_MN	0.000868731	0.000726634	1.19555	194834
Mbuti.DG	Qihe	Dzhylinda-1	Yakutia_MN	0.000288218	0.00103426	0.278671	84051
Mbuti.DG	Russia_Bolshoy	Dzhylinda-1	Yakutia_MN	0.000316505	0.000554305	0.570995	246652
Mbuti.DG	Saka_Kazakhstan_2500BP	Dzhylinda-1	Yakutia_MN	-9.83705e-05	0.000532342	-0.184788	264900
Mbuti.DG	Saka_TianShan_2150BP	Dzhylinda-1	Yakutia_MN	-0.000370734	0.000506232	-0.732341	266768
Mbuti.DG	Samdzong.SG	Dzhylinda-1	Yakutia_MN	0.000583709	0.000549917	1.06145	269712
Mbuti.DG	Sappali_Tepe_BA	Dzhylinda-1	Yakutia_MN	-0.000349718	0.000456374	-0.766297	266037
Mbuti.DG	Saqqaq.SG	Dzhylinda-1	Yakutia_MN	0.00212663	0.000762291	2.78979	256313
Mbuti.DG	Sarazm_EN	Dzhylinda-1	Yakutia_MN	0.000605805	0.000633258	0.956648	211798
Mbuti.DG	Sarmatian	Dzhylinda-1	Yakutia_MN	0.00012938	0.000464177	0.27873	269775
Mbuti.DG	Scythian_Hungary_2400BP	Dzhylinda-1	Yakutia_MN	0.000435914	0.000558646	0.780303	254370
Mbuti.DG	Shahr_I_Sokhta_BA1	Dzhylinda-1	Yakutia_MN	-0.00051711	0.000533436	-0.969394	230482
Mbuti.DG	SHG	Dzhylinda-1	Yakutia_MN	-4.22581e-05	0.000580012	-0.0728572	248473
Mbuti.DG	Shimao_LN	Dzhylinda-1	Yakutia_MN	-9.99963e-05	0.000613657	-0.162951	267510
Mbuti.DG	Sintashta_MLBA	Dzhylinda-1	Yakutia_MN	-0.000287238	0.00047613	-0.603276	266622
Mbuti.DG	Srubnaya	Dzhylinda-1	Yakutia_MN	-0.000129385	0.000483512	-0.267594	265232
Mbuti.DG	Suogang	Dzhylinda-1	Yakutia_MN	-0.000823493	0.00197261	-0.417463	19308
Mbuti.DG	Tagar	Dzhylinda-1	Yakutia_MN	9.86349e-05	0.000502725	0.196201	268933
Mbuti.DG	Tanshishan	Dzhylinda-1	Yakutia_MN	-0.000339779	0.000896867	-0.378851	103744
Mbuti.DG	Tarim_EMBA1	Dzhylinda-1	Yakutia_MN	-0.000552583	0.000621233	-0.889494	266470
Mbuti.DG	TellKurdu_EC	Dzhylinda-1	Yakutia_MN	0.000295853	0.00069057	0.428419	161313
Mbuti.DG	Tepe_Anau_EN	Dzhylinda-1	Yakutia_MN	5.06033e-05	0.00056268	0.0899326	227752
Mbuti.DG	Tepe_Hissar_C	Dzhylinda-1	Yakutia_MN	-0.000107027	0.0005097	-0.20998	239750
Mbuti.DG	Tepecik.SG	Dzhylinda-1	Yakutia_MN	7.27407e-05	0.000657051	0.110708	184445
Mbuti.DG	Tianyuan	Dzhylinda-1	Yakutia_MN	0.00056129	0.000715787	0.784157	217416
Mbuti.DG	UKY	Dzhylinda-1	Yakutia_MN	-0.000232856	0.000773618	-0.300995	215978
Mbuti.DG	Ulaanzuukh_SlabGrave	Dzhylinda-1	Yakutia_MN	0.00069817	0.000491239	1.42124	266040
Mbuti.DG	Upper_YR_IA	Dzhylinda-1	Yakutia_MN	0.000205837	0.000597192	0.344675	260360
Mbuti.DG	Upper_YR_LN	Dzhylinda-1	Yakutia_MN	0.000247435	0.000551687	0.448506	268738
Mbuti.DG	USR1	Dzhylinda-1	Yakutia_MN	-0.00111604	0.000727345	-1.5344	269808
Mbuti.DG	Ust_Ishim	Dzhylinda-1	Yakutia_MN	-0.000306049	0.000603261	-0.507325	269292
Mbuti.DG	Varna	Dzhylinda-1	Yakutia_MN	-0.00030139	0.000858744	-0.350966	117124
Mbuti.DG	Villabruna	Dzhylinda-1	Yakutia_MN	0.000712647	0.000752261	0.94734	216809
Mbuti.DG	WestBaikal_EN	Dzhylinda-1	Yakutia_MN	0.0016137	0.000480823	3.35611	269855
Mbuti.DG	WestBaikal_LNBA	Dzhylinda-1	Yakutia_MN	0.000954279	0.000480007	1.98805	269855
Mbuti.DG	West_Siberia_N	Dzhylinda-1	Yakutia_MN	-0.000458162	0.000704784	-0.650074	211461
Mbuti.DG	WHG	Dzhylinda-1	Yakutia_MN	-2.18853e-05	0.000563312	-0.0388511	269787
Mbuti.DG	WLR_BA	Dzhylinda-1	Yakutia_MN	0.000677279	0.000745387	0.908627	155106
Mbuti.DG	WLR_BA_o	Dzhylinda-1	Yakutia_MN	0.00063499	0.000838684	0.757126	192116
Mbuti.DG	WLR_LN	Dzhylinda-1	Yakutia_MN	0.000906734	0.000644813	1.4062	233218
Mbuti.DG	WLR_MN	Dzhylinda-1	Yakutia_MN	0.000207505	0.000654753	0.316921	268387
Mbuti.DG	Wusun_TianShan_2200BP	Dzhylinda-1	Yakutia_MN	0.000680779	0.000553527	1.22989	263289
Mbuti.DG	Xiaogao	Dzhylinda-1	Yakutia_MN	-0.000636051	0.000784278	-0.811002	222676
Mbuti.DG	Xiaojingshan	Dzhylinda-1	Yakutia_MN	0.00116855	0.000790343	1.47854	142577
Mbuti.DG	Xitoucun	Dzhylinda-1	Yakutia_MN	-0.000424313	0.000753393	-0.563202	141189
Mbuti.DG	Yakutia_LN	Dzhylinda-1	Yakutia_MN	0.00203693	0.000604239	3.37108	269854
Mbuti.DG	Yakutia_UP	Dzhylinda-1	Yakutia_MN	0.00138681	0.00118038	1.17489	64687
Mbuti.DG	Yamnaya_Samara	Dzhylinda-1	Yakutia_MN	-4.03031e-06	0.000510144	-0.00790034	265252
Mbuti.DG	YR_LBIA	Dzhylinda-1	Yakutia_MN	0.000398189	0.000556388	0.715668	268361
Mbuti.DG	YR_LN	Dzhylinda-1	Yakutia_MN	4.74712e-05	0.000515487	0.0920899	269537
Mbuti.DG	YR_MN	Dzhylinda-1	Yakutia_MN	9.30535e-05	0.000558043	0.16675	268650
Mbuti.DG	Yumin	Dzhylinda-1	Yakutia_MN	0.001299	0.000755465	1.71947	213793
Mbuti.DG	Abkhasian.DG	Yakutia_MN	Yakutia_LN	-0.00043157	0.000375862	-1.14821	433981
Mbuti.DG	Adygei.DG	Yakutia_MN	Yakutia_LN	-0.000661176	0.000388202	-1.70318	433974
Mbuti.DG	Albanian.DG	Yakutia_MN	Yakutia_LN	-0.000826884	0.000447302	-1.8486	433501
Mbuti.DG	Aleut.DG	Yakutia_MN	Yakutia_LN	-0.000124273	0.000399533	-0.311046	434004
Mbuti.DG	Altaian.DG	Yakutia_MN	Yakutia_LN	0.0010005	0.000468902	2.13371	433259
Mbuti.DG	Ami.DG	Yakutia_MN	Yakutia_LN	0.00122632	0.000435727	2.81442	433968
Mbuti.DG	Armenian.DG	Yakutia_MN	Yakutia_LN	-0.000918811	0.000383499	-2.39586	433988
Mbuti.DG	Atayal.DG	Yakutia_MN	Yakutia_LN	0.000830502	0.000496525	1.67263	433263
Mbuti.DG	Australian.DG	Yakutia_MN	Yakutia_LN	4.62318e-06	0.00048775	0.0094786	432963
Mbuti.DG	Balochi.DG	Yakutia_MN	Yakutia_LN	-0.000292395	0.000385472	-0.758537	433957
Mbuti.DG	Basque.DG	Yakutia_MN	Yakutia_LN	-0.000552218	0.00037547	-1.47074	433990
Mbuti.DG	BedouinB.DG	Yakutia_MN	Yakutia_LN	-0.000471575	0.000385689	-1.22268	433966
Mbuti.DG	Bengali.DG	Yakutia_MN	Yakutia_LN	0.000274259	0.000372678	0.735913	433974
Mbuti.DG	Bergamo.DG	Yakutia_MN	Yakutia_LN	-0.00105913	0.000400829	-2.64235	433973
Mbuti.DG	Bougainville.DG	Yakutia_MN	Yakutia_LN	0.000124068	0.000431153	0.287758	433839
Mbuti.DG	Brahmin.DG	Yakutia_MN	Yakutia_LN	-0.000276966	0.000377362	-0.733953	433990
Mbuti.DG	Brahui.DG	Yakutia_MN	Yakutia_LN	-0.000770623	0.000382409	-2.01518	433969
Mbuti.DG	Bulgarian.DG	Yakutia_MN	Yakutia_LN	-0.000655414	0.000364592	-1.79766	433929
Mbuti.DG	Burmese.DG	Yakutia_MN	Yakutia_LN	0.000774728	0.000396161	1.95559	433988
Mbuti.DG	Burusho.DG	Yakutia_MN	Yakutia_LN	-0.000234783	0.00037587	-0.624638	433949
Mbuti.DG	Cambodian.DG	Yakutia_MN	Yakutia_LN	0.000353537	0.000405563	0.87172	433986
Mbuti.DG	Chane.DG	Yakutia_MN	Yakutia_LN	-0.000246121	0.000506597	-0.485832	433332
Mbuti.DG	Chechen.DG	Yakutia_MN	Yakutia_LN	-0.000392325	0.000432912	-0.906245	433028
Mbuti.DG	Chipewyan.DG	Yakutia_MN	Yakutia_LN	-0.000948162	0.000458396	-2.06844	433984
Mbuti.DG	Chukchi.DG	Yakutia_MN	Yakutia_LN	0.000731741	0.00048712	1.50218	433526
Mbuti.DG	Cree.DG	Yakutia_MN	Yakutia_LN	-0.000489383	0.000407111	-1.20209	433994
Mbuti.DG	Crete.DG	Yakutia_MN	Yakutia_LN	-0.000650408	0.000374481	-1.73682	433881
Mbuti.DG	Czech.DG	Yakutia_MN	Yakutia_LN	-0.000888762	0.000442656	-2.0078	433192
Mbuti.DG	Dai.DG	Yakutia_MN	Yakutia_LN	0.00112479	0.000363694	3.09268	445359
Mbuti.DG	Daur.DG	Yakutia_MN	Yakutia_LN	0.00190674	0.000479203	3.97898	432917
Mbuti.DG	Druze.DG	Yakutia_MN	Yakutia_LN	-0.000669627	0.000367386	-1.82268	433959
Mbuti.DG	Dusun.DG	Yakutia_MN	Yakutia_LN	0.00120014	0.000414131	2.89797	433952
Mbuti.DG	English.DG	Yakutia_MN	Yakutia_LN	-0.000586136	0.000390606	-1.50058	433986
Mbuti.DG	Eskimo_Chaplin.DG	Yakutia_MN	Yakutia_LN	0.000342539	0.000529137	0.647354	433522
Mbuti.DG	Eskimo_Naukan.DG	Yakutia_MN	Yakutia_LN	0.00056643	0.000454522	1.24621	433987
Mbuti.DG	Eskimo_Sireniki.DG	Yakutia_MN	Yakutia_LN	0.000884454	0.000444525	1.98966	433990
Mbuti.DG	Estonian.DG	Yakutia_MN	Yakutia_LN	-0.000771796	0.000384853	-2.00543	433979
Mbuti.DG	Even.DG	Yakutia_MN	Yakutia_LN	0.00312721	0.000403938	7.74181	434014
Mbuti.DG	Finnish.DG	Yakutia_MN	Yakutia_LN	-0.000724155	0.000360647	-2.00793	434014
Mbuti.DG	French.DG	Yakutia_MN	Yakutia_LN	-0.000682417	0.000355028	-1.92215	445328
Mbuti.DG	Georgian.DG	Yakutia_MN	Yakutia_LN	-0.000570109	0.000390674	-1.4593	434001
Mbuti.DG	Greek.DG	Yakutia_MN	Yakutia_LN	-0.000395817	0.000389884	-1.01522	433962
Mbuti.DG	Han.DG	Yakutia_MN	Yakutia_LN	0.00110715	0.000382796	2.89226	445356
Mbuti.DG	Hawaiian.DG	Yakutia_MN	Yakutia_LN	0.000853658	0.000470864	1.81296	432629
Mbuti.DG	Hazara.DG	Yakutia_MN	Yakutia_LN	0.00105481	0.000376537	2.80135	433958
Mbuti.DG	Hezhen.DG	Yakutia_MN	Yakutia_LN	0.00205886	0.000409601	5.0265	433996
Mbuti.DG	Hungarian.DG	Yakutia_MN	Yakutia_LN	-0.000590734	0.000395987	-1.4918	433960
Mbuti.DG	Icelandic.DG	Yakutia_MN	Yakutia_LN	-0.00117548	0.000379111	-3.10062	433985
Mbuti.DG	Igbo.DG	Yakutia_MN	Yakutia_LN	4.39956e-05	0.000245714	0.179052	433983
Mbuti.DG	Igorot.DG	Yakutia_MN	Yakutia_LN	0.00164893	0.000419798	3.92792	433963
Mbuti.DG	Iranian.DG	Yakutia_MN	Yakutia_LN	-0.00106775	0.000367757	-2.90341	434004
Mbuti.DG	Iraqi_Jew.DG	Yakutia_MN	Yakutia_LN	-0.000509729	0.000384407	-1.32601	433995
Mbuti.DG	Irula.DG	Yakutia_MN	Yakutia_LN	0.000126639	0.000364366	0.347562	433988
Mbuti.DG	Itelman.DG	Yakutia_MN	Yakutia_LN	0.000599188	0.000545137	1.09915	433377
Mbuti.DG	Japanese.DG	Yakutia_MN	Yakutia_LN	0.00151311	0.000393226	3.84793	434006
Mbuti.DG	Jordanian.DG	Yakutia_MN	Yakutia_LN	-0.000259712	0.000341984	-0.759428	434018
Mbuti.DG	Kalash.DG	Yakutia_MN	Yakutia_LN	-0.000153204	0.00039909	-0.383882	433992
Mbuti.DG	Kapu.DG	Yakutia_MN	Yakutia_LN	2.30098e-05	0.00038351	0.0599978	433982
Mbuti.DG	Karitiana.DG	Yakutia_MN	Yakutia_LN	-0.00103383	0.000452267	-2.28589	445347
Mbuti.DG	Kashmiri_Pandit.DG	Yakutia_MN	Yakutia_LN	-0.00111622	0.000447474	-2.49449	432768
Mbuti.DG	Kharia.DG	Yakutia_MN	Yakutia_LN	0.000295276	0.000459062	0.643216	432828
Mbuti.DG	Khonda_Dora.DG	Yakutia_MN	Yakutia_LN	-0.000257708	0.00046067	-0.55942	433447
Mbuti.DG	Kinh.DG	Yakutia_MN	Yakutia_LN	0.00127226	0.000410004	3.10304	433946
Mbuti.DG	Kongo.DG	Yakutia_MN	Yakutia_LN	-0.00051245	0.000296776	-1.72672	432788
Mbuti.DG	Korean.DG	Yakutia_MN	Yakutia_LN	0.00145915	0.000427307	3.41476	433994
Mbuti.DG	Korean_Ulsan	Yakutia_MN	Yakutia_LN	0.0014051	0.000345511	4.06672	445360
Mbuti.DG	Korean_Ulsan.SG	Yakutia_MN	Yakutia_LN	0.00139878	0.000345523	4.04828	445360
Mbuti.DG	Kurumba.DG	Yakutia_MN	Yakutia_LN	5.97282e-05	0.000463942	0.128741	430729
Mbuti.DG	Kusunda.DG	Yakutia_MN	Yakutia_LN	0.000815892	0.000414561	1.96809	433950
Mbuti.DG	Kyrgyz.DG	Yakutia_MN	Yakutia_LN	0.000992325	0.000394757	2.51376	433970
Mbuti.DG	Lahu.DG	Yakutia_MN	Yakutia_LN	0.00167108	0.000422261	3.95745	433971
Mbuti.DG	Lemande.DG	Yakutia_MN	Yakutia_LN	6.76173e-05	0.000233569	0.289497	433974
Mbuti.DG	Lezgin.DG	Yakutia_MN	Yakutia_LN	-0.000443286	0.000376689	-1.17679	434002
Mbuti.DG	Madiga.DG	Yakutia_MN	Yakutia_LN	-0.000234723	0.000366002	-0.641317	433994
Mbuti.DG	Makrani.DG	Yakutia_MN	Yakutia_LN	-0.000338319	0.000387282	-0.873573	433967
Mbuti.DG	Mala.DG	Yakutia_MN	Yakutia_LN	-0.00014853	0.000342488	-0.43368	434005
Mbuti.DG	Mansi.DG	Yakutia_MN	Yakutia_LN	0.000903506	0.000401564	2.24997	433996
Mbuti.DG	Maori.DG	Yakutia_MN	Yakutia_LN	5.23982e-05	0.000417978	0.125361	432784
Mbuti.DG	Mayan.DG	Yakutia_MN	Yakutia_LN	-0.000178838	0.000449972	-0.397442	433927
Mbuti.DG	Miao.DG	Yakutia_MN	Yakutia_LN	0.00136829	0.000424263	3.2251	433988
Mbuti.DG	Mixe.DG	Yakutia_MN	Yakutia_LN	-0.000391701	0.000427973	-0.915249	434003
Mbuti.DG	Mixtec.DG	Yakutia_MN	Yakutia_LN	-0.00102072	0.000419431	-2.43357	433965
Mbuti.DG	Mongola.DG	Yakutia_MN	Yakutia_LN	0.00173028	0.000402278	4.3012	433984
Mbuti.DG	Nahua.DG	Yakutia_MN	Yakutia_LN	-0.000790269	0.000525355	-1.50426	433502
Mbuti.DG	Naxi.DG	Yakutia_MN	Yakutia_LN	0.00114123	0.000390658	2.92129	434009
Mbuti.DG	North_Ossetian.DG	Yakutia_MN	Yakutia_LN	-0.000296172	0.000369131	-0.802348	434007
Mbuti.DG	Onge.DG	Yakutia_MN	Yakutia_LN	0.000358701	0.000429763	0.834647	433774
Mbuti.DG	Orcadian.DG	Yakutia_MN	Yakutia_LN	-0.000998282	0.000387363	-2.57712	433982
Mbuti.DG	Oroqen.DG	Yakutia_MN	Yakutia_LN	0.00339633	0.000429918	7.89995	433971
Mbuti.DG	Palestinian.DG	Yakutia_MN	Yakutia_LN	-0.000414213	0.000336135	-1.23228	434013
Mbuti.DG	Papuan.DG	Yakutia_MN	Yakutia_LN	0.00011397	0.000401191	0.284078	445357
Mbuti.DG	Pathan.DG	Yakutia_MN	Yakutia_LN	-0.00102883	0.000389106	-2.64408	433985
Mbuti.DG	Piapoco.DG	Yakutia_MN	Yakutia_LN	-0.000714384	0.000452753	-1.57787	433943
Mbuti.DG	Pima.DG	Yakutia_MN	Yakutia_LN	-0.000168255	0.000472813	-0.35586	433958
Mbuti.DG	Polish.DG	Yakutia_MN	Yakutia_LN	-0.000760607	0.00042896	-1.77314	433165
Mbuti.DG	Punjabi.DG	Yakutia_MN	Yakutia_LN	-0.000372073	0.000339922	-1.09458	434024
Mbuti.DG	Quechua.DG	Yakutia_MN	Yakutia_LN	-0.000647948	0.000418769	-1.54727	434007
Mbuti.DG	Relli.DG	Yakutia_MN	Yakutia_LN	0.000105312	0.00037823	0.278434	433999
Mbuti.DG	Russian.DG	Yakutia_MN	Yakutia_LN	-0.000939097	0.000387603	-2.42283	434000
Mbuti.DG	Samaritan.DG	Yakutia_MN	Yakutia_LN	-0.000958802	0.000436627	-2.19593	431658
Mbuti.DG	Sardinian.DG	Yakutia_MN	Yakutia_LN	-0.000655268	0.00035389	-1.85162	445358
Mbuti.DG	She.DG	Yakutia_MN	Yakutia_LN	0.00127152	0.000428024	2.97068	433923
Mbuti.DG	Sindhi.DG	Yakutia_MN	Yakutia_LN	-0.00102472	0.000378464	-2.70758	433959
Mbuti.DG	Spanish.DG	Yakutia_MN	Yakutia_LN	-0.00117727	0.000356706	-3.3004	433948
Mbuti.DG	Surui.DG	Yakutia_MN	Yakutia_LN	-0.000869871	0.000479994	-1.81225	433956
Mbuti.DG	Tajik.DG	Yakutia_MN	Yakutia_LN	-0.000579783	0.000394235	-1.47065	433996
Mbuti.DG	Thai.DG	Yakutia_MN	Yakutia_LN	0.0010051	0.000398743	2.52066	433964
Mbuti.DG	Tlingit.DG	Yakutia_MN	Yakutia_LN	-0.00048018	0.000392812	-1.22242	433999
Mbuti.DG	Tu.DG	Yakutia_MN	Yakutia_LN	0.00092627	0.000411889	2.24883	433982
Mbuti.DG	Tubalar.DG	Yakutia_MN	Yakutia_LN	0.000394233	0.000401941	0.980822	434000
Mbuti.DG	Tujia.DG	Yakutia_MN	Yakutia_LN	0.000744584	0.00042585	1.74846	433965
Mbuti.DG	Turkish.DG	Yakutia_MN	Yakutia_LN	-0.000507266	0.000384771	-1.31836	433991
Mbuti.DG	Tuscan.DG	Yakutia_MN	Yakutia_LN	-0.00100072	0.0003855	-2.5959	433982
Mbuti.DG	Ulchi.DG	Yakutia_MN	Yakutia_LN	0.00200201	0.000419623	4.77097	433971
Mbuti.DG	Uygur.DG	Yakutia_MN	Yakutia_LN	0.00082379	0.000385163	2.13881	433984
Mbuti.DG	Xibo.DG	Yakutia_MN	Yakutia_LN	0.00178656	0.000406903	4.39062	433960
Mbuti.DG	Yadava.DG	Yakutia_MN	Yakutia_LN	9.21744e-05	0.000375274	0.245619	433969
Mbuti.DG	Yakut.DG	Yakutia_MN	Yakutia_LN	0.00239379	0.000419399	5.70767	433975
Mbuti.DG	Yemenite_Jew.DG	Yakutia_MN	Yakutia_LN	-0.000527363	0.000371206	-1.42068	433981
Mbuti.DG	Yi.DG	Yakutia_MN	Yakutia_LN	0.000936119	0.00041094	2.27799	433963
Mbuti.DG	Zapotec.DG	Yakutia_MN	Yakutia_LN	-0.000113447	0.000436194	-0.260085	433953
Mbuti.DG	Afanasievo	Yakutia_MN	Yakutia_LN	-0.00120085	0.000345145	-3.47925	434185
Mbuti.DG	Afanasievo_Mongolia	Yakutia_MN	Yakutia_LN	-0.00190675	0.000457981	-4.16337	347180
Mbuti.DG	AG2	Yakutia_MN	Yakutia_LN	-0.00246109	0.00123752	-1.98874	31409
Mbuti.DG	AG3	Yakutia_MN	Yakutia_LN	-0.00316714	0.000775779	-4.08253	99767
Mbuti.DG	Alalakh_MLBA	Yakutia_MN	Yakutia_LN	-0.000413876	0.000318752	-1.29843	435387
Mbuti.DG	Alan	Yakutia_MN	Yakutia_LN	-0.00116528	0.000368404	-3.16304	443250
Mbuti.DG	Altai_7500BP	Yakutia_MN	Yakutia_LN	-0.000620651	0.000584712	-1.06146	250896
Mbuti.DG	Altai_MLBA	Yakutia_MN	Yakutia_LN	-0.000251196	0.000368229	-0.682173	424467
Mbuti.DG	Anatolia_BA	Yakutia_MN	Yakutia_LN	-0.00107087	0.000402214	-2.66245	397258
Mbuti.DG	Anatolia_ChL	Yakutia_MN	Yakutia_LN	-0.000193424	0.000492994	-0.392345	370018
Mbuti.DG	Anatolia_N	Yakutia_MN	Yakutia_LN	-0.000750946	0.000324213	-2.31621	439713
Mbuti.DG	AR_EN	Yakutia_MN	Yakutia_LN	0.00279371	0.000652185	4.28361	143925
Mbuti.DG	AR_Xianbei_IA	Yakutia_MN	Yakutia_LN	0.00152464	0.000683729	2.22989	136902
Mbuti.DG	Armenia_ChL	Yakutia_MN	Yakutia_LN	-0.000650034	0.000362878	-1.79133	397061
Mbuti.DG	Armenia_EBA	Yakutia_MN	Yakutia_LN	-0.000508302	0.000373113	-1.36233	387754
Mbuti.DG	Armenia_MBA	Yakutia_MN	Yakutia_LN	-0.000404427	0.000534523	-0.756613	316348
Mbuti.DG	Arslantepe_LC	Yakutia_MN	Yakutia_LN	-0.000597093	0.000327709	-1.82202	432782
Mbuti.DG	Balkans_BronzeAge	Yakutia_MN	Yakutia_LN	-0.00100662	0.000358351	-2.80904	401414
Mbuti.DG	Balkans_Chalcolithic	Yakutia_MN	Yakutia_LN	-0.000627438	0.000346748	-1.80949	412579
Mbuti.DG	Balkans_IronAge	Yakutia_MN	Yakutia_LN	0.000367557	0.000525235	0.699795	261164
Mbuti.DG	Ban_Chiang	Yakutia_MN	Yakutia_LN	0.000158446	0.0012009	0.13194	33584
Mbuti.DG	Bell_Beaker_Germany	Yakutia_MN	Yakutia_LN	-0.00097187	0.000363153	-2.6762	423862
Mbuti.DG	Bianbian	Yakutia_MN	Yakutia_LN	0.00151525	0.000576717	2.62737	258215
Mbuti.DG	Boncuklu.SG	Yakutia_MN	Yakutia_LN	-0.000522355	0.000482899	-1.08171	406564
Mbuti.DG	Boshan	Yakutia_MN	Yakutia_LN	0.000907459	0.0005494	1.65173	369615
Mbuti.DG	Botai_pub	Yakutia_MN	Yakutia_LN	-0.00229039	0.000409509	-5.59302	445349
Mbuti.DG	Bustan_BA	Yakutia_MN	Yakutia_LN	-0.000964431	0.000389807	-2.47412	372972
Mbuti.DG	Bustan_EN	Yakutia_MN	Yakutia_LN	-0.00130182	0.000550863	-2.36325	241435
Mbuti.DG	BZK002	Yakutia_MN	Yakutia_LN	-0.000696051	0.000560667	-1.24147	300038
Mbuti.DG	CamlibelTarlasi_LC	Yakutia_MN	Yakutia_LN	-0.00063154	0.00034219	-1.84558	417943
Mbuti.DG	CentralSteppe_EMBA	Yakutia_MN	Yakutia_LN	-0.00105619	0.000425477	-2.48237	445301
Mbuti.DG	Chandman_IA	Yakutia_MN	Yakutia_LN	-0.000265623	0.000345472	-0.768868	429706
Mbuti.DG	Chemurchek_northAlai	Yakutia_MN	Yakutia_LN	0.000409913	0.000493235	0.831069	401954
Mbuti.DG	Chemurchek_southAltai	Yakutia_MN	Yakutia_LN	-0.00162517	0.000516579	-3.14603	376457
Mbuti.DG	CHG	Yakutia_MN	Yakutia_LN	-0.000636327	0.000432489	-1.47132	445184
Mbuti.DG	Chokhopani.SG	Yakutia_MN	Yakutia_LN	0.00142126	0.000514931	2.7601	444547
Mbuti.DG	Chuanyun	Yakutia_MN	Yakutia_LN	0.000730341	0.000731748	0.998078	117617
Mbuti.DG	Clovis.SG	Yakutia_MN	Yakutia_LN	-0.00109859	0.000544336	-2.01822	441618
Mbuti.DG	Corded_Ware_Germany	Yakutia_MN	Yakutia_LN	-0.00122894	0.000368006	-3.33946	429482
Mbuti.DG	DevilsCave_N	Yakutia_MN	Yakutia_LN	0.0019676	0.000448499	4.38708	444954
Mbuti.DG	Dzharkutan1_BA	Yakutia_MN	Yakutia_LN	-0.000731838	0.000347878	-2.10372	405740
Mbuti.DG	Dzhylinda-1	Yakutia_MN	Yakutia_LN	-0.000218936	0.000630638	-0.347166	269854
Mbuti.DG	EastBaikal_BA	Yakutia_MN	Yakutia_LN	0.00274539	0.000985974	2.78445	59428
Mbuti.DG	EastBaikal_M	Yakutia_MN	Yakutia_LN	0.00227525	0.000531872	4.27782	437026
Mbuti.DG	EastBaikal_N	Yakutia_MN	Yakutia_LN	0.00236856	0.000431008	5.49539	444352
Mbuti.DG	eastMongolia_preBA	Yakutia_MN	Yakutia_LN	0.00226576	0.000616731	3.67382	240025
Mbuti.DG	Ebla_EMBA	Yakutia_MN	Yakutia_LN	-0.0006915	0.000353313	-1.95719	400437
Mbuti.DG	EHG	Yakutia_MN	Yakutia_LN	-0.00208369	0.000432869	-4.81367	439599
Mbuti.DG	ElMiron	Yakutia_MN	Yakutia_LN	-0.000440662	0.000584919	-0.753372	236648
Mbuti.DG	Estonia_MN_CCC	Yakutia_MN	Yakutia_LN	-0.000525267	0.000687252	-0.764299	118965
Mbuti.DG	Fofonovo_EN	Yakutia_MN	Yakutia_LN	0.00133841	0.000515933	2.59415	329720
Mbuti.DG	Geoksyur_EN	Yakutia_MN	Yakutia_LN	-0.000925976	0.000348341	-2.65825	390547
Mbuti.DG	Globular_Amphora	Yakutia_MN	Yakutia_LN	-0.00102988	0.00037266	-2.7636	402414
Mbuti.DG	Gonur1_BA	Yakutia_MN	Yakutia_LN	-0.000668486	0.000364844	-1.83225	365638
Mbuti.DG	Hajji_Firuz_C	Yakutia_MN	Yakutia_LN	-0.000962151	0.000371249	-2.59166	394836
Mbuti.DG	HMMH_MN	Yakutia_MN	Yakutia_LN	0.000616201	0.000598219	1.03006	274172
Mbuti.DG	Hun_TianShan_1700BP	Yakutia_MN	Yakutia_LN	-0.000284372	0.000318694	-0.892307	445351
Mbuti.DG	irk030	Yakutia_MN	Yakutia_LN	-0.000144579	0.000522541	-0.276684	445259
Mbuti.DG	Iberia_ChL	Yakutia_MN	Yakutia_LN	-0.000669589	0.000358641	-1.86702	415213
Mbuti.DG	Iberia_EN	Yakutia_MN	Yakutia_LN	-0.000718616	0.000403815	-1.77957	389814
Mbuti.DG	Iberia_MN	Yakutia_MN	Yakutia_LN	-0.000751065	0.000391898	-1.91648	369680
Mbuti.DG	Iran_ChL	Yakutia_MN	Yakutia_LN	-0.000506011	0.000379685	-1.33271	394618
Mbuti.DG	Iran_N	Yakutia_MN	Yakutia_LN	-0.000562234	0.000369563	-1.52135	406928
Mbuti.DG	Israel_C	Yakutia_MN	Yakutia_LN	-0.00101014	0.000344341	-2.93355	407684
Mbuti.DG	Jordan_EBA	Yakutia_MN	Yakutia_LN	-0.000572765	0.000406558	-1.40882	333767
Mbuti.DG	Kangju_1800BP	Yakutia_MN	Yakutia_LN	-0.0010473	0.000378492	-2.76702	436257
Mbuti.DG	Karasuk.SG	Yakutia_MN	Yakutia_LN	-9.06115e-05	0.000343378	-0.263883	444703
Mbuti.DG	Karluk_TianShan	Yakutia_MN	Yakutia_LN	0.000226369	0.000443228	0.510728	436061
Mbuti.DG	Kennewick_WA.SG	Yakutia_MN	Yakutia_LN	-0.000592647	0.000621584	-0.953447	254368
Mbuti.DG	Khovsgol	Yakutia_MN	Yakutia_LN	0.000516562	0.000368441	1.40202	423832
Mbuti.DG	Kimak_Kazakhstan_1350BP	Yakutia_MN	Yakutia_LN	-0.00114412	0.000808876	-1.41446	89669
Mbuti.DG	Kipchak	Yakutia_MN	Yakutia_LN	-0.000175136	0.000438585	-0.39932	419600
Mbuti.DG	Krasnoyarsk_BA	Yakutia_MN	Yakutia_LN	0.00433244	0.000597359	7.25266	445320
Mbuti.DG	Krasnoyarsk_MLBA	Yakutia_MN	Yakutia_LN	-0.00103501	0.000348316	-2.97146	416696
Mbuti.DG	Kolyma_M	Yakutia_MN	Yakutia_LN	-0.000988591	0.000554309	-1.78347	444308
Mbuti.DG	LateDorset.SG	Yakutia_MN	Yakutia_LN	-0.00247397	0.000789809	-3.13237	117692
Mbuti.DG	LBK_EN	Yakutia_MN	Yakutia_LN	-0.000850592	0.000376367	-2.26001	418405
Mbuti.DG	Levant_N	Yakutia_MN	Yakutia_LN	-0.0005683	0.000421135	-1.34945	323297
Mbuti.DG	Liangdao1	Yakutia_MN	Yakutia_LN	0.00139066	0.000650234	2.13871	146645
Mbuti.DG	Liangdao2	Yakutia_MN	Yakutia_LN	0.000454678	0.000525468	0.865282	336536
Mbuti.DG	Loebanr_IA	Yakutia_MN	Yakutia_LN	-0.00052777	0.000308235	-1.71224	431135
Mbuti.DG	MA1	Yakutia_MN	Yakutia_LN	-0.00294082	0.00058185	-5.05427	311014
Mbuti.DG	Man_Bac	Yakutia_MN	Yakutia_LN	0.000291422	0.000669456	0.435312	121162
Mbuti.DG	Mebrak.SG	Yakutia_MN	Yakutia_LN	0.00113947	0.000544261	2.09362	299017
Mbuti.DG	Miaozigou_MN	Yakutia_MN	Yakutia_LN	0.00178175	0.000672393	2.64986	132015
Mbuti.DG	Minoan_Lasithi	Yakutia_MN	Yakutia_LN	-0.00112965	0.000390302	-2.8943	389162
Mbuti.DG	Minoan_Odigitria	Yakutia_MN	Yakutia_LN	-0.00230677	0.000693742	-3.32511	101151
Mbuti.DG	Mongolia_EIA_SlabGrave_1	Yakutia_MN	Yakutia_LN	0.0020864	0.000357952	5.82872	425430
Mbuti.DG	Mongolia_LBA_Ulaanzukh_2	Yakutia_MN	Yakutia_LN	0.00174395	0.000432323	4.0339	369313
Mbuti.DG	Mycenaean	Yakutia_MN	Yakutia_LN	-0.000653074	0.000492192	-1.32687	171532
Mbuti.DG	Natufian	Yakutia_MN	Yakutia_LN	-0.000981948	0.000535323	-1.83431	204244
Mbuti.DG	Nomad_Kazakhstan_1700BP	Yakutia_MN	Yakutia_LN	0.00186078	0.000460255	4.04293	432711
Mbuti.DG	Nomad_Kazakhstan_IA	Yakutia_MN	Yakutia_LN	-0.000878271	0.000575984	-1.52482	205533
Mbuti.DG	Nui_Nap	Yakutia_MN	Yakutia_LN	0.00112507	0.000683839	1.64522	129651
Mbuti.DG	Okunevo	Yakutia_MN	Yakutia_LN	-0.00111196	0.000364124	-3.0538	445351
Mbuti.DG	Parkhai_EBA	Yakutia_MN	Yakutia_LN	-0.001079	0.000494167	-2.18348	328926
Mbuti.DG	Parkhai_EN	Yakutia_MN	Yakutia_LN	-0.000822763	0.000386549	-2.12848	381914
Mbuti.DG	Parkhai_LBA	Yakutia_MN	Yakutia_LN	-0.000710126	0.000511349	-1.38873	313157
Mbuti.DG	Parkhai_MBA	Yakutia_MN	Yakutia_LN	-0.00133625	0.000480233	-2.7825	302824
Mbuti.DG	Qihe	Yakutia_MN	Yakutia_LN	0.000130981	0.000690074	0.189807	123428
Mbuti.DG	Russia_Bolshoy	Yakutia_MN	Yakutia_LN	0.000684177	0.000408495	1.67487	392180
Mbuti.DG	Saka_Kazakhstan_2500BP	Yakutia_MN	Yakutia_LN	4.24985e-05	0.000390054	0.108955	436244
Mbuti.DG	Saka_TianShan_2150BP	Yakutia_MN	Yakutia_LN	-0.000766826	0.000371501	-2.06413	439890
Mbuti.DG	Samdzong.SG	Yakutia_MN	Yakutia_LN	0.000697041	0.000398105	1.7509	445086
Mbuti.DG	Sappali_Tepe_BA	Yakutia_MN	Yakutia_LN	-0.000577895	0.000316716	-1.82465	435143
Mbuti.DG	Saqqaq.SG	Yakutia_MN	Yakutia_LN	-0.00158373	0.000597201	-2.65192	414632
Mbuti.DG	Sarazm_EN	Yakutia_MN	Yakutia_LN	-0.00173827	0.000468719	-3.70855	333625
Mbuti.DG	Sarmatian	Yakutia_MN	Yakutia_LN	-0.000929378	0.000333549	-2.78633	445181
Mbuti.DG	Scythian_Hungary_2400BP	Yakutia_MN	Yakutia_LN	-0.00123113	0.000396525	-3.10481	417595
Mbuti.DG	Shahr_I_Sokhta_BA1	Yakutia_MN	Yakutia_LN	-0.000664648	0.000371378	-1.78968	358552
Mbuti.DG	SHG	Yakutia_MN	Yakutia_LN	-0.0014915	0.00042873	-3.47888	400302
Mbuti.DG	Shimao_LN	Yakutia_MN	Yakutia_LN	0.00156829	0.00044249	3.54425	439794
Mbuti.DG	Sintashta_MLBA	Yakutia_MN	Yakutia_LN	-0.000918427	0.000342139	-2.68437	436478
Mbuti.DG	Srubnaya	Yakutia_MN	Yakutia_LN	-0.00097126	0.000356871	-2.7216	433201
Mbuti.DG	Suogang	Yakutia_MN	Yakutia_LN	0.00110306	0.00137229	0.803812	27311
Mbuti.DG	Tagar	Yakutia_MN	Yakutia_LN	-0.000787897	0.000359529	-2.19147	443745
Mbuti.DG	Tanshishan	Yakutia_MN	Yakutia_LN	0.00137058	0.000608101	2.25387	154026
Mbuti.DG	Tarim_EMBA1	Yakutia_MN	Yakutia_LN	-0.00210868	0.00046487	-4.53606	436159
Mbuti.DG	TellKurdu_EC	Yakutia_MN	Yakutia_LN	-0.000876142	0.000473367	-1.85087	246878
Mbuti.DG	Tepe_Anau_EN	Yakutia_MN	Yakutia_LN	-0.00110443	0.000403572	-2.73665	354606
Mbuti.DG	Tepe_Hissar_C	Yakutia_MN	Yakutia_LN	-0.000494955	0.000353598	-1.39977	376636
Mbuti.DG	Tepecik.SG	Yakutia_MN	Yakutia_LN	-0.000688505	0.000468716	-1.46892	296358
Mbuti.DG	Tianyuan	Yakutia_MN	Yakutia_LN	0.000409754	0.000521544	0.785656	337401
Mbuti.DG	UKY	Yakutia_MN	Yakutia_LN	-0.000167835	0.000554212	-0.302836	349933
Mbuti.DG	Ulaanzuukh_SlabGrave	Yakutia_MN	Yakutia_LN	0.00168629	0.000365015	4.61977	434667
Mbuti.DG	Upper_YR_IA	Yakutia_MN	Yakutia_LN	0.0013645	0.000430905	3.1666	426062
Mbuti.DG	Upper_YR_LN	Yakutia_MN	Yakutia_LN	0.00101381	0.000390698	2.59486	442889
Mbuti.DG	USR1	Yakutia_MN	Yakutia_LN	-0.000512608	0.000528029	-0.970794	445266
Mbuti.DG	Ust_Ishim	Yakutia_MN	Yakutia_LN	-0.000365076	0.000455779	-0.800994	444467
Mbuti.DG	Varna	Yakutia_MN	Yakutia_LN	-0.00118502	0.000570231	-2.07814	174657
Mbuti.DG	Villabruna	Yakutia_MN	Yakutia_LN	-0.00142043	0.000535058	-2.65471	336558
Mbuti.DG	WestBaikal_EN	Yakutia_MN	Yakutia_LN	0.000937238	0.000356398	2.62975	445359
Mbuti.DG	WestBaikal_LNBA	Yakutia_MN	Yakutia_LN	0.000478799	0.000348168	1.3752	445360
Mbuti.DG	West_Siberia_N	Yakutia_MN	Yakutia_LN	-0.00188537	0.000489575	-3.85104	323559
Mbuti.DG	WHG	Yakutia_MN	Yakutia_LN	-0.00116939	0.00041572	-2.81293	445212
Mbuti.DG	WLR_BA	Yakutia_MN	Yakutia_LN	0.00236289	0.000526379	4.48895	239867
Mbuti.DG	WLR_BA_o	Yakutia_MN	Yakutia_LN	0.00210961	0.000561258	3.75872	306364
Mbuti.DG	WLR_LN	Yakutia_MN	Yakutia_LN	0.00121428	0.000466143	2.60496	365843
Mbuti.DG	WLR_MN	Yakutia_MN	Yakutia_LN	0.00169102	0.000470208	3.59633	441997
Mbuti.DG	Wusun_TianShan_2200BP	Yakutia_MN	Yakutia_LN	-0.00133988	0.00040735	-3.28926	433079
Mbuti.DG	Xiaogao	Yakutia_MN	Yakutia_LN	0.00206238	0.000566536	3.64033	348753
Mbuti.DG	Xiaojingshan	Yakutia_MN	Yakutia_LN	0.00073032	0.000536744	1.36065	210760
Mbuti.DG	Xitoucun	Yakutia_MN	Yakutia_LN	0.000943393	0.000549611	1.71647	212672
Mbuti.DG	Yakutia_UP	Yakutia_MN	Yakutia_LN	-0.00163167	0.000758351	-2.1516	104232
Mbuti.DG	Yamnaya_Samara	Yakutia_MN	Yakutia_LN	-0.00137324	0.00037038	-3.70766	433659
Mbuti.DG	YR_LBIA	Yakutia_MN	Yakutia_LN	0.000993158	0.000390878	2.54084	441290
Mbuti.DG	YR_LN	Yakutia_MN	Yakutia_LN	0.00123714	0.000389215	3.17854	444390
Mbuti.DG	YR_MN	Yakutia_MN	Yakutia_LN	0.00130893	0.000399592	3.27566	442219
Mbuti.DG	Yumin	Yakutia_MN	Yakutia_LN	0.00152652	0.0005689	2.68328	326063
Mbuti.DG	Abkhasian.DG	Yakutia_MN	Saqqaq.SG	0.000271169	0.000468207	0.579165	404391
Mbuti.DG	Adygei.DG	Yakutia_MN	Saqqaq.SG	-4.83243e-05	0.000480149	-0.100644	404386
Mbuti.DG	Albanian.DG	Yakutia_MN	Saqqaq.SG	-0.000400956	0.000549201	-0.730071	403951
Mbuti.DG	Aleut.DG	Yakutia_MN	Saqqaq.SG	0.00239225	0.000511698	4.67511	404414
Mbuti.DG	Altaian.DG	Yakutia_MN	Saqqaq.SG	0.000173813	0.000551978	0.314891	403739
Mbuti.DG	Ami.DG	Yakutia_MN	Saqqaq.SG	0.000344825	0.000529564	0.651148	404384
Mbuti.DG	Armenian.DG	Yakutia_MN	Saqqaq.SG	-0.000259623	0.000460381	-0.563932	404400
Mbuti.DG	Atayal.DG	Yakutia_MN	Saqqaq.SG	0.000250018	0.000612291	0.408332	403738
Mbuti.DG	Australian.DG	Yakutia_MN	Saqqaq.SG	0.000684248	0.000591073	1.15764	403411
Mbuti.DG	Balochi.DG	Yakutia_MN	Saqqaq.SG	0.000263331	0.000472051	0.557844	404371
Mbuti.DG	Basque.DG	Yakutia_MN	Saqqaq.SG	8.76805e-05	0.000477981	0.183439	404404
Mbuti.DG	BedouinB.DG	Yakutia_MN	Saqqaq.SG	1.15197e-05	0.000451963	0.0254882	404379
Mbuti.DG	Bengali.DG	Yakutia_MN	Saqqaq.SG	0.000163972	0.000461349	0.355418	404389
Mbuti.DG	Bergamo.DG	Yakutia_MN	Saqqaq.SG	-7.24962e-05	0.00047288	-0.153308	404389
Mbuti.DG	Bougainville.DG	Yakutia_MN	Saqqaq.SG	0.000334945	0.000541873	0.618125	404270
Mbuti.DG	Brahmin.DG	Yakutia_MN	Saqqaq.SG	-2.52018e-05	0.000455562	-0.0553203	404402
Mbuti.DG	Brahui.DG	Yakutia_MN	Saqqaq.SG	-0.000942458	0.000481665	-1.95667	404386
Mbuti.DG	Bulgarian.DG	Yakutia_MN	Saqqaq.SG	-5.17089e-05	0.000443541	-0.116582	404347
Mbuti.DG	Burmese.DG	Yakutia_MN	Saqqaq.SG	0.000287231	0.000506986	0.566546	404408
Mbuti.DG	Burusho.DG	Yakutia_MN	Saqqaq.SG	9.22219e-05	0.000457951	0.201379	404369
Mbuti.DG	Cambodian.DG	Yakutia_MN	Saqqaq.SG	0.000104867	0.000493294	0.212585	404401
Mbuti.DG	Chane.DG	Yakutia_MN	Saqqaq.SG	0.00112453	0.00061972	1.81457	403799
Mbuti.DG	Chechen.DG	Yakutia_MN	Saqqaq.SG	7.06066e-05	0.000548107	0.128819	403527
Mbuti.DG	Chipewyan.DG	Yakutia_MN	Saqqaq.SG	0.000289773	0.000563779	0.513983	404397
Mbuti.DG	Chukchi.DG	Yakutia_MN	Saqqaq.SG	0.0012482	0.000587312	2.12528	403967
Mbuti.DG	Cree.DG	Yakutia_MN	Saqqaq.SG	0.000807357	0.000513651	1.5718	404406
Mbuti.DG	Crete.DG	Yakutia_MN	Saqqaq.SG	6.5546e-05	0.000479621	0.136662	404296
Mbuti.DG	Czech.DG	Yakutia_MN	Saqqaq.SG	0.00039849	0.000549323	0.725419	403670
Mbuti.DG	Dai.DG	Yakutia_MN	Saqqaq.SG	0.00038996	0.000451229	0.864216	414637
Mbuti.DG	Daur.DG	Yakutia_MN	Saqqaq.SG	0.000967444	0.000622499	1.55413	403417
Mbuti.DG	Druze.DG	Yakutia_MN	Saqqaq.SG	0.000404285	0.000457074	0.884507	404376
Mbuti.DG	Dusun.DG	Yakutia_MN	Saqqaq.SG	0.000703462	0.000511838	1.37438	404369
Mbuti.DG	English.DG	Yakutia_MN	Saqqaq.SG	-0.000343885	0.000458364	-0.750243	404399
Mbuti.DG	Eskimo_Chaplin.DG	Yakutia_MN	Saqqaq.SG	0.00324157	0.000682246	4.75133	403973
Mbuti.DG	Eskimo_Naukan.DG	Yakutia_MN	Saqqaq.SG	0.00434493	0.000576841	7.53227	404399
Mbuti.DG	Eskimo_Sireniki.DG	Yakutia_MN	Saqqaq.SG	0.00376321	0.000560532	6.71365	404404
Mbuti.DG	Estonian.DG	Yakutia_MN	Saqqaq.SG	-0.000590681	0.000460895	-1.2816	404392
Mbuti.DG	Even.DG	Yakutia_MN	Saqqaq.SG	0.000669364	0.000490796	1.36383	404426
Mbuti.DG	Finnish.DG	Yakutia_MN	Saqqaq.SG	-0.000388721	0.0004583	-0.848179	404425
Mbuti.DG	French.DG	Yakutia_MN	Saqqaq.SG	0.000142503	0.000423346	0.336611	414612
Mbuti.DG	Georgian.DG	Yakutia_MN	Saqqaq.SG	0.000255887	0.000471387	0.542839	404410
Mbuti.DG	Greek.DG	Yakutia_MN	Saqqaq.SG	-7.96695e-05	0.000472849	-0.168488	404379
Mbuti.DG	Han.DG	Yakutia_MN	Saqqaq.SG	0.000843814	0.000452657	1.86413	414635
Mbuti.DG	Hawaiian.DG	Yakutia_MN	Saqqaq.SG	0.000298467	0.000565101	0.528167	403143
Mbuti.DG	Hazara.DG	Yakutia_MN	Saqqaq.SG	0.000727591	0.000464017	1.56803	404371
Mbuti.DG	Hezhen.DG	Yakutia_MN	Saqqaq.SG	0.000253537	0.000504116	0.502935	404411
Mbuti.DG	Hungarian.DG	Yakutia_MN	Saqqaq.SG	-0.000466377	0.000493971	-0.944139	404376
Mbuti.DG	Icelandic.DG	Yakutia_MN	Saqqaq.SG	-0.000684272	0.000467568	-1.46347	404396
Mbuti.DG	Igbo.DG	Yakutia_MN	Saqqaq.SG	0.000181154	0.000291658	0.62112	404397
Mbuti.DG	Igorot.DG	Yakutia_MN	Saqqaq.SG	0.00118124	0.000532698	2.21748	404376
Mbuti.DG	Iranian.DG	Yakutia_MN	Saqqaq.SG	0.000103256	0.000459632	0.22465	404414
Mbuti.DG	Iraqi_Jew.DG	Yakutia_MN	Saqqaq.SG	-1.9514e-05	0.000464963	-0.041969	404410
Mbuti.DG	Irula.DG	Yakutia_MN	Saqqaq.SG	0.000247423	0.00045686	0.541573	404402
Mbuti.DG	Itelman.DG	Yakutia_MN	Saqqaq.SG	0.00178075	0.000643284	2.76822	403851
Mbuti.DG	Japanese.DG	Yakutia_MN	Saqqaq.SG	0.000698845	0.000476405	1.46692	404417
Mbuti.DG	Jordanian.DG	Yakutia_MN	Saqqaq.SG	0.000407675	0.000417638	0.976144	404428
Mbuti.DG	Kalash.DG	Yakutia_MN	Saqqaq.SG	0.00100056	0.000482627	2.07315	404407
Mbuti.DG	Kapu.DG	Yakutia_MN	Saqqaq.SG	-0.00012768	0.000453792	-0.281362	404397
Mbuti.DG	Karitiana.DG	Yakutia_MN	Saqqaq.SG	0.000603033	0.000552399	1.09166	414626
Mbuti.DG	Kashmiri_Pandit.DG	Yakutia_MN	Saqqaq.SG	0.000261155	0.00055709	0.468785	403240
Mbuti.DG	Khanty	Yakutia_MN	Saqqaq.SG	-1.12148e-05	0.000439704	-0.0255052	414632
Mbuti.DG	Kharia.DG	Yakutia_MN	Saqqaq.SG	-6.9368e-05	0.000565541	-0.122658	403284
Mbuti.DG	Khonda_Dora.DG	Yakutia_MN	Saqqaq.SG	-6.73231e-05	0.000552777	-0.121791	403898
Mbuti.DG	Kinh.DG	Yakutia_MN	Saqqaq.SG	0.000458522	0.000511814	0.895876	404361
Mbuti.DG	Kongo.DG	Yakutia_MN	Saqqaq.SG	-0.000180411	0.000360025	-0.501109	403291
Mbuti.DG	Korean.DG	Yakutia_MN	Saqqaq.SG	0.000208844	0.000510413	0.409167	404408
Mbuti.DG	Korean_Ulsan	Yakutia_MN	Saqqaq.SG	0.000456622	0.000409038	1.11633	414637
Mbuti.DG	Korean_Ulsan.SG	Yakutia_MN	Saqqaq.SG	0.000442928	0.000407538	1.08684	414637
Mbuti.DG	Kurumba.DG	Yakutia_MN	Saqqaq.SG	-0.000156733	0.000555953	-0.281918	401266
Mbuti.DG	Kusunda.DG	Yakutia_MN	Saqqaq.SG	-3.97942e-05	0.000505863	-0.0786661	404372
Mbuti.DG	Kyrgyz.DG	Yakutia_MN	Saqqaq.SG	0.000167928	0.000497932	0.337251	404389
Mbuti.DG	Lahu.DG	Yakutia_MN	Saqqaq.SG	0.00100523	0.000493422	2.03726	404386
Mbuti.DG	Lemande.DG	Yakutia_MN	Saqqaq.SG	-2.13697e-05	0.000292732	-0.0730009	404389
Mbuti.DG	Lezgin.DG	Yakutia_MN	Saqqaq.SG	0.000624501	0.000467781	1.33503	404416
Mbuti.DG	Madiga.DG	Yakutia_MN	Saqqaq.SG	-0.000405388	0.000437317	-0.926989	404407
Mbuti.DG	Makrani.DG	Yakutia_MN	Saqqaq.SG	0.000308417	0.000458856	0.672144	404377
Mbuti.DG	Mala.DG	Yakutia_MN	Saqqaq.SG	-7.3913e-05	0.000418588	-0.176577	404417
Mbuti.DG	Mansi.DG	Yakutia_MN	Saqqaq.SG	-0.0006322	0.000486602	-1.29921	404408
Mbuti.DG	Maori.DG	Yakutia_MN	Saqqaq.SG	0.00047662	0.000528231	0.902294	403274
Mbuti.DG	Mayan.DG	Yakutia_MN	Saqqaq.SG	0.000452522	0.00055887	0.809708	404345
Mbuti.DG	Miao.DG	Yakutia_MN	Saqqaq.SG	0.000674489	0.00053766	1.25449	404405
Mbuti.DG	Mixe.DG	Yakutia_MN	Saqqaq.SG	0.000649498	0.00053696	1.20958	404415
Mbuti.DG	Mixtec.DG	Yakutia_MN	Saqqaq.SG	-0.000224955	0.0005276	-0.426373	404378
Mbuti.DG	Mongola.DG	Yakutia_MN	Saqqaq.SG	0.000347204	0.000498273	0.696815	404397
Mbuti.DG	Nahua.DG	Yakutia_MN	Saqqaq.SG	-0.000140031	0.000626519	-0.223507	403957
Mbuti.DG	Naxi.DG	Yakutia_MN	Saqqaq.SG	0.000493398	0.000464589	1.06201	404423
Mbuti.DG	Nenets	Yakutia_MN	Saqqaq.SG	-0.000345998	0.000570671	-0.6063	409444
Mbuti.DG	North_Ossetian.DG	Yakutia_MN	Saqqaq.SG	-0.000296578	0.000473645	-0.626162	404418
Mbuti.DG	Onge.DG	Yakutia_MN	Saqqaq.SG	-0.000410736	0.000507506	-0.809323	404193
Mbuti.DG	Orcadian.DG	Yakutia_MN	Saqqaq.SG	-0.000246148	0.000471034	-0.52257	404397
Mbuti.DG	Oroqen.DG	Yakutia_MN	Saqqaq.SG	0.000858231	0.000515454	1.665	404388
Mbuti.DG	Palestinian.DG	Yakutia_MN	Saqqaq.SG	1.18482e-05	0.000419702	0.0282299	404423
Mbuti.DG	Papuan.DG	Yakutia_MN	Saqqaq.SG	-4.02317e-05	0.000491018	-0.0819352	414634
Mbuti.DG	Pathan.DG	Yakutia_MN	Saqqaq.SG	-0.000423757	0.000464293	-0.912693	404398
Mbuti.DG	Piapoco.DG	Yakutia_MN	Saqqaq.SG	0.00040803	0.000563755	0.723771	404362
Mbuti.DG	Pima.DG	Yakutia_MN	Saqqaq.SG	0.00125243	0.000566411	2.21117	404380
Mbuti.DG	Polish.DG	Yakutia_MN	Saqqaq.SG	-0.000106299	0.000536009	-0.198316	403656
Mbuti.DG	Punjabi.DG	Yakutia_MN	Saqqaq.SG	-0.000436206	0.000412408	-1.05771	404434
Mbuti.DG	Quechua.DG	Yakutia_MN	Saqqaq.SG	0.000836327	0.000512522	1.63179	404417
Mbuti.DG	Relli.DG	Yakutia_MN	Saqqaq.SG	0.000204515	0.000447767	0.456744	404412
Mbuti.DG	Russian.DG	Yakutia_MN	Saqqaq.SG	-0.000405013	0.00048593	-0.833479	404411
Mbuti.DG	Samaritan.DG	Yakutia_MN	Saqqaq.SG	-0.000151545	0.000557993	-0.271589	402247
Mbuti.DG	Sardinian.DG	Yakutia_MN	Saqqaq.SG	0.000109433	0.000431173	0.253803	414637
Mbuti.DG	She.DG	Yakutia_MN	Saqqaq.SG	0.000245421	0.00052936	0.463619	404339
Mbuti.DG	Sindhi.DG	Yakutia_MN	Saqqaq.SG	-0.000260506	0.000453416	-0.574541	404373
Mbuti.DG	Spanish.DG	Yakutia_MN	Saqqaq.SG	-0.000127524	0.000464788	-0.274371	404367
Mbuti.DG	Surui.DG	Yakutia_MN	Saqqaq.SG	-0.000121607	0.000606426	-0.200531	404376
Mbuti.DG	Tajik.DG	Yakutia_MN	Saqqaq.SG	-0.000126646	0.000481097	-0.263245	404407
Mbuti.DG	Thai.DG	Yakutia_MN	Saqqaq.SG	0.000421734	0.000507231	0.831444	404382
Mbuti.DG	Tlingit.DG	Yakutia_MN	Saqqaq.SG	0.00159809	0.000484546	3.29811	404410
Mbuti.DG	Tu.DG	Yakutia_MN	Saqqaq.SG	0.000203616	0.000499647	0.407521	404396
Mbuti.DG	Tubalar.DG	Yakutia_MN	Saqqaq.SG	-6.89684e-05	0.000486359	-0.141806	404412
Mbuti.DG	Tujia.DG	Yakutia_MN	Saqqaq.SG	-0.000148911	0.000542295	-0.274594	404381
Mbuti.DG	Turkish.DG	Yakutia_MN	Saqqaq.SG	-0.000155641	0.000458779	-0.33925	404403
Mbuti.DG	Tuscan.DG	Yakutia_MN	Saqqaq.SG	-0.00025672	0.000482341	-0.532236	404397
Mbuti.DG	Ulchi.DG	Yakutia_MN	Saqqaq.SG	0.00106415	0.000507813	2.09556	404390
Mbuti.DG	Uygur.DG	Yakutia_MN	Saqqaq.SG	0.000539952	0.000451119	1.19692	404403
Mbuti.DG	Xibo.DG	Yakutia_MN	Saqqaq.SG	0.000634762	0.00049932	1.27125	404377
Mbuti.DG	Yadava.DG	Yakutia_MN	Saqqaq.SG	5.70828e-06	0.000461596	0.0123664	404383
Mbuti.DG	Yakut.DG	Yakutia_MN	Saqqaq.SG	0.000539162	0.000506733	1.064	404393
Mbuti.DG	Yemenite_Jew.DG	Yakutia_MN	Saqqaq.SG	-5.45053e-05	0.000451939	-0.120603	404395
Mbuti.DG	Yi.DG	Yakutia_MN	Saqqaq.SG	0.000409288	0.000516372	0.792622	404381
Mbuti.DG	Zapotec.DG	Yakutia_MN	Saqqaq.SG	0.000813978	0.000545387	1.49248	404372
Mbuti.DG	Afanasievo	Yakutia_MN	Saqqaq.SG	-8.87978e-05	0.000423446	-0.209703	406494
Mbuti.DG	Afanasievo_Mongolia	Yakutia_MN	Saqqaq.SG	-0.00048498	0.000557013	-0.870679	333794
Mbuti.DG	AG2	Yakutia_MN	Saqqaq.SG	0.00177408	0.00159803	1.11017	30659
Mbuti.DG	AG3	Yakutia_MN	Saqqaq.SG	-0.000335337	0.000973822	-0.344351	97489
Mbuti.DG	Alalakh_MLBA	Yakutia_MN	Saqqaq.SG	0.000176951	0.000385726	0.458749	407445
Mbuti.DG	Alan	Yakutia_MN	Saqqaq.SG	-0.000107336	0.000450135	-0.238453	412723
Mbuti.DG	Altai_7500BP	Yakutia_MN	Saqqaq.SG	0.00162602	0.000713051	2.28037	240408
Mbuti.DG	Altai_MLBA	Yakutia_MN	Saqqaq.SG	0.000333613	0.00042759	0.780218	398890
Mbuti.DG	Anatolia_BA	Yakutia_MN	Saqqaq.SG	-0.000478613	0.000499043	-0.959061	377706
Mbuti.DG	Anatolia_ChL	Yakutia_MN	Saqqaq.SG	-0.000685834	0.000622835	-1.10115	352709
Mbuti.DG	Anatolia_N	Yakutia_MN	Saqqaq.SG	-6.42371e-06	0.00040051	-0.0160388	410633
Mbuti.DG	AR_EN	Yakutia_MN	Saqqaq.SG	0.00136202	0.00080909	1.68339	137217
Mbuti.DG	AR_IA	Yakutia_MN	Saqqaq.SG	-0.00182534	0.00184298	-0.990432	21900
Mbuti.DG	AR_Xianbei_IA	Yakutia_MN	Saqqaq.SG	-7.65151e-05	0.00084159	-0.0909173	129713
Mbuti.DG	Armenia_ChL	Yakutia_MN	Saqqaq.SG	0.000162449	0.000457473	0.355101	376323
Mbuti.DG	Armenia_EBA	Yakutia_MN	Saqqaq.SG	0.000238806	0.000468744	0.50946	367941
Mbuti.DG	Armenia_MBA	Yakutia_MN	Saqqaq.SG	0.000246086	0.000656993	0.374565	303586
Mbuti.DG	Arslantepe_LC	Yakutia_MN	Saqqaq.SG	-0.000209733	0.000397296	-0.527902	405464
Mbuti.DG	Balkans_BronzeAge	Yakutia_MN	Saqqaq.SG	-0.00014315	0.000439325	-0.325841	381359
Mbuti.DG	Balkans_Chalcolithic	Yakutia_MN	Saqqaq.SG	0.000178963	0.0004283	0.417845	389882
Mbuti.DG	Balkans_IronAge	Yakutia_MN	Saqqaq.SG	5.16849e-05	0.000667731	0.0774037	256845
Mbuti.DG	Ban_Chiang	Yakutia_MN	Saqqaq.SG	-0.00213362	0.00153643	-1.38869	32648
Mbuti.DG	Bell_Beaker_Germany	Yakutia_MN	Saqqaq.SG	-0.000181521	0.000423807	-0.428309	397692
Mbuti.DG	Bianbian	Yakutia_MN	Saqqaq.SG	0.000304569	0.000717112	0.424716	252543
Mbuti.DG	Boncuklu.SG	Yakutia_MN	Saqqaq.SG	-0.000365247	0.000570994	-0.639669	380382
Mbuti.DG	Boshan	Yakutia_MN	Saqqaq.SG	0.000144148	0.000662143	0.217699	353051
Mbuti.DG	Botai_pub	Yakutia_MN	Saqqaq.SG	-0.000517629	0.000508255	-1.01844	414631
Mbuti.DG	Bustan_BA	Yakutia_MN	Saqqaq.SG	-0.000140788	0.000476087	-0.295719	355169
Mbuti.DG	Bustan_EN	Yakutia_MN	Saqqaq.SG	-0.00116953	0.00070186	-1.66633	233469
Mbuti.DG	BZK002	Yakutia_MN	Saqqaq.SG	0.000662645	0.000664422	0.997325	287195
Mbuti.DG	CamlibelTarlasi_LC	Yakutia_MN	Saqqaq.SG	-0.000101411	0.000423375	-0.239531	393710
Mbuti.DG	CentralSteppe_EMBA	Yakutia_MN	Saqqaq.SG	-0.000116602	0.000517746	-0.22521	414588
Mbuti.DG	Chandman_IA	Yakutia_MN	Saqqaq.SG	9.49146e-05	0.000417103	0.227557	403048
Mbuti.DG	Chemurchek_northAlai	Yakutia_MN	Saqqaq.SG	-0.000400437	0.000605706	-0.661109	380147
Mbuti.DG	Chemurchek_southAltai	Yakutia_MN	Saqqaq.SG	-0.000590704	0.00063129	-0.93571	358555
Mbuti.DG	CHG	Yakutia_MN	Saqqaq.SG	-7.79017e-05	0.000525884	-0.148135	414518
Mbuti.DG	Chokhopani.SG	Yakutia_MN	Saqqaq.SG	0.000125714	0.000635099	0.197944	413902
Mbuti.DG	Chuanyun	Yakutia_MN	Saqqaq.SG	-0.0002929	0.000876493	-0.334173	114971
Mbuti.DG	Clovis.SG	Yakutia_MN	Saqqaq.SG	0.000382563	0.000657335	0.581991	412067
Mbuti.DG	Corded_Ware_Germany	Yakutia_MN	Saqqaq.SG	-0.000469739	0.000447086	-1.05067	402290
Mbuti.DG	DevilsCave_N	Yakutia_MN	Saqqaq.SG	0.000721834	0.000542081	1.3316	414292
Mbuti.DG	Dzharkutan1_BA	Yakutia_MN	Saqqaq.SG	7.69933e-05	0.000424083	0.181552	383939
Mbuti.DG	Dzhylinda-1	Yakutia_MN	Saqqaq.SG	0.000465154	0.00075256	0.618096	256313
Mbuti.DG	EastBaikal_BA	Yakutia_MN	Saqqaq.SG	0.00121118	0.00125492	0.965148	54967
Mbuti.DG	EastBaikal_M	Yakutia_MN	Saqqaq.SG	0.000650971	0.000654961	0.993908	406713
Mbuti.DG	EastBaikal_N	Yakutia_MN	Saqqaq.SG	0.000329732	0.000525236	0.627778	413695
Mbuti.DG	eastMongolia_preBA	Yakutia_MN	Saqqaq.SG	0.00130073	0.000712374	1.82591	231299
Mbuti.DG	Ebla_EMBA	Yakutia_MN	Saqqaq.SG	-0.000104701	0.000436442	-0.239897	378633
Mbuti.DG	EHG	Yakutia_MN	Saqqaq.SG	6.69969e-05	0.00053517	0.125188	409845
Mbuti.DG	ElMiron	Yakutia_MN	Saqqaq.SG	-0.000413559	0.000687109	-0.601882	230076
Mbuti.DG	Estonia_MN_CCC	Yakutia_MN	Saqqaq.SG	-0.000359946	0.000843473	-0.426743	115897
Mbuti.DG	Fofonovo_EN	Yakutia_MN	Saqqaq.SG	0.0006612	0.000634152	1.04265	316117
Mbuti.DG	Geoksyur_EN	Yakutia_MN	Saqqaq.SG	-5.835e-05	0.000432462	-0.134925	372416
Mbuti.DG	Globular_Amphora	Yakutia_MN	Saqqaq.SG	-0.00029046	0.000448797	-0.647196	381661
Mbuti.DG	Gonur1_BA	Yakutia_MN	Saqqaq.SG	-0.000100613	0.000440414	-0.228451	349499
Mbuti.DG	Hajji_Firuz_C	Yakutia_MN	Saqqaq.SG	-0.000539284	0.000440238	-1.22498	375405
Mbuti.DG	HMMH_MN	Yakutia_MN	Saqqaq.SG	-0.000143985	0.000730176	-0.197192	256219
Mbuti.DG	Hun_TianShan_1700BP	Yakutia_MN	Saqqaq.SG	-3.03911e-05	0.000371741	-0.0817533	414634
Mbuti.DG	irk030	Yakutia_MN	Saqqaq.SG	-0.000566861	0.000652328	-0.868981	414549
Mbuti.DG	Iberia_ChL	Yakutia_MN	Saqqaq.SG	0.000169826	0.000452293	0.375479	391601
Mbuti.DG	Iberia_EN	Yakutia_MN	Saqqaq.SG	-3.30574e-05	0.000487038	-0.0678742	370820
Mbuti.DG	Iberia_MN	Yakutia_MN	Saqqaq.SG	1.22271e-06	0.000471799	0.00259158	354405
Mbuti.DG	Iran_ChL	Yakutia_MN	Saqqaq.SG	-4.36451e-05	0.000480893	-0.0907584	373658
Mbuti.DG	Iran_N	Yakutia_MN	Saqqaq.SG	-0.000224314	0.000456887	-0.490961	384989
Mbuti.DG	Israel_C	Yakutia_MN	Saqqaq.SG	-0.000262606	0.000421941	-0.622375	386281
Mbuti.DG	Jordan_EBA	Yakutia_MN	Saqqaq.SG	0.000929017	0.000504131	1.84281	323191
Mbuti.DG	Kangju_1800BP	Yakutia_MN	Saqqaq.SG	-0.000650634	0.000462902	-1.40555	406117
Mbuti.DG	Karasuk.SG	Yakutia_MN	Saqqaq.SG	0.000224436	0.000412692	0.543834	414171
Mbuti.DG	Karluk_TianShan	Yakutia_MN	Saqqaq.SG	-4.40502e-05	0.000515905	-0.0853844	405976
Mbuti.DG	Kennewick_WA.SG	Yakutia_MN	Saqqaq.SG	-0.000131616	0.000763704	-0.17234	233760
Mbuti.DG	Khovsgol	Yakutia_MN	Saqqaq.SG	0.000701727	0.000433844	1.61746	398639
Mbuti.DG	Kimak_Kazakhstan_1350BP	Yakutia_MN	Saqqaq.SG	-0.00095825	0.00100961	-0.949133	83242
Mbuti.DG	Kipchak	Yakutia_MN	Saqqaq.SG	-0.000626801	0.000525709	-1.1923	390342
Mbuti.DG	Krasnoyarsk_BA	Yakutia_MN	Saqqaq.SG	-0.000304365	0.000716177	-0.424985	414607
Mbuti.DG	Krasnoyarsk_MLBA	Yakutia_MN	Saqqaq.SG	0.000171703	0.000417423	0.41134	393318
Mbuti.DG	Kolyma_M	Yakutia_MN	Saqqaq.SG	0.00102864	0.000670753	1.53357	413676
Mbuti.DG	LateDorset.SG	Yakutia_MN	Saqqaq.SG	0.0125081	0.00109773	11.3945	113661
Mbuti.DG	LBK_EN	Yakutia_MN	Saqqaq.SG	-0.000219047	0.000467807	-0.468243	393522
Mbuti.DG	Levant_N	Yakutia_MN	Saqqaq.SG	-0.000362883	0.000506439	-0.716539	312086
Mbuti.DG	Liangdao1	Yakutia_MN	Saqqaq.SG	0.00109291	0.000774495	1.41113	142593
Mbuti.DG	Liangdao2	Yakutia_MN	Saqqaq.SG	0.00010304	0.000654676	0.15739	323015
Mbuti.DG	Loebanr_IA	Yakutia_MN	Saqqaq.SG	-8.45369e-05	0.000377733	-0.223801	404359
Mbuti.DG	MA1	Yakutia_MN	Saqqaq.SG	-0.0009774	0.000706751	-1.38295	292127
Mbuti.DG	Man_Bac	Yakutia_MN	Saqqaq.SG	-0.00101118	0.000781875	-1.29328	118500
Mbuti.DG	Mebrak.SG	Yakutia_MN	Saqqaq.SG	-0.000183178	0.000669512	-0.273599	281011
Mbuti.DG	Miaozigou_MN	Yakutia_MN	Saqqaq.SG	0.000156362	0.000821761	0.190277	125030
Mbuti.DG	Minoan_Lasithi	Yakutia_MN	Saqqaq.SG	2.6512e-05	0.000483711	0.0548095	368701
Mbuti.DG	Minoan_Odigitria	Yakutia_MN	Saqqaq.SG	-0.000827615	0.000893971	-0.925773	98214
Mbuti.DG	Mongolia_EIA_SlabGrave_1	Yakutia_MN	Saqqaq.SG	0.000624338	0.000433405	1.44054	399947
Mbuti.DG	Mongolia_LBA_Ulaanzukh_2	Yakutia_MN	Saqqaq.SG	0.000697412	0.000525951	1.326	354477
Mbuti.DG	Mycenaean	Yakutia_MN	Saqqaq.SG	0.000377731	0.000571411	0.661049	163366
Mbuti.DG	Natufian	Yakutia_MN	Saqqaq.SG	-0.00066996	0.000642616	-1.04255	197885
Mbuti.DG	Nomad_Kazakhstan_1700BP	Yakutia_MN	Saqqaq.SG	0.000722629	0.000557104	1.29712	402731
Mbuti.DG	Nomad_Kazakhstan_IA	Yakutia_MN	Saqqaq.SG	-3.73647e-05	0.00069162	-0.0540249	191134
Mbuti.DG	Nui_Nap	Yakutia_MN	Saqqaq.SG	0.001091	0.000867704	1.25734	126199
Mbuti.DG	Okunevo	Yakutia_MN	Saqqaq.SG	-0.000386467	0.000432866	-0.892809	414634
Mbuti.DG	Parkhai_EBA	Yakutia_MN	Saqqaq.SG	6.96016e-05	0.000638711	0.108972	315965
Mbuti.DG	Parkhai_EN	Yakutia_MN	Saqqaq.SG	-0.000355695	0.000460932	-0.771686	364404
Mbuti.DG	Parkhai_LBA	Yakutia_MN	Saqqaq.SG	-0.000275039	0.000617299	-0.445553	301139
Mbuti.DG	Parkhai_MBA	Yakutia_MN	Saqqaq.SG	-0.000283278	0.000667051	-0.424672	291057
Mbuti.DG	Qihe	Yakutia_MN	Saqqaq.SG	-0.000119392	0.000852958	-0.139974	121030
Mbuti.DG	Russia_Bolshoy	Yakutia_MN	Saqqaq.SG	0.000261658	0.000496874	0.526609	373133
Mbuti.DG	Saka_Kazakhstan_2500BP	Yakutia_MN	Saqqaq.SG	0.000796983	0.000447222	1.78208	406303
Mbuti.DG	Saka_TianShan_2150BP	Yakutia_MN	Saqqaq.SG	-0.000382452	0.000432512	-0.884258	409500
Mbuti.DG	Samdzong.SG	Yakutia_MN	Saqqaq.SG	-0.00015103	0.000490913	-0.307652	414432
Mbuti.DG	Sappali_Tepe_BA	Yakutia_MN	Saqqaq.SG	-8.74467e-05	0.000395146	-0.221303	407136
Mbuti.DG	Sarazm_EN	Yakutia_MN	Saqqaq.SG	-0.0010996	0.000567833	-1.93648	318745
Mbuti.DG	Sarmatian	Yakutia_MN	Saqqaq.SG	1.90412e-05	0.000408731	0.0465861	414486
Mbuti.DG	Scythian_Hungary_2400BP	Yakutia_MN	Saqqaq.SG	-0.000832024	0.000473157	-1.75845	388791
Mbuti.DG	Shahr_I_Sokhta_BA1	Yakutia_MN	Saqqaq.SG	0.000292788	0.000467971	0.625653	344834
Mbuti.DG	SHG	Yakutia_MN	Saqqaq.SG	9.41126e-06	0.000501647	0.0187607	378093
Mbuti.DG	Shimao_LN	Yakutia_MN	Saqqaq.SG	0.000114891	0.000535391	0.214592	409955
Mbuti.DG	Sintashta_MLBA	Yakutia_MN	Saqqaq.SG	0.000196482	0.000418	0.470053	408124
Mbuti.DG	Srubnaya	Yakutia_MN	Saqqaq.SG	-0.000111007	0.000437304	-0.253843	405680
Mbuti.DG	Suogang	Yakutia_MN	Saqqaq.SG	0.00105419	0.0016981	0.620806	26948
Mbuti.DG	Tagar	Yakutia_MN	Saqqaq.SG	5.13437e-05	0.000428204	0.119905	413159
Mbuti.DG	Tanshishan	Yakutia_MN	Saqqaq.SG	0.000508115	0.000726778	0.699135	150622
Mbuti.DG	Tarim_EMBA1	Yakutia_MN	Saqqaq.SG	0.000631301	0.000566529	1.11433	407789
Mbuti.DG	TellKurdu_EC	Yakutia_MN	Saqqaq.SG	-0.000739628	0.000569374	-1.29902	238239
Mbuti.DG	Tepe_Anau_EN	Yakutia_MN	Saqqaq.SG	-0.000321511	0.000490604	-0.655337	340994
Mbuti.DG	Tepe_Hissar_C	Yakutia_MN	Saqqaq.SG	0.00049237	0.000430078	1.14484	360878
Mbuti.DG	Tepecik.SG	Yakutia_MN	Saqqaq.SG	-0.000914416	0.000557874	-1.63911	278274
Mbuti.DG	Tianyuan	Yakutia_MN	Saqqaq.SG	0.000378909	0.000643825	0.588528	325254
Mbuti.DG	UKY	Yakutia_MN	Saqqaq.SG	0.00148522	0.000665281	2.23247	327219
Mbuti.DG	Ulaanzuukh_SlabGrave	Yakutia_MN	Saqqaq.SG	0.000640023	0.000441027	1.45121	406935
Mbuti.DG	Upper_YR_IA	Yakutia_MN	Saqqaq.SG	0.00107392	0.000528536	2.03187	398168
Mbuti.DG	Upper_YR_LN	Yakutia_MN	Saqqaq.SG	0.000478182	0.000485792	0.984335	412522
Mbuti.DG	USR1	Yakutia_MN	Saqqaq.SG	0.00111103	0.00065453	1.69745	414577
Mbuti.DG	Ust_Ishim	Yakutia_MN	Saqqaq.SG	-0.000231682	0.000535502	-0.432644	413786
Mbuti.DG	Varna	Yakutia_MN	Saqqaq.SG	-0.000234817	0.000697742	-0.336538	170168
Mbuti.DG	Villabruna	Yakutia_MN	Saqqaq.SG	-0.00107016	0.00067711	-1.58049	323969
Mbuti.DG	WestBaikal_EN	Yakutia_MN	Saqqaq.SG	0.000345925	0.000418623	0.82634	414637
Mbuti.DG	WestBaikal_LNBA	Yakutia_MN	Saqqaq.SG	0.000111319	0.000412267	0.270017	414637
Mbuti.DG	West_Siberia_N	Yakutia_MN	Saqqaq.SG	0.000592596	0.000615173	0.963299	314225
Mbuti.DG	WHG	Yakutia_MN	Saqqaq.SG	-0.000318356	0.000490708	-0.648769	414516
Mbuti.DG	WLR_BA	Yakutia_MN	Saqqaq.SG	0.00130012	0.000636008	2.04418	227954
Mbuti.DG	WLR_BA_o	Yakutia_MN	Saqqaq.SG	0.00020022	0.000682549	0.293341	288766
Mbuti.DG	WLR_LN	Yakutia_MN	Saqqaq.SG	0.000121686	0.000576918	0.210925	346451
Mbuti.DG	WLR_MN	Yakutia_MN	Saqqaq.SG	0.000709973	0.00056403	1.25875	411835
Mbuti.DG	Wusun_TianShan_2200BP	Yakutia_MN	Saqqaq.SG	-0.000512566	0.000479549	-1.06885	403379
Mbuti.DG	Xiaogao	Yakutia_MN	Saqqaq.SG	0.000811421	0.000685582	1.18355	334598
Mbuti.DG	Xiaojingshan	Yakutia_MN	Saqqaq.SG	0.000829199	0.00064853	1.27858	206404
Mbuti.DG	Xitoucun	Yakutia_MN	Saqqaq.SG	0.000293858	0.000661732	0.444074	206931
Mbuti.DG	Yakutia_LN	Yakutia_MN	Saqqaq.SG	-0.000541384	0.000519722	-1.04168	414632
Mbuti.DG	Yakutia_UP	Yakutia_MN	Saqqaq.SG	-0.000902393	0.000918142	-0.982847	97380
Mbuti.DG	Yamnaya_Samara	Yakutia_MN	Saqqaq.SG	-7.21074e-05	0.000458718	-0.157193	405920
Mbuti.DG	YR_LBIA	Yakutia_MN	Saqqaq.SG	0.000263646	0.000478841	0.550591	411474
Mbuti.DG	YR_LN	Yakutia_MN	Saqqaq.SG	0.000582743	0.000461508	1.26269	413915
Mbuti.DG	YR_MN	Yakutia_MN	Saqqaq.SG	0.00101698	0.000496599	2.04788	412149
Mbuti.DG	Yumin	Yakutia_MN	Saqqaq.SG	0.00138692	0.000680919	2.03683	316145

## Sheet: TableS8
Table S8. The genetic affinity between target populations and worldwide populations. We calculate f3(Mbuti; Worldwide, target) to measure shared genetic affinity between the target population and worldwide populations. The results of irk030, Dzhylinda-1, WestBaikal_EN, WestBaikal_LNBA, Yakutia_MN, Yakutia_LN, Russia_Bolshoy, Nenets, and Khanty calculated in 1240K SNP panel are listed in descendin…
pop1	pop2	pop3	est	se	z	nSNPs
Mbuti.DG	WestBaikal_LNBA	irk030	0.311143	0.00287473	108.234	1149747
Mbuti.DG	Yakutia_MN	irk030	0.303291	0.00338133	89.6959	445264
Mbuti.DG	Eskimo_Naukan.DG	irk030	0.303231	0.00309089	98.1049	1120938
Mbuti.DG	WLR_BA_o	irk030	0.302576	0.00347998	86.9476	786189
Mbuti.DG	WestBaikal_EN	irk030	0.302438	0.00286498	105.564	1149704
Mbuti.DG	Eskimo_Chaplin.DG	irk030	0.302154	0.00325362	92.867	1119810
Mbuti.DG	Yakutia_LN	irk030	0.302087	0.00293455	102.942	1149701
Mbuti.DG	Krasnoyarsk_BA	irk030	0.301695	0.00332773	90.6609	1149561
Mbuti.DG	Fofonovo_EN	irk030	0.301286	0.00318274	94.6625	863190
Mbuti.DG	HMMH_MN	irk030	0.300887	0.00338959	88.768	686158
Mbuti.DG	Eskimo_Sireniki.DG	irk030	0.300494	0.00309255	97.1669	1120964
Mbuti.DG	Itelman.DG	irk030	0.300315	0.00331706	90.5363	1119361
Mbuti.DG	Saqqaq.SG	irk030	0.299662	0.00326318	91.8314	1075053
Mbuti.DG	EastBaikal_BA	irk030	0.2995	0.00428562	69.8849	146725
Mbuti.DG	Khovsgol	irk030	0.299387	0.00281098	106.506	1098147
Mbuti.DG	Ulchi.DG	irk030	0.29916	0.00315145	94.9277	1120907
Mbuti.DG	Mongolia_EIA_SlabGrave_1	irk030	0.298722	0.00289207	103.29	1102639
Mbuti.DG	BZK002	irk030	0.298631	0.00336312	88.7958	783593
Mbuti.DG	LateDorset.SG	irk030	0.29862	0.0038451	77.6624	311457
Mbuti.DG	Karitiana.DG	irk030	0.29853	0.00308277	96.8384	1149700
Mbuti.DG	Chipewyan.DG	irk030	0.298494	0.00318331	93.7686	1120939
Mbuti.DG	AR_IA	irk030	0.298491	0.00559324	53.3663	58930
Mbuti.DG	Altai_7500BP	irk030	0.298445	0.00338113	88.268	644224
Mbuti.DG	EastBaikal_N	irk030	0.298344	0.00305907	97.5278	1146626
Mbuti.DG	Dzhylinda-1	irk030	0.298302	0.00338715	88.0688	698693
Mbuti.DG	Oroqen.DG	irk030	0.298259	0.00292101	102.108	1120913
Mbuti.DG	Surui.DG	irk030	0.29819	0.00330907	90.1131	1120869
Mbuti.DG	Ulaanzuukh_SlabGrave	irk030	0.298028	0.00289593	102.913	1124246
Mbuti.DG	AR_Xianbei_IA	irk030	0.297807	0.0035145	84.7366	353779
Mbuti.DG	Mayan.DG	irk030	0.297343	0.00310284	95.8293	1120810
Mbuti.DG	Mongolia_LBA_Ulaanzukh_2	irk030	0.29732	0.00298531	99.5942	967849
Mbuti.DG	EastBaikal_M	irk030	0.297208	0.00325616	91.2757	1124726
Mbuti.DG	Chane.DG	irk030	0.29651	0.00333348	88.949	1119262
Mbuti.DG	Pima.DG	irk030	0.296448	0.00309778	95.6971	1120877
Mbuti.DG	Even.DG	irk030	0.296243	0.0029472	100.517	1121041
Mbuti.DG	Kolyma_M	irk030	0.296138	0.00339972	87.1066	1147141
Mbuti.DG	Piapoco.DG	irk030	0.295945	0.00314432	94.1206	1120851
Mbuti.DG	Miaozigou_MN	irk030	0.295922	0.00356429	83.0242	335424
Mbuti.DG	Yakut.DG	irk030	0.29572	0.00311171	95.0345	1120906
Mbuti.DG	Mixe.DG	irk030	0.295695	0.00313594	94.2921	1121008
Mbuti.DG	Zapotec.DG	irk030	0.295596	0.00302296	97.7837	1120896
Mbuti.DG	eastMongolia_preBA	irk030	0.295126	0.00329974	89.4392	627580
Mbuti.DG	DevilsCave_N	irk030	0.29512	0.00296133	99.6579	1148415
Mbuti.DG	Quechua.DG	irk030	0.295084	0.00307492	95.9646	1121015
Mbuti.DG	Clovis.SG	irk030	0.295068	0.0033632	87.7341	1140816
Mbuti.DG	Chemurchek_northAlai	irk030	0.29506	0.00322781	91.4119	1043647
Mbuti.DG	Nahua.DG	irk030	0.295001	0.00329567	89.5118	1119646
Mbuti.DG	AR_EN	irk030	0.294962	0.00354295	83.2531	367929
Mbuti.DG	WLR_MN	irk030	0.293961	0.00309302	95.0402	1140513
Mbuti.DG	UKY	irk030	0.293848	0.00332505	88.3738	892126
Mbuti.DG	Hezhen.DG	irk030	0.293508	0.00303155	96.8178	1120973
Mbuti.DG	Kennewick_WA.SG	irk030	0.292915	0.00341221	85.8433	640538
Mbuti.DG	Yumin	irk030	0.292524	0.00334883	87.3511	860342
Mbuti.DG	USR1	irk030	0.292157	0.00341519	85.5461	1149407
Mbuti.DG	Yakutia_UP	irk030	0.291549	0.00358154	81.4033	262939
Mbuti.DG	Daur.DG	irk030	0.291505	0.00321225	90.7478	1118234
Mbuti.DG	Nomad_Kazakhstan_1700BP	irk030	0.29134	0.0030928	94.1993	1112984
Mbuti.DG	Xibo.DG	irk030	0.291065	0.00301287	96.6075	1120901
Mbuti.DG	Korean.DG	irk030	0.290872	0.00303035	95.9863	1120967
Mbuti.DG	Upper_YR_LN	irk030	0.290839	0.00289824	100.35	1142509
Mbuti.DG	Korean_Ulsan	irk030	0.290259	0.00285961	101.503	1149748
Mbuti.DG	Korean_Ulsan.SG	irk030	0.290202	0.00285995	101.471	1149748
Mbuti.DG	WLR_BA	irk030	0.290197	0.00322312	90.036	615034
Mbuti.DG	Mongola.DG	irk030	0.290127	0.00293003	99.0184	1120973
Mbuti.DG	Upper_YR_IA	irk030	0.289759	0.00306943	94.4017	1100268
Mbuti.DG	Boshan	irk030	0.289658	0.00327671	88.3992	965480
Mbuti.DG	Japanese.DG	irk030	0.289291	0.00298217	97.0071	1121015
Mbuti.DG	YR_LN	irk030	0.289241	0.00292921	98.7435	1147235
Mbuti.DG	Han.DG	irk030	0.289035	0.00294711	98.0741	1149724
Mbuti.DG	Shimao_LN	irk030	0.288892	0.00295307	97.8276	1134739
Mbuti.DG	YR_LBIA	irk030	0.288776	0.00291216	99.1623	1139025
Mbuti.DG	YR_MN	irk030	0.288424	0.00296829	97.1683	1141079
Mbuti.DG	Bianbian	irk030	0.288147	0.00332684	86.6128	693481
Mbuti.DG	Naxi.DG	irk030	0.288122	0.00297838	96.7378	1121034
Mbuti.DG	Mebrak.SG	irk030	0.287816	0.00324151	88.7906	771851
Mbuti.DG	Yi.DG	irk030	0.287741	0.00296107	97.1747	1120930
Mbuti.DG	Tarim_EMBA1	irk030	0.287548	0.00312888	91.9011	1127252
Mbuti.DG	CentralSteppe_EMBA	irk030	0.287531	0.00303584	94.7122	1149471
Mbuti.DG	Nenets	irk030	0.287495	0.00323905	88.7593	1134101
Mbuti.DG	WLR_LN	irk030	0.287365	0.00306887	93.6388	942272
Mbuti.DG	Xiaogao	irk030	0.287273	0.00329679	87.1371	913710
Mbuti.DG	Miao.DG	irk030	0.287141	0.00295319	97.2308	1120955
Mbuti.DG	Altaian.DG	irk030	0.28698	0.00317255	90.4572	1118986
Mbuti.DG	Tujia.DG	irk030	0.286729	0.00301084	95.2324	1120897
Mbuti.DG	Tu.DG	irk030	0.286363	0.00296843	96.4695	1120927
Mbuti.DG	She.DG	irk030	0.286341	0.00308849	92.7123	1120810
Mbuti.DG	Xiaojingshan	irk030	0.286299	0.00319584	89.5849	561927
Mbuti.DG	Okunevo	irk030	0.286162	0.00283789	100.836	1149613
Mbuti.DG	Samdzong.SG	irk030	0.284986	0.00296429	96.1397	1148879
Mbuti.DG	Ami.DG	irk030	0.284926	0.00298149	95.5651	1120925
Mbuti.DG	Mixtec.DG	irk030	0.284747	0.00306413	92.929	1120917
Mbuti.DG	Atayal.DG	irk030	0.28394	0.00319544	88.8581	1119010
Mbuti.DG	Chokhopani.SG	irk030	0.283273	0.0033229	85.2486	1146979
Mbuti.DG	Igorot.DG	irk030	0.283242	0.00305759	92.6359	1120906
Mbuti.DG	Lahu.DG	irk030	0.283227	0.00293141	96.6179	1120903
Mbuti.DG	Cree.DG	irk030	0.282876	0.00305769	92.5131	1120977
Mbuti.DG	Dai.DG	irk030	0.282431	0.00292935	96.4143	1149734
Mbuti.DG	Botai_pub	irk030	0.282409	0.00304665	92.6948	1149680
Mbuti.DG	Kinh.DG	irk030	0.281844	0.0029783	94.6323	1120876
Mbuti.DG	Aleut.DG	irk030	0.281135	0.00296259	94.8949	1121004
Mbuti.DG	Tubalar.DG	irk030	0.281013	0.00298871	94.0249	1120977
Mbuti.DG	Kyrgyz.DG	irk030	0.28101	0.00296996	94.6174	1120931
Mbuti.DG	Dusun.DG	irk030	0.280978	0.00297853	94.3344	1120862
Mbuti.DG	Nui_Nap	irk030	0.279873	0.00341682	81.9102	340560
Mbuti.DG	Chuanyun	irk030	0.279785	0.00362284	77.2281	313201
Mbuti.DG	Russia_Bolshoy	irk030	0.27925	0.00281705	99.1284	1021485
Mbuti.DG	Khanty	irk030	0.279224	0.00281361	99.2407	1149720
Mbuti.DG	Burmese.DG	irk030	0.27921	0.00291071	95.9249	1120964
Mbuti.DG	Liangdao2	irk030	0.278345	0.00323432	86.0598	879202
Mbuti.DG	Thai.DG	irk030	0.277896	0.00295089	94.1736	1120905
Mbuti.DG	West_Siberia_N	irk030	0.277515	0.00312715	88.7436	857655
Mbuti.DG	Mansi.DG	irk030	0.276767	0.00289782	95.5085	1120987
Mbuti.DG	Suogang	irk030	0.276183	0.00515956	53.5285	73746
Mbuti.DG	Chukchi.DG	irk030	0.275851	0.00307037	89.8427	1119787
Mbuti.DG	Hawaiian.DG	irk030	0.274975	0.0031221	88.0739	1117304
Mbuti.DG	Tanshishan	irk030	0.274731	0.00324072	84.7745	410796
Mbuti.DG	Karasuk.SG	irk030	0.274094	0.00271806	100.842	1147866
Mbuti.DG	Cambodian.DG	irk030	0.273888	0.00290552	94.2647	1120949
Mbuti.DG	Altai_MLBA	irk030	0.272363	0.00272328	100.013	1099094
Mbuti.DG	Xitoucun	irk030	0.272358	0.00305974	89.0135	560527
Mbuti.DG	Liangdao1	irk030	0.271965	0.00361469	75.239	383971
Mbuti.DG	Man_Bac	irk030	0.271766	0.00319043	85.1818	318335
Mbuti.DG	Saka_Kazakhstan_2500BP	irk030	0.271538	0.00284363	95.4901	1123458
Mbuti.DG	Kimak_Kazakhstan_1350BP	irk030	0.270368	0.00366733	73.7234	222731
Mbuti.DG	AG3	irk030	0.270111	0.0037411	72.2009	265489
Mbuti.DG	Tlingit.DG	irk030	0.269662	0.00285148	94.5689	1120997
Mbuti.DG	Kusunda.DG	irk030	0.268754	0.00294803	91.1639	1120877
Mbuti.DG	Hazara.DG	irk030	0.268263	0.0029233	91.7673	1120867
Mbuti.DG	Chandman_IA	irk030	0.268126	0.00270406	99.1569	1112315
Mbuti.DG	Kipchak	irk030	0.268012	0.00294812	90.9097	1077066
Mbuti.DG	Uygur.DG	irk030	0.267692	0.00293289	91.2726	1120957
Mbuti.DG	MA1	irk030	0.267266	0.00341117	78.3502	805605
Mbuti.DG	Qihe	irk030	0.267158	0.00344418	77.5682	328734
Mbuti.DG	Karluk_TianShan	irk030	0.266596	0.00293347	90.8808	1123999
Mbuti.DG	AG2	irk030	0.265069	0.00458085	57.8646	85217
Mbuti.DG	Chemurchek_southAltai	irk030	0.263319	0.00325814	80.8187	981477
Mbuti.DG	EHG	irk030	0.263249	0.0030116	87.4115	1133570
Mbuti.DG	Hun_TianShan_1700BP	irk030	0.26241	0.00264909	99.0566	1149635
Mbuti.DG	Nomad_Kazakhstan_IA	irk030	0.261835	0.00317143	82.5605	517165
Mbuti.DG	Ban_Chiang	irk030	0.261443	0.00451495	57.906	86170
Mbuti.DG	Estonia_MN_CCC	irk030	0.258123	0.00333482	77.4025	317739
Mbuti.DG	Tagar	irk030	0.257639	0.00274127	93.9852	1144457
Mbuti.DG	Khonda_Dora.DG	irk030	0.257163	0.0029777	86.3628	1119550
Mbuti.DG	Saka_TianShan_2150BP	irk030	0.256743	0.00276504	92.8535	1133365
Mbuti.DG	Wusun_TianShan_2200BP	irk030	0.254119	0.00284377	89.3599	1115480
Mbuti.DG	Onge.DG	irk030	0.253973	0.00294836	86.1406	1120364
Mbuti.DG	Maori.DG	irk030	0.253172	0.00298657	84.7703	1117845
Mbuti.DG	Kharia.DG	irk030	0.252403	0.0028935	87.2312	1117495
Mbuti.DG	Tianyuan	irk030	0.251559	0.00328463	76.5868	884741
Mbuti.DG	Sarmatian	irk030	0.251554	0.00268696	93.6204	1149119
Mbuti.DG	Bougainville.DG	irk030	0.249957	0.00294763	84.7992	1120568
Mbuti.DG	Afanasievo	irk030	0.249867	0.00266451	93.776	1123305
Mbuti.DG	Relli.DG	irk030	0.249811	0.00269267	92.7746	1121017
Mbuti.DG	Yamnaya_Samara	irk030	0.249717	0.00273367	91.3486	1121223
Mbuti.DG	SHG	irk030	0.249402	0.00288788	86.3617	1038365
Mbuti.DG	Kurumba.DG	irk030	0.248965	0.00288263	86.3672	1111659
Mbuti.DG	Kapu.DG	irk030	0.248646	0.00277443	89.6203	1120969
Mbuti.DG	Yadava.DG	irk030	0.248604	0.00281665	88.2624	1120941
Mbuti.DG	Russian.DG	irk030	0.248458	0.00276093	89.9906	1120995
Mbuti.DG	Burusho.DG	irk030	0.248402	0.00278592	89.1633	1120865
Mbuti.DG	Mala.DG	irk030	0.248228	0.00265473	93.5039	1121037
Mbuti.DG	Kangju_1800BP	irk030	0.24816	0.00275004	90.2387	1123946
Mbuti.DG	Bengali.DG	irk030	0.248131	0.00275665	90.0116	1120945
Mbuti.DG	Madiga.DG	irk030	0.247559	0.00279048	88.7156	1120984
Mbuti.DG	Punjabi.DG	irk030	0.247067	0.00263732	93.6811	1121079
Mbuti.DG	Afanasievo_Mongolia	irk030	0.247055	0.00280216	88.1658	911502
Mbuti.DG	Finnish.DG	irk030	0.246843	0.00272686	90.5227	1121039
Mbuti.DG	Krasnoyarsk_MLBA	irk030	0.246791	0.00266225	92.7002	1081933
Mbuti.DG	Kashmiri_Pandit.DG	irk030	0.246291	0.0029435	83.6728	1117374
Mbuti.DG	Irula.DG	irk030	0.246216	0.00269454	91.3759	1120967
Mbuti.DG	Corded_Ware_Germany	irk030	0.245865	0.00274146	89.6838	1110769
Mbuti.DG	Estonian.DG	irk030	0.245464	0.00281276	87.268	1120965
Mbuti.DG	Australian.DG	irk030	0.245441	0.00306038	80.1996	1118025
Mbuti.DG	Srubnaya	irk030	0.245357	0.00266827	91.9536	1120800
Mbuti.DG	Brahmin.DG	irk030	0.244873	0.00268675	91.141	1120971
Mbuti.DG	Tajik.DG	irk030	0.244825	0.00280072	87.4148	1120986
Mbuti.DG	Pathan.DG	irk030	0.244767	0.0027653	88.5139	1120975
Mbuti.DG	Sindhi.DG	irk030	0.244534	0.00274762	88.9986	1120905
Mbuti.DG	Kalash.DG	irk030	0.244341	0.0027961	87.3865	1120974
Mbuti.DG	Sintashta_MLBA	irk030	0.244177	0.00257964	94.6556	1128766
Mbuti.DG	Icelandic.DG	irk030	0.244171	0.00282554	86.416	1120969
Mbuti.DG	Loebanr_IA	irk030	0.243762	0.0025472	95.698	1116031
Mbuti.DG	Papuan.DG	irk030	0.243604	0.00289116	84.2584	1149723
Mbuti.DG	WHG	irk030	0.243584	0.00283032	86.0625	1149308
Mbuti.DG	Orcadian.DG	irk030	0.243323	0.00278166	87.4742	1120940
Mbuti.DG	Czech.DG	irk030	0.24273	0.00303544	79.9652	1118940
Mbuti.DG	North_Ossetian.DG	irk030	0.242197	0.00272714	88.8102	1121001
Mbuti.DG	Bell_Beaker_Germany	irk030	0.241575	0.00268185	90.0777	1096260
Mbuti.DG	Polish.DG	irk030	0.241482	0.00300484	80.3644	1118830
Mbuti.DG	Adygei.DG	irk030	0.24146	0.00278035	86.8454	1120905
Mbuti.DG	Alan	irk030	0.241377	0.00278841	86.5642	1143495
Mbuti.DG	English.DG	irk030	0.241358	0.00278901	86.539	1120961
Mbuti.DG	Sarazm_EN	irk030	0.24045	0.00279086	86.1564	867607
Mbuti.DG	Chechen.DG	irk030	0.240274	0.00301403	79.7185	1118492
Mbuti.DG	Balochi.DG	irk030	0.239681	0.00268048	89.4175	1120881
Mbuti.DG	French.DG	irk030	0.239503	0.00263681	90.8304	1149668
Mbuti.DG	Hungarian.DG	irk030	0.238804	0.00274877	86.8766	1120904
Mbuti.DG	Bergamo.DG	irk030	0.238602	0.00275511	86.6036	1120901
Mbuti.DG	Brahui.DG	irk030	0.238438	0.00275868	86.4317	1120942
Mbuti.DG	Turkish.DG	irk030	0.238157	0.00286982	82.9868	1120989
Mbuti.DG	Scythian_Hungary_2400BP	irk030	0.238006	0.00270692	87.9247	1072412
Mbuti.DG	ElMiron	irk030	0.237873	0.00328851	72.3344	626721
Mbuti.DG	Armenia_MBA	irk030	0.237636	0.00317397	74.8701	829099
Mbuti.DG	Lezgin.DG	irk030	0.237582	0.00288742	82.2818	1121006
Mbuti.DG	Abkhasian.DG	irk030	0.237517	0.00274717	86.459	1120940
Mbuti.DG	Bulgarian.DG	irk030	0.23724	0.00269538	88.0174	1120822
Mbuti.DG	Villabruna	irk030	0.23709	0.0032122	73.8091	883420
Mbuti.DG	Basque.DG	irk030	0.236767	0.00275782	85.8532	1120953
Mbuti.DG	Crete.DG	irk030	0.236731	0.00285026	83.0561	1120639
Mbuti.DG	Parkhai_MBA	irk030	0.23653	0.00296884	79.6709	792098
Mbuti.DG	Dzharkutan1_BA	irk030	0.236516	0.0026591	88.9457	1053519
Mbuti.DG	Spanish.DG	irk030	0.236297	0.00276074	85.592	1120889
Mbuti.DG	Greek.DG	irk030	0.236202	0.00275367	85.7772	1120917
Mbuti.DG	Tuscan.DG	irk030	0.236155	0.00278277	84.8631	1120928
Mbuti.DG	Armenian.DG	irk030	0.23576	0.00272105	86.643	1120969
Mbuti.DG	Balkans_BronzeAge	irk030	0.235714	0.0026127	90.2183	1045473
Mbuti.DG	Geoksyur_EN	irk030	0.235691	0.0025812	91.3106	1018111
Mbuti.DG	Albanian.DG	irk030	0.235558	0.00298254	78.9788	1119723
Mbuti.DG	Bustan_BA	irk030	0.235557	0.00262068	89.8838	971363
Mbuti.DG	Gonur1_BA	irk030	0.235429	0.00260352	90.4271	955867
Mbuti.DG	Parkhai_EBA	irk030	0.235326	0.00313589	75.0428	862767
Mbuti.DG	CHG	irk030	0.23515	0.00283899	82.8287	1148997
Mbuti.DG	Armenia_ChL	irk030	0.234695	0.00266365	88.11	1032876
Mbuti.DG	Sappali_Tepe_BA	irk030	0.234502	0.00258453	90.733	1124773
Mbuti.DG	Shahr_I_Sokhta_BA1	irk030	0.234352	0.00267563	87.5878	940081
Mbuti.DG	Bustan_EN	irk030	0.233949	0.00310642	75.3116	632506
Mbuti.DG	Anatolia_ChL	irk030	0.233862	0.00300209	77.8996	965282
Mbuti.DG	Balkans_IronAge	irk030	0.233382	0.00314621	74.1787	703635
Mbuti.DG	Parkhai_LBA	irk030	0.23321	0.00311075	74.9691	820442
Mbuti.DG	Tepe_Anau_EN	irk030	0.233096	0.00279771	83.3167	930369
Mbuti.DG	Iberia_ChL	irk030	0.23308	0.00269571	86.4633	1077473
Mbuti.DG	Georgian.DG	irk030	0.232942	0.00271024	85.949	1120989
Mbuti.DG	Iranian.DG	irk030	0.232829	0.00272049	85.5833	1121000
Mbuti.DG	Armenia_EBA	irk030	0.23263	0.00278483	83.535	1009693
Mbuti.DG	Makrani.DG	irk030	0.232398	0.00278869	83.3361	1120930
Mbuti.DG	Iberia_MN	irk030	0.232171	0.00273843	84.7823	967318
Mbuti.DG	Ust_Ishim	irk030	0.232047	0.00307885	75.3681	1147256
Mbuti.DG	Sardinian.DG	irk030	0.231825	0.00263016	88.141	1149733
Mbuti.DG	Parkhai_EN	irk030	0.231703	0.00264242	87.6857	995357
Mbuti.DG	Tepe_Hissar_C	irk030	0.23121	0.00261274	88.4934	984923
Mbuti.DG	LBK_EN	irk030	0.230852	0.00270917	85.2115	1083375
Mbuti.DG	Minoan_Lasithi	irk030	0.230514	0.0026906	85.6738	1010528
Mbuti.DG	Balkans_Chalcolithic	irk030	0.230425	0.00255405	90.2195	1071631
Mbuti.DG	CamlibelTarlasi_LC	irk030	0.230205	0.00261426	88.0572	1083697
Mbuti.DG	Anatolia_BA	irk030	0.230182	0.00284781	80.8276	1034942
Mbuti.DG	Globular_Amphora	irk030	0.230167	0.00262386	87.7207	1047104
Mbuti.DG	Tepecik.SG	irk030	0.230128	0.00279129	82.4448	755645
Mbuti.DG	Iberia_EN	irk030	0.229985	0.00270584	84.9957	1017627
Mbuti.DG	Boncuklu.SG	irk030	0.229957	0.00301527	76.2644	1047125
Mbuti.DG	Arslantepe_LC	irk030	0.229955	0.00255027	90.1687	1119439
Mbuti.DG	Iran_ChL	irk030	0.229869	0.0026321	87.3329	1025701
Mbuti.DG	Anatolia_N	irk030	0.229541	0.00259857	88.3334	1135972
Mbuti.DG	Hajji_Firuz_C	irk030	0.229273	0.00265406	86.3856	1028978
Mbuti.DG	Alalakh_MLBA	irk030	0.228906	0.00250767	91.2822	1125456
Mbuti.DG	Varna	irk030	0.228467	0.00302497	75.5269	464185
Mbuti.DG	Iraqi_Jew.DG	irk030	0.228221	0.00273778	83.36	1120986
Mbuti.DG	Minoan_Odigitria	irk030	0.228205	0.00328162	69.5402	264545
Mbuti.DG	Iran_N	irk030	0.228185	0.00271643	84.002	1056878
Mbuti.DG	Druze.DG	irk030	0.227085	0.00269295	84.3256	1120914
Mbuti.DG	Ebla_EMBA	irk030	0.227013	0.00256657	88.45	1037339
Mbuti.DG	Samaritan.DG	irk030	0.226888	0.0029019	78.1859	1114914
Mbuti.DG	TellKurdu_EC	irk030	0.226605	0.00284591	79.6248	645216
Mbuti.DG	Jordan_EBA	irk030	0.224577	0.00263352	85.2762	879409
Mbuti.DG	Israel_C	irk030	0.224464	0.00257034	87.3286	1060327
Mbuti.DG	Mycenaean	irk030	0.223091	0.0029774	74.928	442785
Mbuti.DG	Jordanian.DG	irk030	0.221719	0.00259076	85.5808	1121050
Mbuti.DG	BedouinB.DG	irk030	0.221502	0.00265306	83.4893	1120879
Mbuti.DG	Palestinian.DG	irk030	0.220466	0.0026799	82.2665	1121034
Mbuti.DG	Yemenite_Jew.DG	irk030	0.219906	0.00271806	80.9055	1120958
Mbuti.DG	Levant_N	irk030	0.219229	0.00273633	80.118	848261
Mbuti.DG	Natufian	irk030	0.215738	0.00287486	75.0432	534892
Mbuti.DG	Igbo.DG	irk030	0.0818474	0.00174317	46.9533	1120951
Mbuti.DG	Lemande.DG	irk030	0.0804585	0.00174401	46.1341	1120947
Mbuti.DG	Kongo.DG	irk030	0.0797997	0.00195481	40.8223	1117858
Mbuti.DG	LateDorset.SG	Dzhylinda-1	0.308759	0.00436241	70.7772	205191
Mbuti.DG	Eskimo_Chaplin.DG	Dzhylinda-1	0.30875	0.00342073	90.2585	681608
Mbuti.DG	Yakutia_MN	Dzhylinda-1	0.308181	0.003736	82.4895	269855
Mbuti.DG	Saqqaq.SG	Dzhylinda-1	0.307217	0.00344804	89.0992	666563
Mbuti.DG	Itelman.DG	Dzhylinda-1	0.307082	0.00336275	91.3186	681364
Mbuti.DG	Yakutia_LN	Dzhylinda-1	0.306514	0.00313549	97.7566	698873
Mbuti.DG	Krasnoyarsk_BA	Dzhylinda-1	0.306408	0.00354807	86.3591	698794
Mbuti.DG	Eskimo_Naukan.DG	Dzhylinda-1	0.3064	0.00311843	98.2544	682284
Mbuti.DG	AR_EN	Dzhylinda-1	0.303385	0.00391822	77.4292	239119
Mbuti.DG	Eskimo_Sireniki.DG	Dzhylinda-1	0.303352	0.00322322	94.1147	682281
Mbuti.DG	Chipewyan.DG	Dzhylinda-1	0.303339	0.00329363	92.0987	682275
Mbuti.DG	EastBaikal_M	Dzhylinda-1	0.303311	0.00350037	86.6512	683465
Mbuti.DG	WLR_BA_o	Dzhylinda-1	0.303204	0.00371395	81.6392	493776
Mbuti.DG	Ulchi.DG	Dzhylinda-1	0.30278	0.00323336	93.6423	682257
Mbuti.DG	EastBaikal_N	Dzhylinda-1	0.302355	0.00321215	94.1284	697060
Mbuti.DG	Oroqen.DG	Dzhylinda-1	0.301977	0.00322851	93.5345	682243
Mbuti.DG	Kolyma_M	Dzhylinda-1	0.301622	0.00355874	84.7552	697213
Mbuti.DG	Surui.DG	Dzhylinda-1	0.301005	0.00338105	89.0269	682228
Mbuti.DG	AR_Xianbei_IA	Dzhylinda-1	0.300734	0.00400494	75.0906	224891
Mbuti.DG	WestBaikal_EN	Dzhylinda-1	0.300248	0.00300183	100.022	698877
Mbuti.DG	DevilsCave_N	Dzhylinda-1	0.299977	0.00322911	92.8978	698261
Mbuti.DG	Even.DG	Dzhylinda-1	0.299894	0.00316741	94.6814	682331
Mbuti.DG	Miaozigou_MN	Dzhylinda-1	0.299115	0.00380928	78.5228	218546
Mbuti.DG	Ulaanzuukh_SlabGrave	Dzhylinda-1	0.298984	0.00305852	97.7547	690032
Mbuti.DG	WestBaikal_LNBA	Dzhylinda-1	0.298939	0.00299256	99.894	698881
Mbuti.DG	EastBaikal_BA	Dzhylinda-1	0.298907	0.00483137	61.8679	89255
Mbuti.DG	HMMH_MN	Dzhylinda-1	0.298736	0.00357374	83.5918	426463
Mbuti.DG	Mongolia_EIA_SlabGrave_1	Dzhylinda-1	0.298726	0.00301459	99.0934	681370
Mbuti.DG	Fofonovo_EN	Dzhylinda-1	0.298613	0.003474	85.9567	555236
Mbuti.DG	Pima.DG	Dzhylinda-1	0.298568	0.00321299	92.9253	682243
Mbuti.DG	eastMongolia_preBA	Dzhylinda-1	0.298489	0.00363248	82.1721	406896
Mbuti.DG	irk030	Dzhylinda-1	0.298302	0.00338715	88.0688	698693
Mbuti.DG	Mixe.DG	Dzhylinda-1	0.298215	0.00316343	94.2696	682307
Mbuti.DG	Mayan.DG	Dzhylinda-1	0.298169	0.00320504	93.0313	682186
Mbuti.DG	Chane.DG	Dzhylinda-1	0.297541	0.00345287	86.172	681241
Mbuti.DG	Karitiana.DG	Dzhylinda-1	0.297529	0.00314368	94.6437	698857
Mbuti.DG	USR1	Dzhylinda-1	0.297371	0.00337679	88.0631	698738
Mbuti.DG	Piapoco.DG	Dzhylinda-1	0.297286	0.00318158	93.4395	682219
Mbuti.DG	Clovis.SG	Dzhylinda-1	0.297159	0.0035281	84.2264	695699
Mbuti.DG	Quechua.DG	Dzhylinda-1	0.296499	0.00314681	94.2222	682312
Mbuti.DG	Mongolia_LBA_Ulaanzukh_2	Dzhylinda-1	0.296463	0.00312011	95.0167	619555
Mbuti.DG	UKY	Dzhylinda-1	0.295855	0.00356099	83.0821	552388
Mbuti.DG	WLR_MN	Dzhylinda-1	0.295649	0.00334165	88.4739	695004
Mbuti.DG	Hezhen.DG	Dzhylinda-1	0.295422	0.00317043	93.1805	682293
Mbuti.DG	Nahua.DG	Dzhylinda-1	0.294728	0.00327827	89.9036	681510
Mbuti.DG	Kennewick_WA.SG	Dzhylinda-1	0.294328	0.00364447	80.7601	378453
Mbuti.DG	Yakut.DG	Dzhylinda-1	0.29393	0.00320037	91.8424	682259
Mbuti.DG	Zapotec.DG	Dzhylinda-1	0.29385	0.00312912	93.9084	682234
Mbuti.DG	Daur.DG	Dzhylinda-1	0.293445	0.00340804	86.1038	680691
Mbuti.DG	Mongola.DG	Dzhylinda-1	0.293414	0.00312836	93.7916	682293
Mbuti.DG	Khovsgol	Dzhylinda-1	0.293392	0.00297852	98.5028	679071
Mbuti.DG	Bianbian	Dzhylinda-1	0.293214	0.00349254	83.9545	465933
Mbuti.DG	Yumin	Dzhylinda-1	0.292649	0.00349811	83.6592	565129
Mbuti.DG	Korean.DG	Dzhylinda-1	0.292562	0.00320384	91.316	682285
Mbuti.DG	Upper_YR_LN	Dzhylinda-1	0.292522	0.0030538	95.7894	695549
Mbuti.DG	Shimao_LN	Dzhylinda-1	0.292178	0.00322118	90.7053	692787
Mbuti.DG	Xibo.DG	Dzhylinda-1	0.29208	0.00318629	91.6678	682242
Mbuti.DG	Korean_Ulsan	Dzhylinda-1	0.291974	0.00299814	97.3851	698881
Mbuti.DG	Korean_Ulsan.SG	Dzhylinda-1	0.291921	0.00299933	97.3287	698881
Mbuti.DG	Japanese.DG	Dzhylinda-1	0.291697	0.00313667	92.9958	682310
Mbuti.DG	YR_LN	Dzhylinda-1	0.291588	0.00301541	96.6992	698131
Mbuti.DG	Boshan	Dzhylinda-1	0.291495	0.00358554	81.2974	612334
Mbuti.DG	WLR_BA	Dzhylinda-1	0.291493	0.00330278	88.257	398382
Mbuti.DG	AR_IA	Dzhylinda-1	0.291478	0.00657282	44.3459	38512
Mbuti.DG	WLR_LN	Dzhylinda-1	0.291439	0.00317824	91.6982	602678
Mbuti.DG	Chemurchek_northAlai	Dzhylinda-1	0.291333	0.00326038	89.3555	652023
Mbuti.DG	Upper_YR_IA	Dzhylinda-1	0.291272	0.00319366	91.2033	674685
Mbuti.DG	YR_LBIA	Dzhylinda-1	0.291069	0.00308588	94.323	695099
Mbuti.DG	Nomad_Kazakhstan_1700BP	Dzhylinda-1	0.290533	0.00323008	89.946	677280
Mbuti.DG	Xiaogao	Dzhylinda-1	0.290403	0.00339805	85.4617	585329
Mbuti.DG	She.DG	Dzhylinda-1	0.290196	0.00323661	89.6606	682206
Mbuti.DG	Tujia.DG	Dzhylinda-1	0.290122	0.00321975	90.1071	682238
Mbuti.DG	YR_MN	Dzhylinda-1	0.290078	0.00307932	94.2018	695627
Mbuti.DG	Han.DG	Dzhylinda-1	0.289583	0.00312348	92.7118	698867
Mbuti.DG	BZK002	Dzhylinda-1	0.289059	0.0036058	80.165	503407
Mbuti.DG	Miao.DG	Dzhylinda-1	0.288423	0.00309292	93.2527	682282
Mbuti.DG	Yi.DG	Dzhylinda-1	0.288208	0.00317362	90.8139	682256
Mbuti.DG	Naxi.DG	Dzhylinda-1	0.287913	0.0030994	92.8931	682318
Mbuti.DG	Atayal.DG	Dzhylinda-1	0.287787	0.00332634	86.5176	681140
Mbuti.DG	Xiaojingshan	Dzhylinda-1	0.28769	0.003322	86.6014	380796
Mbuti.DG	Ami.DG	Dzhylinda-1	0.287392	0.00324159	88.6578	682263
Mbuti.DG	Yakutia_UP	Dzhylinda-1	0.287179	0.00406951	70.5684	162904
Mbuti.DG	Altai_7500BP	Dzhylinda-1	0.286738	0.00350273	81.8614	424091
Mbuti.DG	Igorot.DG	Dzhylinda-1	0.286158	0.00319421	89.5864	682242
Mbuti.DG	Tu.DG	Dzhylinda-1	0.286069	0.00303362	94.2997	682261
Mbuti.DG	Samdzong.SG	Dzhylinda-1	0.285271	0.00311127	91.6897	698463
Mbuti.DG	Kinh.DG	Dzhylinda-1	0.285031	0.00320273	88.9964	682221
Mbuti.DG	Dai.DG	Dzhylinda-1	0.284947	0.00309076	92.1934	698873
Mbuti.DG	Mebrak.SG	Dzhylinda-1	0.284749	0.00346149	82.262	481593
Mbuti.DG	Mixtec.DG	Dzhylinda-1	0.284239	0.00323234	87.936	682249
Mbuti.DG	Nui_Nap	Dzhylinda-1	0.283734	0.00382303	74.217	231779
Mbuti.DG	Dusun.DG	Dzhylinda-1	0.283732	0.00320858	88.4291	682216
Mbuti.DG	Lahu.DG	Dzhylinda-1	0.283551	0.00313534	90.437	682248
Mbuti.DG	Cree.DG	Dzhylinda-1	0.283139	0.00316425	89.4804	682293
Mbuti.DG	Chuanyun	Dzhylinda-1	0.283063	0.00393311	71.9693	208724
Mbuti.DG	Nenets	Dzhylinda-1	0.283059	0.00336454	84.13	688467
Mbuti.DG	Altaian.DG	Dzhylinda-1	0.282881	0.00323122	87.5462	681106
Mbuti.DG	Aleut.DG	Dzhylinda-1	0.282552	0.00309318	91.3466	682311
Mbuti.DG	Chokhopani.SG	Dzhylinda-1	0.282236	0.00332953	84.7676	697101
Mbuti.DG	Xitoucun	Dzhylinda-1	0.280569	0.0032655	85.9191	373665
Mbuti.DG	Kyrgyz.DG	Dzhylinda-1	0.280357	0.0030689	91.3543	682268
Mbuti.DG	Thai.DG	Dzhylinda-1	0.280323	0.00318414	88.0372	682249
Mbuti.DG	Burmese.DG	Dzhylinda-1	0.280139	0.00297883	94.0433	682278
Mbuti.DG	Tarim_EMBA1	Dzhylinda-1	0.280098	0.00314542	89.0495	690835
Mbuti.DG	Tanshishan	Dzhylinda-1	0.278973	0.00345832	80.6671	277362
Mbuti.DG	CentralSteppe_EMBA	Dzhylinda-1	0.278338	0.00312567	89.049	698764
Mbuti.DG	Okunevo	Dzhylinda-1	0.278086	0.00295799	94.012	698860
Mbuti.DG	Liangdao2	Dzhylinda-1	0.277871	0.00332458	83.581	563533
Mbuti.DG	Tubalar.DG	Dzhylinda-1	0.277192	0.00309397	89.591	682294
Mbuti.DG	Hawaiian.DG	Dzhylinda-1	0.277035	0.00323947	85.5186	680005
Mbuti.DG	Cambodian.DG	Dzhylinda-1	0.276638	0.00308917	89.5508	682273
Mbuti.DG	Russia_Bolshoy	Dzhylinda-1	0.276586	0.00293889	94.1126	643998
Mbuti.DG	Khanty	Dzhylinda-1	0.276387	0.00293005	94.3286	698862
Mbuti.DG	Mansi.DG	Dzhylinda-1	0.275112	0.00307925	89.3439	682300
Mbuti.DG	Suogang	Dzhylinda-1	0.274931	0.0059491	46.2138	52377
Mbuti.DG	Chukchi.DG	Dzhylinda-1	0.274871	0.00317389	86.6038	681567
Mbuti.DG	Qihe	Dzhylinda-1	0.274672	0.00371487	73.9386	224396
Mbuti.DG	Botai_pub	Dzhylinda-1	0.274189	0.00310477	88.3123	698864
Mbuti.DG	Man_Bac	Dzhylinda-1	0.273444	0.00352917	77.4812	220349
Mbuti.DG	Liangdao1	Dzhylinda-1	0.272809	0.00379194	71.9445	254789
Mbuti.DG	West_Siberia_N	Dzhylinda-1	0.271118	0.00319428	84.8762	561508
Mbuti.DG	Ban_Chiang	Dzhylinda-1	0.270413	0.00515267	52.4802	58158
Mbuti.DG	Kimak_Kazakhstan_1350BP	Dzhylinda-1	0.269938	0.00435213	62.0245	136759
Mbuti.DG	Altai_MLBA	Dzhylinda-1	0.269649	0.00288833	93.358	679324
Mbuti.DG	Tlingit.DG	Dzhylinda-1	0.268858	0.00301628	89.1357	682296
Mbuti.DG	Kusunda.DG	Dzhylinda-1	0.267142	0.00304283	87.794	682233
Mbuti.DG	Karasuk.SG	Dzhylinda-1	0.267088	0.00286927	93.0855	698439
Mbuti.DG	Saka_Kazakhstan_2500BP	Dzhylinda-1	0.266885	0.00292157	91.35	684223
Mbuti.DG	Kipchak	Dzhylinda-1	0.265944	0.00312526	85.095	655654
Mbuti.DG	Uygur.DG	Dzhylinda-1	0.264422	0.00300776	87.9134	682257
Mbuti.DG	Chandman_IA	Dzhylinda-1	0.264314	0.00281957	93.7426	684989
Mbuti.DG	Hazara.DG	Dzhylinda-1	0.264165	0.00307446	85.9224	682244
Mbuti.DG	AG3	Dzhylinda-1	0.264107	0.00408497	64.6532	180816
Mbuti.DG	Karluk_TianShan	Dzhylinda-1	0.262621	0.00301099	87.2209	684494
Mbuti.DG	AG2	Dzhylinda-1	0.260389	0.00548395	47.4819	58108
Mbuti.DG	Hun_TianShan_1700BP	Dzhylinda-1	0.258911	0.0027702	93.463	698874
Mbuti.DG	MA1	Dzhylinda-1	0.258886	0.00351264	73.7015	497884
Mbuti.DG	Nomad_Kazakhstan_IA	Dzhylinda-1	0.257859	0.00339707	75.9062	318973
Mbuti.DG	Chemurchek_southAltai	Dzhylinda-1	0.256892	0.00335532	76.5626	620527
Mbuti.DG	EHG	Dzhylinda-1	0.25681	0.00310144	82.8035	690741
Mbuti.DG	Khonda_Dora.DG	Dzhylinda-1	0.256148	0.00309069	82.8772	681424
Mbuti.DG	Tagar	Dzhylinda-1	0.253603	0.0028383	89.35	695896
Mbuti.DG	Estonia_MN_CCC	Dzhylinda-1	0.253336	0.00365194	69.3703	213774
Mbuti.DG	Kharia.DG	Dzhylinda-1	0.253112	0.00307824	82.2263	679907
Mbuti.DG	Saka_TianShan_2150BP	Dzhylinda-1	0.252946	0.00279388	90.5357	689554
Mbuti.DG	Maori.DG	Dzhylinda-1	0.252155	0.00324516	77.702	680365
Mbuti.DG	Tianyuan	Dzhylinda-1	0.250506	0.00336606	74.4212	571358
Mbuti.DG	Onge.DG	Dzhylinda-1	0.250283	0.00303547	82.4528	681874
Mbuti.DG	Wusun_TianShan_2200BP	Dzhylinda-1	0.249269	0.00287299	86.7629	680506
Mbuti.DG	Bougainville.DG	Dzhylinda-1	0.248996	0.00307861	80.8794	682069
Mbuti.DG	Burusho.DG	Dzhylinda-1	0.24749	0.00289025	85.6292	682227
Mbuti.DG	Bengali.DG	Dzhylinda-1	0.247272	0.00285742	86.5368	682269
Mbuti.DG	Sarmatian	Dzhylinda-1	0.247121	0.00274291	90.0943	698603
Mbuti.DG	Kapu.DG	Dzhylinda-1	0.246963	0.00286926	86.0719	682288
Mbuti.DG	Relli.DG	Dzhylinda-1	0.246417	0.0027857	88.4579	682306
Mbuti.DG	Kurumba.DG	Dzhylinda-1	0.246393	0.0029668	83.0499	675792
Mbuti.DG	Russian.DG	Dzhylinda-1	0.246287	0.0028883	85.2705	682302
Mbuti.DG	Madiga.DG	Dzhylinda-1	0.245934	0.00285918	86.0156	682298
Mbuti.DG	Yamnaya_Samara	Dzhylinda-1	0.24593	0.00282909	86.9291	687899
Mbuti.DG	Afanasievo	Dzhylinda-1	0.245795	0.00274323	89.6005	689657
Mbuti.DG	SHG	Dzhylinda-1	0.245692	0.0030327	81.0145	646138
Mbuti.DG	Mala.DG	Dzhylinda-1	0.245654	0.00275993	89.0073	682323
Mbuti.DG	Australian.DG	Dzhylinda-1	0.245351	0.00319093	76.8902	680239
Mbuti.DG	Irula.DG	Dzhylinda-1	0.244947	0.00275359	88.9556	682288
Mbuti.DG	Afanasievo_Mongolia	Dzhylinda-1	0.244908	0.00287404	85.2138	591497
Mbuti.DG	Kangju_1800BP	Dzhylinda-1	0.244741	0.00284657	85.9775	684293
Mbuti.DG	Kashmiri_Pandit.DG	Dzhylinda-1	0.244733	0.00303732	80.5753	679839
Mbuti.DG	Yadava.DG	Dzhylinda-1	0.244092	0.00281891	86.5912	682273
Mbuti.DG	Punjabi.DG	Dzhylinda-1	0.243698	0.00269804	90.3242	682345
Mbuti.DG	Krasnoyarsk_MLBA	Dzhylinda-1	0.243295	0.00277047	87.8171	672920
Mbuti.DG	Pathan.DG	Dzhylinda-1	0.243266	0.00292637	83.1288	682297
Mbuti.DG	Tajik.DG	Dzhylinda-1	0.242673	0.00282957	85.763	682295
Mbuti.DG	Brahmin.DG	Dzhylinda-1	0.242391	0.002795	86.7228	682286
Mbuti.DG	Finnish.DG	Dzhylinda-1	0.242365	0.00285582	84.8668	682325
Mbuti.DG	Corded_Ware_Germany	Dzhylinda-1	0.24183	0.00280586	86.1877	681933
Mbuti.DG	Kalash.DG	Dzhylinda-1	0.241676	0.00285987	84.5059	682288
Mbuti.DG	Estonian.DG	Dzhylinda-1	0.241639	0.00294098	82.1627	682280
Mbuti.DG	Srubnaya	Dzhylinda-1	0.241638	0.00279041	86.596	688231
Mbuti.DG	Loebanr_IA	Dzhylinda-1	0.241632	0.00261212	92.5043	687089
Mbuti.DG	Sintashta_MLBA	Dzhylinda-1	0.241421	0.0026846	89.9281	691533
Mbuti.DG	WHG	Dzhylinda-1	0.241111	0.00296573	81.2991	698675
Mbuti.DG	Sindhi.DG	Dzhylinda-1	0.241089	0.00286445	84.1659	682266
Mbuti.DG	North_Ossetian.DG	Dzhylinda-1	0.239547	0.00283676	84.4439	682300
Mbuti.DG	Icelandic.DG	Dzhylinda-1	0.239421	0.00293594	81.5482	682290
Mbuti.DG	Papuan.DG	Dzhylinda-1	0.239336	0.0029667	80.6742	698872
Mbuti.DG	Adygei.DG	Dzhylinda-1	0.238698	0.00286585	83.2905	682253
Mbuti.DG	Polish.DG	Dzhylinda-1	0.238413	0.00309346	77.0699	681005
Mbuti.DG	Czech.DG	Dzhylinda-1	0.238365	0.00311447	76.5349	681115
Mbuti.DG	Bell_Beaker_Germany	Dzhylinda-1	0.238265	0.00281676	84.5883	675016
Mbuti.DG	Sarazm_EN	Dzhylinda-1	0.237795	0.003004	79.1595	552003
Mbuti.DG	Orcadian.DG	Dzhylinda-1	0.237676	0.00287053	82.7987	682270
Mbuti.DG	Alan	Dzhylinda-1	0.237091	0.002899	81.7839	695537
Mbuti.DG	Hungarian.DG	Dzhylinda-1	0.23653	0.00284565	83.1198	682260
Mbuti.DG	Chechen.DG	Dzhylinda-1	0.236443	0.00306314	77.1897	680811
Mbuti.DG	Bergamo.DG	Dzhylinda-1	0.23642	0.00294375	80.3125	682245
Mbuti.DG	English.DG	Dzhylinda-1	0.235783	0.00293351	80.3758	682281
Mbuti.DG	Turkish.DG	Dzhylinda-1	0.235366	0.00292233	80.5406	682301
Mbuti.DG	Balochi.DG	Dzhylinda-1	0.235356	0.00284992	82.5833	682240
Mbuti.DG	French.DG	Dzhylinda-1	0.234868	0.00274685	85.5044	698835
Mbuti.DG	Abkhasian.DG	Dzhylinda-1	0.234708	0.00288408	81.3806	682267
Mbuti.DG	Lezgin.DG	Dzhylinda-1	0.23457	0.00287544	81.577	682310
Mbuti.DG	Dzharkutan1_BA	Dzhylinda-1	0.234485	0.00275012	85.2635	658826
Mbuti.DG	Balkans_BronzeAge	Dzhylinda-1	0.234382	0.00274781	85.2977	656850
Mbuti.DG	Villabruna	Dzhylinda-1	0.234378	0.00334899	69.9847	570128
Mbuti.DG	Bulgarian.DG	Dzhylinda-1	0.234372	0.0028343	82.6913	682219
Mbuti.DG	Basque.DG	Dzhylinda-1	0.233636	0.00285761	81.7594	682275
Mbuti.DG	Albanian.DG	Dzhylinda-1	0.233544	0.00302738	77.1438	681534
Mbuti.DG	Geoksyur_EN	Dzhylinda-1	0.233478	0.00265594	87.9078	644611
Mbuti.DG	Brahui.DG	Dzhylinda-1	0.233371	0.00283914	82.198	682268
Mbuti.DG	Shahr_I_Sokhta_BA1	Dzhylinda-1	0.233324	0.00276625	84.3469	605635
Mbuti.DG	Scythian_Hungary_2400BP	Dzhylinda-1	0.233119	0.00291563	79.9549	655746
Mbuti.DG	Bustan_BA	Dzhylinda-1	0.233026	0.00273446	85.2184	614901
Mbuti.DG	ElMiron	Dzhylinda-1	0.2329	0.00341999	68.0997	414483
Mbuti.DG	Tuscan.DG	Dzhylinda-1	0.232786	0.00290557	80.1174	682269
Mbuti.DG	Armenia_MBA	Dzhylinda-1	0.232575	0.00333442	69.7498	532387
Mbuti.DG	Armenia_ChL	Dzhylinda-1	0.232541	0.00281297	82.6674	648044
Mbuti.DG	Anatolia_ChL	Dzhylinda-1	0.232282	0.00304089	76.3862	612111
Mbuti.DG	Bustan_EN	Dzhylinda-1	0.23226	0.00329016	70.5921	414106
Mbuti.DG	Gonur1_BA	Dzhylinda-1	0.232253	0.00266437	87.1698	608385
Mbuti.DG	Spanish.DG	Dzhylinda-1	0.232191	0.00286086	81.1615	682245
Mbuti.DG	Parkhai_LBA	Dzhylinda-1	0.231821	0.00320972	72.2245	528470
Mbuti.DG	Greek.DG	Dzhylinda-1	0.231736	0.00293258	79.0211	682258
Mbuti.DG	Iberia_MN	Dzhylinda-1	0.231609	0.00293645	78.874	617918
Mbuti.DG	CHG	Dzhylinda-1	0.231607	0.00291085	79.5668	698599
Mbuti.DG	Sappali_Tepe_BA	Dzhylinda-1	0.231558	0.00265703	87.1494	689886
Mbuti.DG	Iranian.DG	Dzhylinda-1	0.231534	0.00280866	82.4358	682297
Mbuti.DG	Tepe_Anau_EN	Dzhylinda-1	0.231358	0.00288446	80.2084	598862
Mbuti.DG	Varna	Dzhylinda-1	0.231355	0.00332802	69.5174	312084
Mbuti.DG	Balkans_IronAge	Dzhylinda-1	0.231339	0.00329541	70.2003	477585
Mbuti.DG	Parkhai_MBA	Dzhylinda-1	0.231178	0.00314312	73.5504	510591
Mbuti.DG	Georgian.DG	Dzhylinda-1	0.231159	0.00287002	80.5424	682299
Mbuti.DG	Parkhai_EBA	Dzhylinda-1	0.23103	0.00321475	71.8654	554524
Mbuti.DG	Armenian.DG	Dzhylinda-1	0.230938	0.00277696	83.1623	682286
Mbuti.DG	Armenia_EBA	Dzhylinda-1	0.230833	0.00289999	79.5977	634742
Mbuti.DG	Crete.DG	Dzhylinda-1	0.230775	0.00295258	78.1605	682026
Mbuti.DG	Iberia_ChL	Dzhylinda-1	0.230195	0.0028263	81.4472	669333
Mbuti.DG	Ust_Ishim	Dzhylinda-1	0.230182	0.00324346	70.968	697275
Mbuti.DG	Minoan_Odigitria	Dzhylinda-1	0.229722	0.00362501	63.3714	174272
Mbuti.DG	Parkhai_EN	Dzhylinda-1	0.229538	0.00276827	82.9177	631118
Mbuti.DG	Anatolia_BA	Dzhylinda-1	0.229517	0.00295463	77.6805	650943
Mbuti.DG	Iberia_EN	Dzhylinda-1	0.229339	0.00290711	78.889	641684
Mbuti.DG	LBK_EN	Dzhylinda-1	0.229309	0.00282313	81.225	669475
Mbuti.DG	Sardinian.DG	Dzhylinda-1	0.229172	0.00274231	83.5689	698872
Mbuti.DG	Tepe_Hissar_C	Dzhylinda-1	0.228818	0.00267197	85.6366	628183
Mbuti.DG	Globular_Amphora	Dzhylinda-1	0.228754	0.00275801	82.9415	656121
Mbuti.DG	Arslantepe_LC	Dzhylinda-1	0.228691	0.00266383	85.8504	688271
Mbuti.DG	Hajji_Firuz_C	Dzhylinda-1	0.228629	0.00278799	82.005	647686
Mbuti.DG	CamlibelTarlasi_LC	Dzhylinda-1	0.228544	0.00282486	80.9046	671777
Mbuti.DG	Makrani.DG	Dzhylinda-1	0.228362	0.00285102	80.0982	682258
Mbuti.DG	Balkans_Chalcolithic	Dzhylinda-1	0.228356	0.00269799	84.6393	667523
Mbuti.DG	Minoan_Lasithi	Dzhylinda-1	0.228256	0.00287362	79.4315	633608
Mbuti.DG	Iran_ChL	Dzhylinda-1	0.228042	0.00277768	82.0981	642390
Mbuti.DG	Anatolia_N	Dzhylinda-1	0.227785	0.00273998	83.1339	694513
Mbuti.DG	Boncuklu.SG	Dzhylinda-1	0.227711	0.00313353	72.6691	646495
Mbuti.DG	Tepecik.SG	Dzhylinda-1	0.22761	0.00303056	75.105	472036
Mbuti.DG	Alalakh_MLBA	Dzhylinda-1	0.227069	0.00264718	85.7777	690355
Mbuti.DG	Iran_N	Dzhylinda-1	0.226478	0.00277755	81.5389	660707
Mbuti.DG	Iraqi_Jew.DG	Dzhylinda-1	0.226416	0.00278234	81.3763	682297
Mbuti.DG	TellKurdu_EC	Dzhylinda-1	0.225534	0.00308077	73.2071	423007
Mbuti.DG	Druze.DG	Dzhylinda-1	0.225391	0.00278431	80.9505	682254
Mbuti.DG	Ebla_EMBA	Dzhylinda-1	0.224995	0.00274068	82.0947	648731
Mbuti.DG	Samaritan.DG	Dzhylinda-1	0.224671	0.00305552	73.5295	678764
Mbuti.DG	Jordan_EBA	Dzhylinda-1	0.223776	0.00273211	81.9059	573330
Mbuti.DG	Israel_C	Dzhylinda-1	0.223535	0.00269278	83.0129	663255
Mbuti.DG	Mycenaean	Dzhylinda-1	0.223213	0.0030633	72.8668	278802
Mbuti.DG	BedouinB.DG	Dzhylinda-1	0.219687	0.00273712	80.2621	682221
Mbuti.DG	Palestinian.DG	Dzhylinda-1	0.219269	0.00272026	80.6058	682326
Mbuti.DG	Jordanian.DG	Dzhylinda-1	0.218857	0.00270612	80.8747	682331
Mbuti.DG	Yemenite_Jew.DG	Dzhylinda-1	0.218443	0.00282531	77.3166	682281
Mbuti.DG	Levant_N	Dzhylinda-1	0.218073	0.00295618	73.7686	553683
Mbuti.DG	Natufian	Dzhylinda-1	0.214032	0.00316607	67.6019	356135
Mbuti.DG	Igbo.DG	Dzhylinda-1	0.0805553	0.00184119	43.7518	682275
Mbuti.DG	Lemande.DG	Dzhylinda-1	0.0799614	0.00181237	44.1198	682267
Mbuti.DG	Kongo.DG	Dzhylinda-1	0.0783741	0.00202779	38.6499	680433
Mbuti.DG	EastBaikal_N	WestBaikal_EN	0.318594	0.00285341	111.654	1146971
Mbuti.DG	Fofonovo_EN	WestBaikal_EN	0.317608	0.00293701	108.14	863433
Mbuti.DG	EastBaikal_BA	WestBaikal_EN	0.315967	0.00363366	86.9555	146757
Mbuti.DG	EastBaikal_M	WestBaikal_EN	0.315332	0.00304285	103.631	1125042
Mbuti.DG	WLR_BA_o	WestBaikal_EN	0.315096	0.00304743	103.397	786390
Mbuti.DG	AR_EN	WestBaikal_EN	0.314477	0.00315975	99.5258	368018
Mbuti.DG	AR_Xianbei_IA	WestBaikal_EN	0.312965	0.00322383	97.0787	353859
Mbuti.DG	HMMH_MN	WestBaikal_EN	0.312678	0.00304549	102.669	686321
Mbuti.DG	Ulaanzuukh_SlabGrave	WestBaikal_EN	0.312678	0.0027827	112.365	1124620
Mbuti.DG	Krasnoyarsk_BA	WestBaikal_EN	0.312227	0.00299048	104.407	1149916
Mbuti.DG	eastMongolia_preBA	WestBaikal_EN	0.311999	0.00294813	105.83	627746
Mbuti.DG	Yakutia_LN	WestBaikal_EN	0.31155	0.00280925	110.902	1150065
Mbuti.DG	Mongolia_EIA_SlabGrave_1	WestBaikal_EN	0.311374	0.0027746	112.223	1103015
Mbuti.DG	Mongolia_LBA_Ulaanzukh_2	WestBaikal_EN	0.311253	0.00277408	112.2	968177
Mbuti.DG	Oroqen.DG	WestBaikal_EN	0.310625	0.00279059	111.311	1121256
Mbuti.DG	Ulchi.DG	WestBaikal_EN	0.31034	0.00289279	107.281	1121249
Mbuti.DG	DevilsCave_N	WestBaikal_EN	0.308915	0.00284371	108.631	1148829
Mbuti.DG	Yakutia_MN	WestBaikal_EN	0.308793	0.00300644	102.711	445366
Mbuti.DG	Saqqaq.SG	WestBaikal_EN	0.308159	0.00284924	108.155	1075435
Mbuti.DG	Yumin	WestBaikal_EN	0.307908	0.00296084	103.993	860608
Mbuti.DG	WestBaikal_LNBA	WestBaikal_EN	0.307319	0.00277727	110.655	1150187
Mbuti.DG	WLR_MN	WestBaikal_EN	0.307089	0.00293145	104.757	1140870
Mbuti.DG	Even.DG	WestBaikal_EN	0.306054	0.00280983	108.923	1121387
Mbuti.DG	Eskimo_Chaplin.DG	WestBaikal_EN	0.30571	0.00292609	104.477	1120149
Mbuti.DG	Miaozigou_MN	WestBaikal_EN	0.305573	0.00319301	95.7005	335502
Mbuti.DG	LateDorset.SG	WestBaikal_EN	0.305569	0.00329945	92.6119	311547
Mbuti.DG	Hezhen.DG	WestBaikal_EN	0.305528	0.00285018	107.196	1121313
Mbuti.DG	Itelman.DG	WestBaikal_EN	0.305015	0.00294984	103.4	1119695
Mbuti.DG	Yakut.DG	WestBaikal_EN	0.304344	0.00293917	103.548	1121253
Mbuti.DG	AR_IA	WestBaikal_EN	0.303853	0.00470934	64.5214	58947
Mbuti.DG	Upper_YR_LN	WestBaikal_EN	0.303416	0.00276013	109.928	1142870
Mbuti.DG	Daur.DG	WestBaikal_EN	0.30314	0.00294425	102.96	1118570
Mbuti.DG	Eskimo_Naukan.DG	WestBaikal_EN	0.302991	0.00284482	106.506	1121287
Mbuti.DG	Eskimo_Sireniki.DG	WestBaikal_EN	0.302754	0.00285257	106.134	1121308
Mbuti.DG	Korean.DG	WestBaikal_EN	0.302713	0.00281683	107.466	1121312
Mbuti.DG	irk030	WestBaikal_EN	0.302438	0.00286498	105.564	1149704
Mbuti.DG	Khovsgol	WestBaikal_EN	0.30228	0.00273863	110.376	1098503
Mbuti.DG	Boshan	WestBaikal_EN	0.302208	0.0030377	99.4858	965769
Mbuti.DG	Shimao_LN	WestBaikal_EN	0.302078	0.00283692	106.481	1135098
Mbuti.DG	WLR_BA	WestBaikal_EN	0.301969	0.00292735	103.154	615195
Mbuti.DG	Korean_Ulsan	WestBaikal_EN	0.301546	0.0027769	108.591	1150190
Mbuti.DG	Korean_Ulsan.SG	WestBaikal_EN	0.301476	0.0027777	108.535	1150186
Mbuti.DG	Upper_YR_IA	WestBaikal_EN	0.301188	0.00279204	107.874	1100572
Mbuti.DG	Chemurchek_northAlai	WestBaikal_EN	0.301144	0.00291563	103.286	1043965
Mbuti.DG	Nomad_Kazakhstan_1700BP	WestBaikal_EN	0.300794	0.00291069	103.341	1113382
Mbuti.DG	Japanese.DG	WestBaikal_EN	0.300752	0.00280574	107.192	1121369
Mbuti.DG	Mongola.DG	WestBaikal_EN	0.300534	0.00278259	108.005	1121320
Mbuti.DG	Xibo.DG	WestBaikal_EN	0.300381	0.00278933	107.689	1121246
Mbuti.DG	Dzhylinda-1	WestBaikal_EN	0.300248	0.00300183	100.022	698877
Mbuti.DG	YR_LN	WestBaikal_EN	0.300159	0.0027617	108.686	1147627
Mbuti.DG	YR_LBIA	WestBaikal_EN	0.300119	0.00275542	108.92	1139397
Mbuti.DG	Yi.DG	WestBaikal_EN	0.299897	0.0028357	105.757	1121276
Mbuti.DG	YR_MN	WestBaikal_EN	0.299771	0.00278773	107.532	1141440
Mbuti.DG	Bianbian	WestBaikal_EN	0.299262	0.00297654	100.54	693694
Mbuti.DG	WLR_LN	WestBaikal_EN	0.299259	0.00283273	105.643	942522
Mbuti.DG	Xiaogao	WestBaikal_EN	0.299205	0.00291991	102.471	913989
Mbuti.DG	Naxi.DG	WestBaikal_EN	0.298929	0.00280961	106.395	1121382
Mbuti.DG	Tujia.DG	WestBaikal_EN	0.298699	0.00290426	102.849	1121248
Mbuti.DG	Han.DG	WestBaikal_EN	0.298525	0.00283794	105.191	1150160
Mbuti.DG	Miao.DG	WestBaikal_EN	0.29851	0.00281126	106.184	1121305
Mbuti.DG	She.DG	WestBaikal_EN	0.298498	0.00285241	104.648	1121160
Mbuti.DG	UKY	WestBaikal_EN	0.296955	0.00295891	100.36	892355
Mbuti.DG	Kolyma_M	WestBaikal_EN	0.296648	0.00308097	96.284	1147564
Mbuti.DG	Xiaojingshan	WestBaikal_EN	0.296517	0.00289297	102.496	562099
Mbuti.DG	Chipewyan.DG	WestBaikal_EN	0.295804	0.00290678	101.764	1121285
Mbuti.DG	Ami.DG	WestBaikal_EN	0.295728	0.00280419	105.46	1121272
Mbuti.DG	Mebrak.SG	WestBaikal_EN	0.295704	0.00295374	100.112	772065
Mbuti.DG	Tu.DG	WestBaikal_EN	0.295328	0.00275117	107.346	1121269
Mbuti.DG	Samdzong.SG	WestBaikal_EN	0.294898	0.00272819	108.093	1149266
Mbuti.DG	Chokhopani.SG	WestBaikal_EN	0.294629	0.00288875	101.992	1147340
Mbuti.DG	Surui.DG	WestBaikal_EN	0.294439	0.00287789	102.311	1121210
Mbuti.DG	Igorot.DG	WestBaikal_EN	0.294141	0.00279335	105.3	1121251
Mbuti.DG	Kinh.DG	WestBaikal_EN	0.29349	0.00284534	103.148	1121224
Mbuti.DG	Karitiana.DG	WestBaikal_EN	0.29342	0.00281686	104.166	1150128
Mbuti.DG	Lahu.DG	WestBaikal_EN	0.293296	0.00281575	104.163	1121256
Mbuti.DG	Dai.DG	WestBaikal_EN	0.293239	0.0027932	104.983	1150164
Mbuti.DG	Atayal.DG	WestBaikal_EN	0.293142	0.00287805	101.854	1119350
Mbuti.DG	Chane.DG	WestBaikal_EN	0.292794	0.00294798	99.32	1119602
Mbuti.DG	Kennewick_WA.SG	WestBaikal_EN	0.292252	0.00298856	97.7902	640712
Mbuti.DG	Pima.DG	WestBaikal_EN	0.292045	0.00280853	103.985	1121223
Mbuti.DG	Mixe.DG	WestBaikal_EN	0.291465	0.00280525	103.9	1121354
Mbuti.DG	Piapoco.DG	WestBaikal_EN	0.291406	0.0028463	102.381	1121191
Mbuti.DG	Mayan.DG	WestBaikal_EN	0.29136	0.00284454	102.428	1121151
Mbuti.DG	Altaian.DG	WestBaikal_EN	0.290749	0.00295098	98.5261	1119324
Mbuti.DG	Chuanyun	WestBaikal_EN	0.290677	0.00320821	90.6039	313293
Mbuti.DG	Quechua.DG	WestBaikal_EN	0.290325	0.00282562	102.747	1121359
Mbuti.DG	Nahua.DG	WestBaikal_EN	0.290112	0.0028566	101.558	1119981
Mbuti.DG	Zapotec.DG	WestBaikal_EN	0.289953	0.00273782	105.907	1121240
Mbuti.DG	Clovis.SG	WestBaikal_EN	0.289395	0.00299165	96.7342	1141228
Mbuti.DG	USR1	WestBaikal_EN	0.289315	0.00289168	100.051	1149833
Mbuti.DG	Dusun.DG	WestBaikal_EN	0.289002	0.00279805	103.287	1121207
Mbuti.DG	Nui_Nap	WestBaikal_EN	0.288957	0.00297892	97.0006	340650
Mbuti.DG	BZK002	WestBaikal_EN	0.287792	0.0029345	98.0717	783814
Mbuti.DG	Nenets	WestBaikal_EN	0.287774	0.00294882	97.5896	1134514
Mbuti.DG	Burmese.DG	WestBaikal_EN	0.28735	0.00265806	108.105	1121314
Mbuti.DG	Thai.DG	WestBaikal_EN	0.287327	0.00278947	103.004	1121251
Mbuti.DG	Yakutia_UP	WestBaikal_EN	0.287196	0.00318393	90.2018	263000
Mbuti.DG	Kyrgyz.DG	WestBaikal_EN	0.285132	0.00274876	103.731	1121284
Mbuti.DG	Hawaiian.DG	WestBaikal_EN	0.284839	0.00289337	98.4455	1117642
Mbuti.DG	Xitoucun	WestBaikal_EN	0.284805	0.00280481	101.542	560699
Mbuti.DG	Liangdao2	WestBaikal_EN	0.284397	0.00283614	100.276	879450
Mbuti.DG	Tanshishan	WestBaikal_EN	0.283928	0.00282213	100.608	410924
Mbuti.DG	Altai_7500BP	WestBaikal_EN	0.283112	0.00292203	96.8889	644400
Mbuti.DG	Suogang	WestBaikal_EN	0.282703	0.00405329	69.7466	73772
Mbuti.DG	Cambodian.DG	WestBaikal_EN	0.282095	0.00275254	102.485	1121293
Mbuti.DG	Tubalar.DG	WestBaikal_EN	0.280905	0.00276492	101.596	1121327
Mbuti.DG	Liangdao1	WestBaikal_EN	0.280575	0.00318106	88.2019	384059
Mbuti.DG	Man_Bac	WestBaikal_EN	0.279855	0.00281389	99.455	318428
Mbuti.DG	Qihe	WestBaikal_EN	0.278611	0.00297139	93.7646	328819
Mbuti.DG	Aleut.DG	WestBaikal_EN	0.278268	0.00275069	101.163	1121354
Mbuti.DG	Mixtec.DG	WestBaikal_EN	0.278102	0.00281866	98.6647	1121265
Mbuti.DG	Cree.DG	WestBaikal_EN	0.277939	0.00285015	97.5172	1121322
Mbuti.DG	Khanty	WestBaikal_EN	0.277391	0.00267337	103.761	1150159
Mbuti.DG	Mansi.DG	WestBaikal_EN	0.276797	0.00269536	102.694	1121334
Mbuti.DG	CentralSteppe_EMBA	WestBaikal_EN	0.275366	0.00277099	99.3746	1149849
Mbuti.DG	Kusunda.DG	WestBaikal_EN	0.275159	0.00272121	101.116	1121226
Mbuti.DG	Okunevo	WestBaikal_EN	0.275112	0.00267058	103.016	1150066
Mbuti.DG	Chukchi.DG	WestBaikal_EN	0.274488	0.00277316	98.98	1120126
Mbuti.DG	Ban_Chiang	WestBaikal_EN	0.274254	0.003716	73.8037	86192
Mbuti.DG	Russia_Bolshoy	WestBaikal_EN	0.273663	0.00261001	104.851	1021801
Mbuti.DG	Kimak_Kazakhstan_1350BP	WestBaikal_EN	0.271918	0.00321825	84.4924	222789
Mbuti.DG	Saka_Kazakhstan_2500BP	WestBaikal_EN	0.269323	0.00266298	101.136	1123857
Mbuti.DG	Hazara.DG	WestBaikal_EN	0.269191	0.00277715	96.9309	1121215
Mbuti.DG	Altai_MLBA	WestBaikal_EN	0.269014	0.00258425	104.098	1099460
Mbuti.DG	Karasuk.SG	WestBaikal_EN	0.267783	0.00255923	104.634	1148315
Mbuti.DG	Kipchak	WestBaikal_EN	0.267678	0.00270314	99.0251	1077441
Mbuti.DG	Tarim_EMBA1	WestBaikal_EN	0.267546	0.00267733	99.9304	1127617
Mbuti.DG	Uygur.DG	WestBaikal_EN	0.267465	0.00270709	98.8017	1121302
Mbuti.DG	Karluk_TianShan	WestBaikal_EN	0.267106	0.00271472	98.3918	1124408
Mbuti.DG	Tlingit.DG	WestBaikal_EN	0.26539	0.00262699	101.025	1121339
Mbuti.DG	Chandman_IA	WestBaikal_EN	0.264319	0.0025496	103.671	1112692
Mbuti.DG	Botai_pub	WestBaikal_EN	0.264052	0.00262243	100.69	1150066
Mbuti.DG	Khonda_Dora.DG	WestBaikal_EN	0.260594	0.00262459	99.2894	1119886
Mbuti.DG	Hun_TianShan_1700BP	WestBaikal_EN	0.25998	0.00250297	103.869	1150097
Mbuti.DG	West_Siberia_N	WestBaikal_EN	0.258831	0.00265612	97.447	857935
Mbuti.DG	Onge.DG	WestBaikal_EN	0.256685	0.00269698	95.1749	1120705
Mbuti.DG	Nomad_Kazakhstan_IA	WestBaikal_EN	0.255723	0.00278393	91.8569	517327
Mbuti.DG	Tianyuan	WestBaikal_EN	0.25527	0.0028245	90.377	884978
Mbuti.DG	Kharia.DG	WestBaikal_EN	0.254935	0.00263425	96.7768	1117834
Mbuti.DG	Bougainville.DG	WestBaikal_EN	0.25461	0.00268113	94.9637	1120913
Mbuti.DG	Maori.DG	WestBaikal_EN	0.253023	0.00276592	91.4788	1118183
Mbuti.DG	Saka_TianShan_2150BP	WestBaikal_EN	0.251433	0.0025275	99.4789	1133787
Mbuti.DG	Kurumba.DG	WestBaikal_EN	0.250985	0.00259257	96.8097	1111990
Mbuti.DG	Tagar	WestBaikal_EN	0.25072	0.0025481	98.3948	1144887
Mbuti.DG	Chemurchek_southAltai	WestBaikal_EN	0.248507	0.00274465	90.5423	981780
Mbuti.DG	Bengali.DG	WestBaikal_EN	0.248213	0.00253576	97.8848	1121294
Mbuti.DG	Australian.DG	WestBaikal_EN	0.247946	0.00276319	89.7318	1118362
Mbuti.DG	Kapu.DG	WestBaikal_EN	0.247935	0.0025479	97.3095	1121319
Mbuti.DG	Mala.DG	WestBaikal_EN	0.247573	0.0024596	100.656	1121386
Mbuti.DG	Relli.DG	WestBaikal_EN	0.247464	0.00247269	100.079	1121364
Mbuti.DG	Madiga.DG	WestBaikal_EN	0.247312	0.00254348	97.2337	1121332
Mbuti.DG	MA1	WestBaikal_EN	0.247305	0.00284757	86.8478	805875
Mbuti.DG	Wusun_TianShan_2200BP	WestBaikal_EN	0.247251	0.00256061	96.5592	1115881
Mbuti.DG	EHG	WestBaikal_EN	0.247042	0.00262666	94.0517	1133937
Mbuti.DG	AG2	WestBaikal_EN	0.24666	0.0036492	67.5931	85256
Mbuti.DG	AG3	WestBaikal_EN	0.246192	0.00298231	82.5508	265557
Mbuti.DG	Papuan.DG	WestBaikal_EN	0.246028	0.00266926	92.1709	1150151
Mbuti.DG	Yadava.DG	WestBaikal_EN	0.2458	0.0025416	96.7106	1121288
Mbuti.DG	Irula.DG	WestBaikal_EN	0.245551	0.0025062	97.9773	1121316
Mbuti.DG	Burusho.DG	WestBaikal_EN	0.24517	0.00254349	96.3911	1121219
Mbuti.DG	Punjabi.DG	WestBaikal_EN	0.244417	0.00243592	100.339	1121432
Mbuti.DG	Estonia_MN_CCC	WestBaikal_EN	0.244188	0.002825	86.4382	317844
Mbuti.DG	Sarmatian	WestBaikal_EN	0.244045	0.00249043	97.993	1149541
Mbuti.DG	Kangju_1800BP	WestBaikal_EN	0.242272	0.00251867	96.1904	1124365
Mbuti.DG	Russian.DG	WestBaikal_EN	0.242245	0.00252333	96.002	1121342
Mbuti.DG	SHG	WestBaikal_EN	0.24137	0.00263284	91.6768	1038680
Mbuti.DG	Brahmin.DG	WestBaikal_EN	0.241361	0.00246771	97.8076	1121317
Mbuti.DG	Kashmiri_Pandit.DG	WestBaikal_EN	0.241227	0.00261096	92.3901	1117704
Mbuti.DG	Finnish.DG	WestBaikal_EN	0.240054	0.00246767	97.2798	1121389
Mbuti.DG	Pathan.DG	WestBaikal_EN	0.239781	0.00253242	94.6845	1121324
Mbuti.DG	Sindhi.DG	WestBaikal_EN	0.239711	0.00249193	96.195	1121252
Mbuti.DG	Afanasievo	WestBaikal_EN	0.239512	0.00241324	99.2491	1123704
Mbuti.DG	Yamnaya_Samara	WestBaikal_EN	0.239437	0.00245627	97.4798	1121588
Mbuti.DG	Tajik.DG	WestBaikal_EN	0.239117	0.00250535	95.4422	1121329
Mbuti.DG	Loebanr_IA	WestBaikal_EN	0.238955	0.00236475	101.049	1116429
Mbuti.DG	WHG	WestBaikal_EN	0.238856	0.00256345	93.1775	1149728
Mbuti.DG	Kalash.DG	WestBaikal_EN	0.238508	0.0025201	94.6421	1121320
Mbuti.DG	Krasnoyarsk_MLBA	WestBaikal_EN	0.238485	0.00240575	99.1314	1082306
Mbuti.DG	Estonian.DG	WestBaikal_EN	0.237281	0.00250049	94.8937	1121312
Mbuti.DG	North_Ossetian.DG	WestBaikal_EN	0.236956	0.00248133	95.4954	1121347
Mbuti.DG	Srubnaya	WestBaikal_EN	0.23684	0.00242294	97.7488	1121188
Mbuti.DG	Corded_Ware_Germany	WestBaikal_EN	0.236734	0.00244307	96.9005	1111130
Mbuti.DG	Afanasievo_Mongolia	WestBaikal_EN	0.236573	0.00243171	97.2866	911793
Mbuti.DG	Sintashta_MLBA	WestBaikal_EN	0.236083	0.00238389	99.0326	1129166
Mbuti.DG	Icelandic.DG	WestBaikal_EN	0.235924	0.00255544	92.3225	1121319
Mbuti.DG	Adygei.DG	WestBaikal_EN	0.235605	0.00252712	93.2306	1121255
Mbuti.DG	Czech.DG	WestBaikal_EN	0.235469	0.00269944	87.2291	1119277
Mbuti.DG	Alan	WestBaikal_EN	0.235202	0.0025304	92.9505	1143918
Mbuti.DG	Orcadian.DG	WestBaikal_EN	0.234696	0.00250091	93.8444	1121290
Mbuti.DG	Bell_Beaker_Germany	WestBaikal_EN	0.234482	0.00245507	95.5092	1096611
Mbuti.DG	Chechen.DG	WestBaikal_EN	0.234288	0.00266397	87.9473	1118831
Mbuti.DG	Balochi.DG	WestBaikal_EN	0.234235	0.00252361	92.8173	1121228
Mbuti.DG	ElMiron	WestBaikal_EN	0.233789	0.00284451	82.1897	626911
Mbuti.DG	Turkish.DG	WestBaikal_EN	0.233783	0.00258309	90.5055	1121335
Mbuti.DG	Polish.DG	WestBaikal_EN	0.233668	0.00258232	90.4878	1119173
Mbuti.DG	Hungarian.DG	WestBaikal_EN	0.233649	0.0024978	93.5422	1121252
Mbuti.DG	English.DG	WestBaikal_EN	0.233492	0.00250624	93.1641	1121309
Mbuti.DG	French.DG	WestBaikal_EN	0.233399	0.00241395	96.6876	1150103
Mbuti.DG	Sarazm_EN	WestBaikal_EN	0.233006	0.00247208	94.2547	867872
Mbuti.DG	Villabruna	WestBaikal_EN	0.232871	0.00279275	83.384	883690
Mbuti.DG	Scythian_Hungary_2400BP	WestBaikal_EN	0.232577	0.00251349	92.5315	1072792
Mbuti.DG	Abkhasian.DG	WestBaikal_EN	0.232425	0.00251871	92.2795	1121288
Mbuti.DG	Bergamo.DG	WestBaikal_EN	0.232029	0.00248176	93.4937	1121250
Mbuti.DG	Lezgin.DG	WestBaikal_EN	0.231997	0.00254161	91.2797	1121351
Mbuti.DG	Brahui.DG	WestBaikal_EN	0.23194	0.00246892	93.9439	1121286
Mbuti.DG	Bulgarian.DG	WestBaikal_EN	0.231518	0.00247554	93.5226	1121173
Mbuti.DG	Albanian.DG	WestBaikal_EN	0.231418	0.00258561	89.5022	1120066
Mbuti.DG	Dzharkutan1_BA	WestBaikal_EN	0.231068	0.00241872	95.5334	1053874
Mbuti.DG	Balkans_BronzeAge	WestBaikal_EN	0.230788	0.00241268	95.6562	1045830
Mbuti.DG	Bustan_BA	WestBaikal_EN	0.230626	0.00237447	97.1277	971674
Mbuti.DG	Basque.DG	WestBaikal_EN	0.230391	0.00248728	92.6277	1121300
Mbuti.DG	Balkans_IronAge	WestBaikal_EN	0.230112	0.0026714	86.1392	703883
Mbuti.DG	Greek.DG	WestBaikal_EN	0.22997	0.00248936	92.3814	1121269
Mbuti.DG	Gonur1_BA	WestBaikal_EN	0.229779	0.00236658	97.0934	956173
Mbuti.DG	Shahr_I_Sokhta_BA1	WestBaikal_EN	0.229729	0.00238903	96.1598	940402
Mbuti.DG	Armenia_MBA	WestBaikal_EN	0.229664	0.00273	84.1259	829347
Mbuti.DG	CHG	WestBaikal_EN	0.229658	0.00257641	89.1388	1149417
Mbuti.DG	Parkhai_MBA	WestBaikal_EN	0.229619	0.00261013	87.9724	792346
Mbuti.DG	Georgian.DG	WestBaikal_EN	0.229525	0.00246035	93.2896	1121337
Mbuti.DG	Spanish.DG	WestBaikal_EN	0.229525	0.00249346	92.0507	1121240
Mbuti.DG	Ust_Ishim	WestBaikal_EN	0.229407	0.00276362	83.0097	1147657
Mbuti.DG	Anatolia_ChL	WestBaikal_EN	0.229385	0.00262993	87.2212	965575
Mbuti.DG	Geoksyur_EN	WestBaikal_EN	0.229317	0.00236581	96.9299	1018454
Mbuti.DG	Parkhai_EBA	WestBaikal_EN	0.229202	0.00262503	87.3139	863019
Mbuti.DG	Armenia_ChL	WestBaikal_EN	0.229192	0.0024016	95.4332	1033210
Mbuti.DG	Crete.DG	WestBaikal_EN	0.229135	0.00257523	88.9764	1120985
Mbuti.DG	Sappali_Tepe_BA	WestBaikal_EN	0.229079	0.00236823	96.7299	1125152
Mbuti.DG	Iberia_MN	WestBaikal_EN	0.229077	0.00249173	91.9349	967625
Mbuti.DG	Iberia_ChL	WestBaikal_EN	0.229007	0.00244809	93.545	1077810
Mbuti.DG	Tuscan.DG	WestBaikal_EN	0.228985	0.00248839	92.0213	1121278
Mbuti.DG	Iranian.DG	WestBaikal_EN	0.228969	0.00246115	93.0331	1121348
Mbuti.DG	Armenian.DG	WestBaikal_EN	0.228945	0.00241036	94.9836	1121316
Mbuti.DG	Parkhai_LBA	WestBaikal_EN	0.228625	0.00266259	85.8658	820687
Mbuti.DG	Bustan_EN	WestBaikal_EN	0.228568	0.0026453	86.4052	632678
Mbuti.DG	Sardinian.DG	WestBaikal_EN	0.228175	0.00241752	94.3838	1150161
Mbuti.DG	Makrani.DG	WestBaikal_EN	0.227965	0.00247524	92.0984	1121280
Mbuti.DG	Armenia_EBA	WestBaikal_EN	0.227727	0.0025341	89.8653	1010023
Mbuti.DG	Boncuklu.SG	WestBaikal_EN	0.227644	0.002668	85.3239	1047497
Mbuti.DG	Anatolia_BA	WestBaikal_EN	0.227364	0.00252503	90.0441	1035285
Mbuti.DG	Tepe_Anau_EN	WestBaikal_EN	0.22728	0.0024762	91.786	930681
Mbuti.DG	Globular_Amphora	WestBaikal_EN	0.227273	0.00243013	93.523	1047453
Mbuti.DG	LBK_EN	WestBaikal_EN	0.22723	0.00248934	91.2813	1083725
Mbuti.DG	Balkans_Chalcolithic	WestBaikal_EN	0.227036	0.00237406	95.6318	1072003
Mbuti.DG	Iberia_EN	WestBaikal_EN	0.227012	0.0024666	92.0344	1017942
Mbuti.DG	Varna	WestBaikal_EN	0.226804	0.00276057	82.1586	464323
Mbuti.DG	Minoan_Odigitria	WestBaikal_EN	0.226621	0.00273945	82.7251	264608
Mbuti.DG	Arslantepe_LC	WestBaikal_EN	0.226591	0.00237418	95.4395	1119817
Mbuti.DG	Minoan_Lasithi	WestBaikal_EN	0.226526	0.00245319	92.3393	1010830
Mbuti.DG	Parkhai_EN	WestBaikal_EN	0.226497	0.00238559	94.944	995687
Mbuti.DG	Anatolia_N	WestBaikal_EN	0.226468	0.00240523	94.1562	1136372
Mbuti.DG	Hajji_Firuz_C	WestBaikal_EN	0.226313	0.00244676	92.4948	1029315
Mbuti.DG	Tepe_Hissar_C	WestBaikal_EN	0.226271	0.00237223	95.383	985268
Mbuti.DG	Iran_ChL	WestBaikal_EN	0.2259	0.00242088	93.3131	1026021
Mbuti.DG	CamlibelTarlasi_LC	WestBaikal_EN	0.225797	0.00245617	91.9306	1084049
Mbuti.DG	Alalakh_MLBA	WestBaikal_EN	0.225479	0.00234751	96.0501	1125843
Mbuti.DG	Tepecik.SG	WestBaikal_EN	0.224598	0.00252684	88.8851	755891
Mbuti.DG	Iraqi_Jew.DG	WestBaikal_EN	0.224456	0.00249296	90.0358	1121336
Mbuti.DG	Iran_N	WestBaikal_EN	0.224405	0.00242401	92.576	1057239
Mbuti.DG	Ebla_EMBA	WestBaikal_EN	0.223572	0.00239289	93.4315	1037669
Mbuti.DG	TellKurdu_EC	WestBaikal_EN	0.22337	0.00254588	87.7377	645387
Mbuti.DG	Druze.DG	WestBaikal_EN	0.22257	0.00241979	91.9792	1121260
Mbuti.DG	Samaritan.DG	WestBaikal_EN	0.221712	0.00260547	85.095	1115245
Mbuti.DG	Israel_C	WestBaikal_EN	0.221266	0.00235636	93.9016	1060698
Mbuti.DG	Jordan_EBA	WestBaikal_EN	0.220324	0.00239772	91.8889	879702
Mbuti.DG	Mycenaean	WestBaikal_EN	0.220322	0.00265544	82.9698	442908
Mbuti.DG	Jordanian.DG	WestBaikal_EN	0.218006	0.00240818	90.5273	1121397
Mbuti.DG	Levant_N	WestBaikal_EN	0.217944	0.00248628	87.6584	848529
Mbuti.DG	Palestinian.DG	WestBaikal_EN	0.217297	0.00245412	88.5437	1121386
Mbuti.DG	BedouinB.DG	WestBaikal_EN	0.217284	0.00238877	90.9608	1121224
Mbuti.DG	Yemenite_Jew.DG	WestBaikal_EN	0.216146	0.00244522	88.3955	1121307
Mbuti.DG	Natufian	WestBaikal_EN	0.212822	0.00255478	83.3032	535046
Mbuti.DG	Igbo.DG	WestBaikal_EN	0.082109	0.00159837	51.3703	1121299
Mbuti.DG	Lemande.DG	WestBaikal_EN	0.0813728	0.00160832	50.595	1121295
Mbuti.DG	Kongo.DG	WestBaikal_EN	0.0788631	0.00172166	45.8063	1118201
Mbuti.DG	irk030	WestBaikal_LNBA	0.311143	0.00287473	108.234	1149747
Mbuti.DG	EastBaikal_N	WestBaikal_LNBA	0.308235	0.00284992	108.156	1147004
Mbuti.DG	WestBaikal_EN	WestBaikal_LNBA	0.307319	0.00277727	110.655	1150187
Mbuti.DG	Krasnoyarsk_BA	WestBaikal_LNBA	0.307074	0.00300333	102.244	1149967
Mbuti.DG	EastBaikal_BA	WestBaikal_LNBA	0.306888	0.00359879	85.2755	146757
Mbuti.DG	Fofonovo_EN	WestBaikal_LNBA	0.306765	0.00290233	105.696	863435
Mbuti.DG	Yakutia_LN	WestBaikal_LNBA	0.305662	0.00279661	109.297	1150125
Mbuti.DG	WLR_BA_o	WestBaikal_LNBA	0.305302	0.00304844	100.15	786397
Mbuti.DG	Yakutia_MN	WestBaikal_LNBA	0.305098	0.00300408	101.561	445367
Mbuti.DG	Ulaanzuukh_SlabGrave	WestBaikal_LNBA	0.305009	0.002774	109.953	1124643
Mbuti.DG	Mongolia_EIA_SlabGrave_1	WestBaikal_LNBA	0.304969	0.00275921	110.527	1103072
Mbuti.DG	EastBaikal_M	WestBaikal_LNBA	0.304499	0.00299423	101.695	1125057
Mbuti.DG	AR_EN	WestBaikal_LNBA	0.3039	0.00312715	97.1811	368018
Mbuti.DG	Saqqaq.SG	WestBaikal_LNBA	0.303794	0.00280871	108.161	1075439
Mbuti.DG	Oroqen.DG	WestBaikal_LNBA	0.303735	0.00278444	109.083	1121268
Mbuti.DG	AR_Xianbei_IA	WestBaikal_LNBA	0.30361	0.00317359	95.6677	353860
Mbuti.DG	Mongolia_LBA_Ulaanzukh_2	WestBaikal_LNBA	0.303447	0.00278091	109.118	968211
Mbuti.DG	Eskimo_Chaplin.DG	WestBaikal_LNBA	0.303095	0.0029096	104.171	1120161
Mbuti.DG	Ulchi.DG	WestBaikal_LNBA	0.302845	0.00285616	106.032	1121264
Mbuti.DG	Itelman.DG	WestBaikal_LNBA	0.302666	0.00294828	102.659	1119709
Mbuti.DG	HMMH_MN	WestBaikal_LNBA	0.302606	0.0029805	101.528	686326
Mbuti.DG	eastMongolia_preBA	WestBaikal_LNBA	0.301771	0.00292451	103.187	627746
Mbuti.DG	Eskimo_Naukan.DG	WestBaikal_LNBA	0.30169	0.00286783	105.198	1121299
Mbuti.DG	Khovsgol	WestBaikal_LNBA	0.3016	0.00272605	110.636	1098519
Mbuti.DG	Even.DG	WestBaikal_LNBA	0.301474	0.00279305	107.937	1121402
Mbuti.DG	Eskimo_Sireniki.DG	WestBaikal_LNBA	0.301017	0.00284978	105.628	1121322
Mbuti.DG	Yakut.DG	WestBaikal_LNBA	0.300435	0.00288783	104.035	1121265
Mbuti.DG	LateDorset.SG	WestBaikal_LNBA	0.300232	0.00322664	93.0478	311547
Mbuti.DG	WLR_MN	WestBaikal_LNBA	0.299759	0.00293007	102.304	1140884
Mbuti.DG	DevilsCave_N	WestBaikal_LNBA	0.299513	0.00280626	106.73	1148835
Mbuti.DG	Dzhylinda-1	WestBaikal_LNBA	0.298939	0.00299256	99.894	698881
Mbuti.DG	Hezhen.DG	WestBaikal_LNBA	0.298721	0.00285385	104.673	1121329
Mbuti.DG	AR_IA	WestBaikal_LNBA	0.298682	0.00460261	64.894	58947
Mbuti.DG	Chemurchek_northAlai	WestBaikal_LNBA	0.298337	0.00288029	103.579	1043976
Mbuti.DG	Yumin	WestBaikal_LNBA	0.2982	0.00290175	102.765	860615
Mbuti.DG	Miaozigou_MN	WestBaikal_LNBA	0.297698	0.00316442	94.0768	335503
Mbuti.DG	Chipewyan.DG	WestBaikal_LNBA	0.297658	0.00286671	103.833	1121298
Mbuti.DG	Kolyma_M	WestBaikal_LNBA	0.297452	0.00304733	97.6107	1147573
Mbuti.DG	Daur.DG	WestBaikal_LNBA	0.296792	0.00292107	101.604	1118584
Mbuti.DG	Surui.DG	WestBaikal_LNBA	0.295907	0.00287847	102.8	1121223
Mbuti.DG	Nomad_Kazakhstan_1700BP	WestBaikal_LNBA	0.295751	0.00290713	101.733	1113392
Mbuti.DG	Boshan	WestBaikal_LNBA	0.295592	0.00299899	98.5637	965810
Mbuti.DG	Upper_YR_LN	WestBaikal_LNBA	0.295419	0.00276001	107.035	1142901
Mbuti.DG	WLR_BA	WestBaikal_LNBA	0.295357	0.00288808	102.268	615201
Mbuti.DG	Korean.DG	WestBaikal_LNBA	0.29514	0.00281359	104.898	1121327
Mbuti.DG	Karitiana.DG	WestBaikal_LNBA	0.294781	0.00281633	104.668	1150219
Mbuti.DG	Pima.DG	WestBaikal_LNBA	0.294554	0.00278975	105.584	1121235
Mbuti.DG	Korean_Ulsan	WestBaikal_LNBA	0.294483	0.00276331	106.569	1150283
Mbuti.DG	Korean_Ulsan.SG	WestBaikal_LNBA	0.294444	0.00276425	106.519	1150279
Mbuti.DG	Upper_YR_IA	WestBaikal_LNBA	0.294428	0.00279642	105.288	1100590
Mbuti.DG	Chane.DG	WestBaikal_LNBA	0.294302	0.00292008	100.785	1119615
Mbuti.DG	Shimao_LN	WestBaikal_LNBA	0.294213	0.00281085	104.67	1135113
Mbuti.DG	UKY	WestBaikal_LNBA	0.294155	0.00293044	100.379	892364
Mbuti.DG	BZK002	WestBaikal_LNBA	0.294107	0.00294859	99.7451	783819
Mbuti.DG	Japanese.DG	WestBaikal_LNBA	0.293902	0.00277449	105.93	1121383
Mbuti.DG	Mongola.DG	WestBaikal_LNBA	0.2939	0.00275562	106.655	1121333
Mbuti.DG	Mayan.DG	WestBaikal_LNBA	0.293684	0.00282589	103.926	1121165
Mbuti.DG	Yakutia_UP	WestBaikal_LNBA	0.293504	0.00316265	92.8031	263003
Mbuti.DG	Piapoco.DG	WestBaikal_LNBA	0.293298	0.00285131	102.864	1121205
Mbuti.DG	Xibo.DG	WestBaikal_LNBA	0.293226	0.00280211	104.644	1121258
Mbuti.DG	YR_LN	WestBaikal_LNBA	0.293135	0.00276604	105.977	1147655
Mbuti.DG	Mixe.DG	WestBaikal_LNBA	0.293124	0.00280336	104.562	1121368
Mbuti.DG	YR_LBIA	WestBaikal_LNBA	0.292947	0.00273069	107.28	1139421
Mbuti.DG	Yi.DG	WestBaikal_LNBA	0.292565	0.00282323	103.628	1121289
Mbuti.DG	YR_MN	WestBaikal_LNBA	0.292478	0.00276919	105.619	1141455
Mbuti.DG	WLR_LN	WestBaikal_LNBA	0.292434	0.00282047	103.683	942526
Mbuti.DG	She.DG	WestBaikal_LNBA	0.292194	0.0028323	103.165	1121172
Mbuti.DG	Tujia.DG	WestBaikal_LNBA	0.292179	0.00288727	101.195	1121262
Mbuti.DG	Nahua.DG	WestBaikal_LNBA	0.292101	0.00288712	101.174	1119991
Mbuti.DG	Xiaogao	WestBaikal_LNBA	0.29204	0.00289758	100.788	914018
Mbuti.DG	Quechua.DG	WestBaikal_LNBA	0.292013	0.00280725	104.021	1121373
Mbuti.DG	Zapotec.DG	WestBaikal_LNBA	0.292009	0.00274143	106.517	1121254
Mbuti.DG	Naxi.DG	WestBaikal_LNBA	0.291997	0.00280207	104.208	1121398
Mbuti.DG	USR1	WestBaikal_LNBA	0.291984	0.00287505	101.558	1149853
Mbuti.DG	Han.DG	WestBaikal_LNBA	0.291837	0.00281834	103.549	1150247
Mbuti.DG	Kennewick_WA.SG	WestBaikal_LNBA	0.291382	0.00301545	96.6295	640714
Mbuti.DG	Clovis.SG	WestBaikal_LNBA	0.291327	0.00299088	97.4051	1141244
Mbuti.DG	Miao.DG	WestBaikal_LNBA	0.29129	0.0028062	103.802	1121318
Mbuti.DG	Bianbian	WestBaikal_LNBA	0.291232	0.00294862	98.7691	693718
Mbuti.DG	Altai_7500BP	WestBaikal_LNBA	0.291051	0.00292005	99.6732	644402
Mbuti.DG	Ami.DG	WestBaikal_LNBA	0.2898	0.00278424	104.086	1121288
Mbuti.DG	Xiaojingshan	WestBaikal_LNBA	0.289313	0.0028827	100.362	562118
Mbuti.DG	Nenets	WestBaikal_LNBA	0.289252	0.0029802	97.0579	1134601
Mbuti.DG	Mebrak.SG	WestBaikal_LNBA	0.289227	0.00295062	98.0225	772073
Mbuti.DG	Altaian.DG	WestBaikal_LNBA	0.289226	0.00291284	99.2933	1119335
Mbuti.DG	Tu.DG	WestBaikal_LNBA	0.289224	0.00276389	104.644	1121284
Mbuti.DG	Chokhopani.SG	WestBaikal_LNBA	0.288616	0.00292103	98.8063	1147356
Mbuti.DG	Samdzong.SG	WestBaikal_LNBA	0.288478	0.00274068	105.258	1149306
Mbuti.DG	Atayal.DG	WestBaikal_LNBA	0.287389	0.00287643	99.9117	1119364
Mbuti.DG	Igorot.DG	WestBaikal_LNBA	0.287129	0.00280582	102.334	1121262
Mbuti.DG	Lahu.DG	WestBaikal_LNBA	0.28708	0.00281137	102.114	1121271
Mbuti.DG	Dai.DG	WestBaikal_LNBA	0.286765	0.00277311	103.409	1150254
Mbuti.DG	Kinh.DG	WestBaikal_LNBA	0.28668	0.00281635	101.791	1121242
Mbuti.DG	Chuanyun	WestBaikal_LNBA	0.283953	0.00319046	89.0007	313304
Mbuti.DG	Dusun.DG	WestBaikal_LNBA	0.283827	0.00278229	102.012	1121222
Mbuti.DG	CentralSteppe_EMBA	WestBaikal_LNBA	0.28294	0.00277416	101.991	1149889
Mbuti.DG	Okunevo	WestBaikal_LNBA	0.282742	0.00268057	105.478	1150082
Mbuti.DG	Nui_Nap	WestBaikal_LNBA	0.2827	0.00295	95.8306	340657
Mbuti.DG	Kyrgyz.DG	WestBaikal_LNBA	0.28226	0.00275793	102.345	1121298
Mbuti.DG	Burmese.DG	WestBaikal_LNBA	0.282102	0.00264791	106.537	1121329
Mbuti.DG	Tubalar.DG	WestBaikal_LNBA	0.281945	0.00278016	101.413	1121343
Mbuti.DG	Thai.DG	WestBaikal_LNBA	0.281525	0.00278125	101.223	1121266
Mbuti.DG	Cree.DG	WestBaikal_LNBA	0.28042	0.00284898	98.4284	1121336
Mbuti.DG	Tarim_EMBA1	WestBaikal_LNBA	0.280371	0.00273113	102.657	1127654
Mbuti.DG	Mixtec.DG	WestBaikal_LNBA	0.280088	0.00282774	99.0501	1121280
Mbuti.DG	Aleut.DG	WestBaikal_LNBA	0.279981	0.00276137	101.392	1121367
Mbuti.DG	Khanty	WestBaikal_LNBA	0.279935	0.00269992	103.683	1150252
Mbuti.DG	Liangdao2	WestBaikal_LNBA	0.27986	0.00283544	98.7008	879475
Mbuti.DG	Hawaiian.DG	WestBaikal_LNBA	0.278978	0.00286077	97.5182	1117654
Mbuti.DG	Xitoucun	WestBaikal_LNBA	0.278791	0.00278585	100.074	560716
Mbuti.DG	Mansi.DG	WestBaikal_LNBA	0.278601	0.00272518	102.232	1121348
Mbuti.DG	Tanshishan	WestBaikal_LNBA	0.278553	0.00279693	99.5924	410932
Mbuti.DG	Russia_Bolshoy	WestBaikal_LNBA	0.278159	0.00264669	105.097	1021814
Mbuti.DG	Cambodian.DG	WestBaikal_LNBA	0.277867	0.00271509	102.342	1121308
Mbuti.DG	Suogang	WestBaikal_LNBA	0.275944	0.00402691	68.5248	73773
Mbuti.DG	Botai_pub	WestBaikal_LNBA	0.275907	0.00268161	102.889	1150132
Mbuti.DG	Karasuk.SG	WestBaikal_LNBA	0.275551	0.00258651	106.534	1148336
Mbuti.DG	Chukchi.DG	WestBaikal_LNBA	0.275153	0.00278681	98.7343	1120138
Mbuti.DG	Man_Bac	WestBaikal_LNBA	0.275143	0.00282594	97.3634	318436
Mbuti.DG	Liangdao1	WestBaikal_LNBA	0.274879	0.00314415	87.4256	384078
Mbuti.DG	Qihe	WestBaikal_LNBA	0.273317	0.00297193	91.966	328826
Mbuti.DG	Kimak_Kazakhstan_1350BP	WestBaikal_LNBA	0.272802	0.0031851	85.6496	222789
Mbuti.DG	West_Siberia_N	WestBaikal_LNBA	0.272194	0.00270661	100.566	857965
Mbuti.DG	Altai_MLBA	WestBaikal_LNBA	0.271778	0.00259061	104.909	1099475
Mbuti.DG	Saka_Kazakhstan_2500BP	WestBaikal_LNBA	0.271772	0.00267513	101.592	1123866
Mbuti.DG	Kusunda.DG	WestBaikal_LNBA	0.270617	0.00270782	99.939	1121241
Mbuti.DG	Kipchak	WestBaikal_LNBA	0.268063	0.0026957	99.441	1077451
Mbuti.DG	Hazara.DG	WestBaikal_LNBA	0.268059	0.00274459	97.6681	1121231
Mbuti.DG	Ban_Chiang	WestBaikal_LNBA	0.267874	0.00361927	74.0132	86192
Mbuti.DG	Chandman_IA	WestBaikal_LNBA	0.267816	0.00257928	103.834	1112707
Mbuti.DG	Tlingit.DG	WestBaikal_LNBA	0.267725	0.00264969	101.04	1121356
Mbuti.DG	Uygur.DG	WestBaikal_LNBA	0.267027	0.00270383	98.7588	1121317
Mbuti.DG	Karluk_TianShan	WestBaikal_LNBA	0.266754	0.00271387	98.2926	1124418
Mbuti.DG	Hun_TianShan_1700BP	WestBaikal_LNBA	0.262676	0.00253402	103.66	1150116
Mbuti.DG	Nomad_Kazakhstan_IA	WestBaikal_LNBA	0.26123	0.00283323	92.2023	517329
Mbuti.DG	AG3	WestBaikal_LNBA	0.260918	0.00305407	85.4328	265568
Mbuti.DG	MA1	WestBaikal_LNBA	0.259401	0.00284223	91.2667	805877
Mbuti.DG	Khonda_Dora.DG	WestBaikal_LNBA	0.258963	0.00262365	98.7032	1119896
Mbuti.DG	EHG	WestBaikal_LNBA	0.25732	0.00268469	95.8473	1133978
Mbuti.DG	Chemurchek_southAltai	WestBaikal_LNBA	0.257273	0.00277968	92.5551	981791
Mbuti.DG	Saka_TianShan_2150BP	WestBaikal_LNBA	0.256167	0.00255731	100.171	1133802
Mbuti.DG	Tagar	WestBaikal_LNBA	0.256104	0.00257462	99.4726	1144902
Mbuti.DG	AG2	WestBaikal_LNBA	0.256005	0.00370114	69.1691	85256
Mbuti.DG	Onge.DG	WestBaikal_LNBA	0.254262	0.00270225	94.0928	1120723
Mbuti.DG	Kharia.DG	WestBaikal_LNBA	0.254008	0.00260761	97.4104	1117846
Mbuti.DG	Maori.DG	WestBaikal_LNBA	0.25315	0.00278719	90.8264	1118198
Mbuti.DG	Tianyuan	WestBaikal_LNBA	0.253052	0.00283963	89.1145	885025
Mbuti.DG	Estonia_MN_CCC	WestBaikal_LNBA	0.252851	0.00280869	90.0245	317847
Mbuti.DG	Bougainville.DG	WestBaikal_LNBA	0.2522	0.00268119	94.0627	1120926
Mbuti.DG	Wusun_TianShan_2200BP	WestBaikal_LNBA	0.251757	0.00260648	96.5886	1115892
Mbuti.DG	Bengali.DG	WestBaikal_LNBA	0.249765	0.00253882	98.3785	1121308
Mbuti.DG	Kurumba.DG	WestBaikal_LNBA	0.249445	0.00260641	95.7046	1112000
Mbuti.DG	Sarmatian	WestBaikal_LNBA	0.249406	0.00252181	98.8998	1149597
Mbuti.DG	Kapu.DG	WestBaikal_LNBA	0.248763	0.00256409	97.0179	1121331
Mbuti.DG	Relli.DG	WestBaikal_LNBA	0.248529	0.00250405	99.2511	1121380
Mbuti.DG	Madiga.DG	WestBaikal_LNBA	0.248505	0.00255186	97.3818	1121346
Mbuti.DG	Burusho.DG	WestBaikal_LNBA	0.247982	0.00257434	96.3282	1121234
Mbuti.DG	Mala.DG	WestBaikal_LNBA	0.247964	0.00248618	99.737	1121402
Mbuti.DG	SHG	WestBaikal_LNBA	0.247872	0.0026409	93.8588	1038746
Mbuti.DG	Yadava.DG	WestBaikal_LNBA	0.24747	0.00251223	98.5061	1121300
Mbuti.DG	Kangju_1800BP	WestBaikal_LNBA	0.247122	0.00253591	97.449	1124376
Mbuti.DG	Afanasievo	WestBaikal_LNBA	0.246909	0.00246566	100.139	1123764
Mbuti.DG	Yamnaya_Samara	WestBaikal_LNBA	0.246736	0.00251225	98.2131	1121656
Mbuti.DG	Russian.DG	WestBaikal_LNBA	0.246509	0.00254988	96.6747	1121358
Mbuti.DG	Australian.DG	WestBaikal_LNBA	0.246474	0.00275493	89.4664	1118375
Mbuti.DG	Irula.DG	WestBaikal_LNBA	0.245987	0.00250873	98.0525	1121332
Mbuti.DG	Punjabi.DG	WestBaikal_LNBA	0.245692	0.00244938	100.308	1121447
Mbuti.DG	Papuan.DG	WestBaikal_LNBA	0.245225	0.0026721	91.7724	1150239
Mbuti.DG	Finnish.DG	WestBaikal_LNBA	0.245143	0.00251499	97.4728	1121406
Mbuti.DG	Krasnoyarsk_MLBA	WestBaikal_LNBA	0.244925	0.00245475	99.7762	1082363
Mbuti.DG	Kashmiri_Pandit.DG	WestBaikal_LNBA	0.244461	0.00261912	93.3371	1117719
Mbuti.DG	Pathan.DG	WestBaikal_LNBA	0.243604	0.00253955	95.9244	1121339
Mbuti.DG	Corded_Ware_Germany	WestBaikal_LNBA	0.243522	0.00249827	97.4765	1111193
Mbuti.DG	Brahmin.DG	WestBaikal_LNBA	0.243488	0.00248554	97.9619	1121330
Mbuti.DG	Tajik.DG	WestBaikal_LNBA	0.243483	0.00255708	95.2192	1121344
Mbuti.DG	Afanasievo_Mongolia	WestBaikal_LNBA	0.243427	0.00248137	98.1017	911805
Mbuti.DG	Kalash.DG	WestBaikal_LNBA	0.243087	0.00255086	95.2963	1121334
Mbuti.DG	Srubnaya	WestBaikal_LNBA	0.243048	0.00245178	99.1316	1121254
Mbuti.DG	Sindhi.DG	WestBaikal_LNBA	0.242624	0.00252334	96.1518	1121268
Mbuti.DG	Loebanr_IA	WestBaikal_LNBA	0.2425	0.00239993	101.045	1116488
Mbuti.DG	WHG	WestBaikal_LNBA	0.24248	0.00257736	94.0807	1149800
Mbuti.DG	Sintashta_MLBA	WestBaikal_LNBA	0.242433	0.00242726	99.8791	1129229
Mbuti.DG	Estonian.DG	WestBaikal_LNBA	0.242296	0.00253148	95.7132	1121326
Mbuti.DG	Icelandic.DG	WestBaikal_LNBA	0.241457	0.00258956	93.2423	1121334
Mbuti.DG	Czech.DG	WestBaikal_LNBA	0.240929	0.00272609	88.3788	1119290
Mbuti.DG	North_Ossetian.DG	WestBaikal_LNBA	0.240527	0.0024994	96.2339	1121361
Mbuti.DG	Orcadian.DG	WestBaikal_LNBA	0.240332	0.00253777	94.7021	1121305
Mbuti.DG	Adygei.DG	WestBaikal_LNBA	0.239952	0.00255123	94.0533	1121269
Mbuti.DG	Bell_Beaker_Germany	WestBaikal_LNBA	0.239844	0.00248777	96.4095	1096670
Mbuti.DG	Sarazm_EN	WestBaikal_LNBA	0.239768	0.00249232	96.2029	867902
Mbuti.DG	Alan	WestBaikal_LNBA	0.239406	0.00255527	93.6912	1143931
Mbuti.DG	Chechen.DG	WestBaikal_LNBA	0.238463	0.00264661	90.1014	1118842
Mbuti.DG	Polish.DG	WestBaikal_LNBA	0.238386	0.00260942	91.356	1119186
Mbuti.DG	English.DG	WestBaikal_LNBA	0.23798	0.00254094	93.6584	1121325
Mbuti.DG	French.DG	WestBaikal_LNBA	0.23798	0.00244666	97.2674	1150193
Mbuti.DG	Hungarian.DG	WestBaikal_LNBA	0.237717	0.00250775	94.7927	1121266
Mbuti.DG	Turkish.DG	WestBaikal_LNBA	0.237579	0.00258781	91.8068	1121350
Mbuti.DG	Balochi.DG	WestBaikal_LNBA	0.2375	0.00256562	92.5705	1121244
Mbuti.DG	Lezgin.DG	WestBaikal_LNBA	0.237195	0.00257558	92.0935	1121367
Mbuti.DG	Scythian_Hungary_2400BP	WestBaikal_LNBA	0.237105	0.00254437	93.1882	1072800
Mbuti.DG	ElMiron	WestBaikal_LNBA	0.236743	0.00284698	83.1557	626932
Mbuti.DG	Villabruna	WestBaikal_LNBA	0.236585	0.00282077	83.8723	883725
Mbuti.DG	Abkhasian.DG	WestBaikal_LNBA	0.236435	0.00255482	92.5449	1121303
Mbuti.DG	Bergamo.DG	WestBaikal_LNBA	0.236089	0.00250186	94.3654	1121266
Mbuti.DG	Bulgarian.DG	WestBaikal_LNBA	0.23606	0.00248792	94.8825	1121188
Mbuti.DG	Brahui.DG	WestBaikal_LNBA	0.235852	0.00250351	94.2085	1121302
Mbuti.DG	Dzharkutan1_BA	WestBaikal_LNBA	0.235434	0.00245488	95.9043	1053924
Mbuti.DG	Balkans_BronzeAge	WestBaikal_LNBA	0.235215	0.00242697	96.917	1045884
Mbuti.DG	Basque.DG	WestBaikal_LNBA	0.235013	0.00251759	93.3483	1121315
Mbuti.DG	Albanian.DG	WestBaikal_LNBA	0.234983	0.00264484	88.8457	1120076
Mbuti.DG	Bustan_BA	WestBaikal_LNBA	0.234882	0.00241574	97.23	971707
Mbuti.DG	Gonur1_BA	WestBaikal_LNBA	0.234372	0.00239426	97.8891	956216
Mbuti.DG	Geoksyur_EN	WestBaikal_LNBA	0.234224	0.00240864	97.2433	1018495
Mbuti.DG	Spanish.DG	WestBaikal_LNBA	0.234074	0.00254443	91.9949	1121254
Mbuti.DG	Parkhai_EBA	WestBaikal_LNBA	0.23404	0.00269664	86.7893	863049
Mbuti.DG	Shahr_I_Sokhta_BA1	WestBaikal_LNBA	0.234014	0.00243317	96.1767	940436
Mbuti.DG	Armenia_MBA	WestBaikal_LNBA	0.233944	0.00275296	84.9788	829377
Mbuti.DG	Tuscan.DG	WestBaikal_LNBA	0.233855	0.00251315	93.0529	1121292
Mbuti.DG	Armenia_ChL	WestBaikal_LNBA	0.233748	0.00245432	95.2396	1033254
Mbuti.DG	Parkhai_MBA	WestBaikal_LNBA	0.233686	0.0026112	89.4937	792363
Mbuti.DG	Greek.DG	WestBaikal_LNBA	0.233633	0.00250402	93.3031	1121286
Mbuti.DG	Bustan_EN	WestBaikal_LNBA	0.233571	0.00269132	86.7867	632692
Mbuti.DG	Parkhai_LBA	WestBaikal_LNBA	0.233205	0.00270404	86.2431	820714
Mbuti.DG	Georgian.DG	WestBaikal_LNBA	0.233144	0.00247528	94.1888	1121351
Mbuti.DG	Sappali_Tepe_BA	WestBaikal_LNBA	0.233136	0.00241844	96.3992	1125207
Mbuti.DG	Balkans_IronAge	WestBaikal_LNBA	0.233053	0.00266509	87.4467	703904
Mbuti.DG	Anatolia_ChL	WestBaikal_LNBA	0.232776	0.00261455	89.031	965609
Mbuti.DG	Iranian.DG	WestBaikal_LNBA	0.232759	0.00250061	93.0808	1121364
Mbuti.DG	Crete.DG	WestBaikal_LNBA	0.232735	0.00260955	89.186	1120999
Mbuti.DG	CHG	WestBaikal_LNBA	0.232436	0.00262178	88.6558	1149434
Mbuti.DG	Iberia_ChL	WestBaikal_LNBA	0.232304	0.00247492	93.863	1077874
Mbuti.DG	Armenian.DG	WestBaikal_LNBA	0.232235	0.00244415	95.0166	1121330
Mbuti.DG	Iberia_MN	WestBaikal_LNBA	0.232105	0.00251676	92.2239	967679
Mbuti.DG	Tepe_Anau_EN	WestBaikal_LNBA	0.23164	0.0025361	91.3373	930717
Mbuti.DG	Armenia_EBA	WestBaikal_LNBA	0.231633	0.00256857	90.18	1010062
Mbuti.DG	Sardinian.DG	WestBaikal_LNBA	0.231428	0.00244489	94.6579	1150252
Mbuti.DG	Globular_Amphora	WestBaikal_LNBA	0.231012	0.00245157	94.2302	1047502
Mbuti.DG	Makrani.DG	WestBaikal_LNBA	0.230883	0.00251484	91.8083	1121296
Mbuti.DG	Parkhai_EN	WestBaikal_LNBA	0.230401	0.00241944	95.2288	995729
Mbuti.DG	Anatolia_BA	WestBaikal_LNBA	0.230333	0.00252413	91.2523	1035333
Mbuti.DG	Balkans_Chalcolithic	WestBaikal_LNBA	0.230315	0.00240229	95.8732	1072056
Mbuti.DG	LBK_EN	WestBaikal_LNBA	0.230243	0.00250989	91.7343	1083787
Mbuti.DG	Tepe_Hissar_C	WestBaikal_LNBA	0.23023	0.00240663	95.665	985305
Mbuti.DG	Arslantepe_LC	WestBaikal_LNBA	0.229813	0.00240082	95.7225	1119839
Mbuti.DG	Minoan_Odigitria	WestBaikal_LNBA	0.2298	0.00276311	83.1671	264614
Mbuti.DG	Varna	WestBaikal_LNBA	0.229793	0.00275409	83.4368	464337
Mbuti.DG	Boncuklu.SG	WestBaikal_LNBA	0.229654	0.00267106	85.9787	1047520
Mbuti.DG	Minoan_Lasithi	WestBaikal_LNBA	0.229629	0.0024684	93.0275	1010897
Mbuti.DG	Iberia_EN	WestBaikal_LNBA	0.229483	0.00248741	92.2577	1017995
Mbuti.DG	Ust_Ishim	WestBaikal_LNBA	0.229455	0.00272248	84.2818	1147724
Mbuti.DG	Anatolia_N	WestBaikal_LNBA	0.229265	0.00243221	94.262	1136444
Mbuti.DG	Iran_ChL	WestBaikal_LNBA	0.229193	0.00243259	94.2175	1026064
Mbuti.DG	Hajji_Firuz_C	WestBaikal_LNBA	0.228776	0.00245882	93.0432	1029360
Mbuti.DG	CamlibelTarlasi_LC	WestBaikal_LNBA	0.228766	0.00246897	92.6564	1084064
Mbuti.DG	Alalakh_MLBA	WestBaikal_LNBA	0.228714	0.00236961	96.5198	1125867
Mbuti.DG	Tepecik.SG	WestBaikal_LNBA	0.227925	0.00253912	89.7655	755904
Mbuti.DG	Iran_N	WestBaikal_LNBA	0.227899	0.00246557	92.4325	1057279
Mbuti.DG	Iraqi_Jew.DG	WestBaikal_LNBA	0.227467	0.00250092	90.9533	1121351
Mbuti.DG	Ebla_EMBA	WestBaikal_LNBA	0.226889	0.00242202	93.6778	1037687
Mbuti.DG	Druze.DG	WestBaikal_LNBA	0.225841	0.00245969	91.8169	1121276
Mbuti.DG	TellKurdu_EC	WestBaikal_LNBA	0.225467	0.0025544	88.2663	645390
Mbuti.DG	Samaritan.DG	WestBaikal_LNBA	0.225212	0.00264832	85.0397	1115257
Mbuti.DG	Mycenaean	WestBaikal_LNBA	0.224247	0.00269902	83.0845	442951
Mbuti.DG	Jordan_EBA	WestBaikal_LNBA	0.224216	0.00240043	93.4067	879729
Mbuti.DG	Israel_C	WestBaikal_LNBA	0.224191	0.00236929	94.6237	1060743
Mbuti.DG	Jordanian.DG	WestBaikal_LNBA	0.221593	0.00243905	90.8523	1121414
Mbuti.DG	Levant_N	WestBaikal_LNBA	0.220621	0.00249145	88.5513	848557
Mbuti.DG	Palestinian.DG	WestBaikal_LNBA	0.220309	0.00248006	88.8322	1121403
Mbuti.DG	BedouinB.DG	WestBaikal_LNBA	0.220216	0.00237901	92.5663	1121239
Mbuti.DG	Yemenite_Jew.DG	WestBaikal_LNBA	0.219509	0.00245959	89.246	1121324
Mbuti.DG	Natufian	WestBaikal_LNBA	0.214563	0.00257492	83.3278	535056
Mbuti.DG	Igbo.DG	WestBaikal_LNBA	0.0811806	0.0015772	51.4712	1121314
Mbuti.DG	Lemande.DG	WestBaikal_LNBA	0.0809271	0.00159937	50.5995	1121312
Mbuti.DG	Kongo.DG	WestBaikal_LNBA	0.0788926	0.00171866	45.9036	1118215
Mbuti.DG	LateDorset.SG	Yakutia_MN	0.321589	0.00489215	65.7358	117692
Mbuti.DG	Saqqaq.SG	Yakutia_MN	0.319877	0.00369512	86.5673	414637
Mbuti.DG	Yakutia_LN	Yakutia_MN	0.316231	0.00317476	99.6076	445360
Mbuti.DG	Krasnoyarsk_BA	Yakutia_MN	0.314902	0.00358568	87.822	445325
Mbuti.DG	Itelman.DG	Yakutia_MN	0.312638	0.00345175	90.5737	433383
Mbuti.DG	Eskimo_Chaplin.DG	Yakutia_MN	0.312426	0.00360722	86.6114	433527
Mbuti.DG	AR_Xianbei_IA	Yakutia_MN	0.310157	0.00433163	71.603	136902
Mbuti.DG	Eskimo_Naukan.DG	Yakutia_MN	0.309061	0.00325672	94.8995	433993
Mbuti.DG	WestBaikal_EN	Yakutia_MN	0.308793	0.00300644	102.711	445366
Mbuti.DG	EastBaikal_N	Yakutia_MN	0.30857	0.00323848	95.2823	444358
Mbuti.DG	Eskimo_Sireniki.DG	Yakutia_MN	0.308236	0.00331117	93.0897	433996
Mbuti.DG	Dzhylinda-1	Yakutia_MN	0.308181	0.003736	82.4895	269855
Mbuti.DG	WLR_BA_o	Yakutia_MN	0.307874	0.00371293	82.9194	306367
Mbuti.DG	HMMH_MN	Yakutia_MN	0.307329	0.00371649	82.6934	274173
Mbuti.DG	AR_IA	Yakutia_MN	0.307143	0.00830725	36.9729	22883
Mbuti.DG	Fofonovo_EN	Yakutia_MN	0.3066	0.00341627	89.747	329723
Mbuti.DG	Ulchi.DG	Yakutia_MN	0.306263	0.0032222	95.0478	433977
Mbuti.DG	EastBaikal_BA	Yakutia_MN	0.306094	0.00550829	55.5697	59428
Mbuti.DG	Oroqen.DG	Yakutia_MN	0.305651	0.00319802	95.5751	433977
Mbuti.DG	EastBaikal_M	Yakutia_MN	0.30552	0.00360325	84.7902	437033
Mbuti.DG	WestBaikal_LNBA	Yakutia_MN	0.305098	0.00300408	101.561	445367
Mbuti.DG	Kolyma_M	Yakutia_MN	0.304768	0.00358739	84.9552	444313
Mbuti.DG	Even.DG	Yakutia_MN	0.304002	0.0031109	97.7218	434021
Mbuti.DG	Chipewyan.DG	Yakutia_MN	0.303586	0.00335865	90.3891	433990
Mbuti.DG	irk030	Yakutia_MN	0.303291	0.00338133	89.6959	445264
Mbuti.DG	DevilsCave_N	Yakutia_MN	0.303188	0.00331551	91.4453	444959
Mbuti.DG	Ulaanzuukh_SlabGrave	Yakutia_MN	0.302733	0.00301679	100.349	434673
Mbuti.DG	Mongolia_EIA_SlabGrave_1	Yakutia_MN	0.30257	0.00298269	101.442	425436
Mbuti.DG	AR_EN	Yakutia_MN	0.301659	0.00401389	75.1539	143927
Mbuti.DG	Hezhen.DG	Yakutia_MN	0.301531	0.00316945	95.1369	434003
Mbuti.DG	WLR_MN	Yakutia_MN	0.300397	0.00338527	88.7365	442002
Mbuti.DG	Yakut.DG	Yakutia_MN	0.300253	0.00324021	92.6646	433982
Mbuti.DG	Mongolia_LBA_Ulaanzukh_2	Yakutia_MN	0.300147	0.00316799	94.7435	369316
Mbuti.DG	eastMongolia_preBA	Yakutia_MN	0.299671	0.00374923	79.9287	240026
Mbuti.DG	Miaozigou_MN	Yakutia_MN	0.298987	0.00428295	69.8088	132015
Mbuti.DG	Boshan	Yakutia_MN	0.298829	0.00357361	83.6209	369619
Mbuti.DG	Surui.DG	Yakutia_MN	0.298693	0.00334442	89.3109	433963
Mbuti.DG	Karitiana.DG	Yakutia_MN	0.29855	0.00330549	90.3194	445354
Mbuti.DG	UKY	Yakutia_MN	0.298261	0.00372757	80.0148	349935
Mbuti.DG	Daur.DG	Yakutia_MN	0.298031	0.00338387	88.0739	432924
Mbuti.DG	Yumin	Yakutia_MN	0.297329	0.00356415	83.4222	326068
Mbuti.DG	Khovsgol	Yakutia_MN	0.297107	0.00307858	96.5079	423837
Mbuti.DG	Chemurchek_northAlai	Yakutia_MN	0.297013	0.00329623	90.107	401958
Mbuti.DG	Nomad_Kazakhstan_1700BP	Yakutia_MN	0.297002	0.00342111	86.8144	432716
Mbuti.DG	Korean_Ulsan	Yakutia_MN	0.296803	0.00300173	98.8774	445367
Mbuti.DG	Korean_Ulsan.SG	Yakutia_MN	0.296794	0.00300373	98.8084	445367
Mbuti.DG	Upper_YR_LN	Yakutia_MN	0.29674	0.00306028	96.965	442893
Mbuti.DG	Piapoco.DG	Yakutia_MN	0.296639	0.00326381	90.8874	433950
Mbuti.DG	Shimao_LN	Yakutia_MN	0.296425	0.0031656	93.6393	439798
Mbuti.DG	Korean.DG	Yakutia_MN	0.296382	0.00318795	92.9695	434001
Mbuti.DG	Mixe.DG	Yakutia_MN	0.296324	0.00322271	91.9487	434009
Mbuti.DG	Pima.DG	Yakutia_MN	0.296295	0.00331657	89.3378	433964
Mbuti.DG	Nahua.DG	Yakutia_MN	0.296232	0.0034821	85.0728	433509
Mbuti.DG	Mayan.DG	Yakutia_MN	0.295986	0.00327393	90.4069	433934
Mbuti.DG	Chane.DG	Yakutia_MN	0.29594	0.00343425	86.1733	433338
Mbuti.DG	Kennewick_WA.SG	Yakutia_MN	0.295825	0.00387108	76.4192	254368
Mbuti.DG	Japanese.DG	Yakutia_MN	0.295755	0.00309801	95.4659	434013
Mbuti.DG	Tujia.DG	Yakutia_MN	0.295733	0.00325509	90.8523	433972
Mbuti.DG	YR_LN	Yakutia_MN	0.295422	0.00308637	95.7183	444397
Mbuti.DG	Mongola.DG	Yakutia_MN	0.295345	0.00308586	95.709	433991
Mbuti.DG	Upper_YR_IA	Yakutia_MN	0.295337	0.00324892	90.903	426065
Mbuti.DG	Clovis.SG	Yakutia_MN	0.294904	0.0036694	80.3685	441624
Mbuti.DG	YR_LBIA	Yakutia_MN	0.294889	0.00304146	96.9562	441295
Mbuti.DG	USR1	Yakutia_MN	0.294855	0.00356293	82.7564	445272
Mbuti.DG	Quechua.DG	Yakutia_MN	0.294567	0.00324606	90.7458	434014
Mbuti.DG	Xibo.DG	Yakutia_MN	0.294514	0.00313004	94.0928	433967
Mbuti.DG	Yi.DG	Yakutia_MN	0.29438	0.00313492	93.9034	433970
Mbuti.DG	Bianbian	Yakutia_MN	0.293785	0.00384786	76.3502	258217
Mbuti.DG	WLR_LN	Yakutia_MN	0.29365	0.00326646	89.8984	365846
Mbuti.DG	Zapotec.DG	Yakutia_MN	0.293644	0.00317183	92.5788	433960
Mbuti.DG	Han.DG	Yakutia_MN	0.293608	0.00310136	94.6707	445363
Mbuti.DG	She.DG	Yakutia_MN	0.293522	0.00321777	91.2192	433930
Mbuti.DG	YR_MN	Yakutia_MN	0.293314	0.00312814	93.7664	442223
Mbuti.DG	Naxi.DG	Yakutia_MN	0.293258	0.00313819	93.4482	434016
Mbuti.DG	Xiaojingshan	Yakutia_MN	0.293024	0.00364821	80.32	210763
Mbuti.DG	WLR_BA	Yakutia_MN	0.292892	0.00350121	83.6545	239869
Mbuti.DG	Miao.DG	Yakutia_MN	0.292528	0.0032082	91.1815	433995
Mbuti.DG	Mebrak.SG	Yakutia_MN	0.292516	0.00348969	83.8231	299018
Mbuti.DG	Xiaogao	Yakutia_MN	0.291392	0.00359028	81.1615	348756
Mbuti.DG	Atayal.DG	Yakutia_MN	0.291323	0.00341	85.4318	433269
Mbuti.DG	Altaian.DG	Yakutia_MN	0.291179	0.00341923	85.1595	433266
Mbuti.DG	Nenets	Yakutia_MN	0.291069	0.00334515	87.0123	439924
Mbuti.DG	Tu.DG	Yakutia_MN	0.290979	0.00308147	94.4286	433989
Mbuti.DG	Samdzong.SG	Yakutia_MN	0.290646	0.00307896	94.3975	445093
Mbuti.DG	Ami.DG	Yakutia_MN	0.290636	0.00328624	88.4402	433975
Mbuti.DG	Yakutia_UP	Yakutia_MN	0.290072	0.00450075	64.4498	104234
Mbuti.DG	Chokhopani.SG	Yakutia_MN	0.289619	0.00346332	83.6247	444553
Mbuti.DG	Dai.DG	Yakutia_MN	0.289164	0.00309844	93.3257	445366
Mbuti.DG	BZK002	Yakutia_MN	0.287707	0.00368636	78.0465	300039
Mbuti.DG	Chuanyun	Yakutia_MN	0.287376	0.004564	62.9658	117617
Mbuti.DG	Kinh.DG	Yakutia_MN	0.287348	0.00316632	90.7513	433952
Mbuti.DG	Igorot.DG	Yakutia_MN	0.287012	0.00312279	91.909	433970
Mbuti.DG	Lahu.DG	Yakutia_MN	0.286038	0.0032019	89.3339	433978
Mbuti.DG	Nui_Nap	Yakutia_MN	0.285261	0.00415685	68.6242	129651
Mbuti.DG	Mixtec.DG	Yakutia_MN	0.285063	0.00325951	87.4559	433972
Mbuti.DG	Suogang	Yakutia_MN	0.284761	0.00759325	37.5019	27311
Mbuti.DG	Altai_7500BP	Yakutia_MN	0.284661	0.00374747	75.9608	250896
Mbuti.DG	Dusun.DG	Yakutia_MN	0.284413	0.00323671	87.8712	433958
Mbuti.DG	Ban_Chiang	Yakutia_MN	0.283999	0.00658454	43.1311	33584
Mbuti.DG	Tanshishan	Yakutia_MN	0.283963	0.00384812	73.7927	154027
Mbuti.DG	Mansi.DG	Yakutia_MN	0.283845	0.00304879	93.1009	434003
Mbuti.DG	Burmese.DG	Yakutia_MN	0.283589	0.00300051	94.5138	433995
Mbuti.DG	Aleut.DG	Yakutia_MN	0.283498	0.0030833	91.9462	434011
Mbuti.DG	Hawaiian.DG	Yakutia_MN	0.283132	0.00338776	83.5752	432634
Mbuti.DG	Xitoucun	Yakutia_MN	0.283016	0.00363213	77.92	212674
Mbuti.DG	Thai.DG	Yakutia_MN	0.282772	0.00313678	90.1472	433971
Mbuti.DG	Kyrgyz.DG	Yakutia_MN	0.282729	0.00312932	90.3484	433976
Mbuti.DG	CentralSteppe_EMBA	Yakutia_MN	0.282533	0.00322463	87.6171	445308
Mbuti.DG	Cree.DG	Yakutia_MN	0.28221	0.00320991	87.9185	434001
Mbuti.DG	Tubalar.DG	Yakutia_MN	0.282205	0.00312399	90.3348	434007
Mbuti.DG	Khanty	Yakutia_MN	0.28199	0.00291963	96.584	445362
Mbuti.DG	Man_Bac	Yakutia_MN	0.281566	0.00402616	69.9341	121164
Mbuti.DG	Okunevo	Yakutia_MN	0.281377	0.00298476	94.2714	445358
Mbuti.DG	Cambodian.DG	Yakutia_MN	0.281218	0.00310663	90.5218	433992
Mbuti.DG	Liangdao2	Yakutia_MN	0.280783	0.00338358	82.9842	336539
Mbuti.DG	Russia_Bolshoy	Yakutia_MN	0.280358	0.00309624	90.5478	392184
Mbuti.DG	Tarim_EMBA1	Yakutia_MN	0.278642	0.0032261	86.3709	436165
Mbuti.DG	Chukchi.DG	Yakutia_MN	0.27844	0.00319225	87.2236	433532
Mbuti.DG	Qihe	Yakutia_MN	0.278119	0.00441903	62.9367	123428
Mbuti.DG	Kimak_Kazakhstan_1350BP	Yakutia_MN	0.276333	0.00471532	58.6033	89669
Mbuti.DG	Botai_pub	Yakutia_MN	0.275668	0.00305886	90.1213	445356
Mbuti.DG	Liangdao1	Yakutia_MN	0.274821	0.00419926	65.4451	146645
Mbuti.DG	Tlingit.DG	Yakutia_MN	0.27136	0.00300796	90.214	434005
Mbuti.DG	Kusunda.DG	Yakutia_MN	0.271206	0.00304947	88.9354	433957
Mbuti.DG	Altai_MLBA	Yakutia_MN	0.270995	0.00291303	93.0284	424473
Mbuti.DG	Karasuk.SG	Yakutia_MN	0.270831	0.00290163	93.3373	444709
Mbuti.DG	West_Siberia_N	Yakutia_MN	0.270599	0.00333763	81.0752	323563
Mbuti.DG	Kipchak	Yakutia_MN	0.269936	0.00320308	84.274	419606
Mbuti.DG	Saka_Kazakhstan_2500BP	Yakutia_MN	0.269835	0.00297617	90.6651	436248
Mbuti.DG	Karluk_TianShan	Yakutia_MN	0.268569	0.00312004	86.0788	436067
Mbuti.DG	Chandman_IA	Yakutia_MN	0.267522	0.002838	94.2645	429712
Mbuti.DG	Hazara.DG	Yakutia_MN	0.266817	0.00309894	86.0994	433965
Mbuti.DG	Uygur.DG	Yakutia_MN	0.265629	0.00306444	86.6811	433991
Mbuti.DG	AG3	Yakutia_MN	0.265272	0.00462094	57.4066	99768
Mbuti.DG	Hun_TianShan_1700BP	Yakutia_MN	0.262654	0.00279164	94.086	445358
Mbuti.DG	MA1	Yakutia_MN	0.262509	0.00364807	71.9585	311019
Mbuti.DG	Nomad_Kazakhstan_IA	Yakutia_MN	0.262313	0.00354369	74.0224	205537
Mbuti.DG	Khonda_Dora.DG	Yakutia_MN	0.261598	0.00317409	82.4168	433453
Mbuti.DG	EHG	Yakutia_MN	0.258439	0.00321078	80.4912	439604
Mbuti.DG	Chemurchek_southAltai	Yakutia_MN	0.258294	0.00343367	75.2239	376461
Mbuti.DG	Saka_TianShan_2150BP	Yakutia_MN	0.256765	0.00284571	90.2288	439896
Mbuti.DG	Tagar	Yakutia_MN	0.255954	0.00285719	89.5824	443752
Mbuti.DG	AG2	Yakutia_MN	0.255859	0.00712885	35.8906	31409
Mbuti.DG	Onge.DG	Yakutia_MN	0.255718	0.00323943	78.9391	433780
Mbuti.DG	Kharia.DG	Yakutia_MN	0.255408	0.00300247	85.0661	432835
Mbuti.DG	Bougainville.DG	Yakutia_MN	0.254533	0.00314492	80.9347	433846
Mbuti.DG	Wusun_TianShan_2200BP	Yakutia_MN	0.253513	0.00301405	84.1104	433084
Mbuti.DG	Tianyuan	Yakutia_MN	0.253451	0.0034807	72.8161	337403
Mbuti.DG	Maori.DG	Yakutia_MN	0.25337	0.0030902	81.9916	432790
Mbuti.DG	Kurumba.DG	Yakutia_MN	0.252158	0.00313636	80.3981	430736
Mbuti.DG	Kapu.DG	Yakutia_MN	0.250772	0.00296005	84.7189	433989
Mbuti.DG	Sarmatian	Yakutia_MN	0.250327	0.00280127	89.3622	445187
Mbuti.DG	Mala.DG	Yakutia_MN	0.250144	0.0028011	89.302	434012
Mbuti.DG	Russian.DG	Yakutia_MN	0.250069	0.00300348	83.2597	434007
Mbuti.DG	Bengali.DG	Yakutia_MN	0.249977	0.00296148	84.4096	433981
Mbuti.DG	Relli.DG	Yakutia_MN	0.249391	0.00286731	86.9773	434006
Mbuti.DG	Madiga.DG	Yakutia_MN	0.249189	0.00296755	83.9711	434001
Mbuti.DG	Estonia_MN_CCC	Yakutia_MN	0.249082	0.00420159	59.2827	118965
Mbuti.DG	Kangju_1800BP	Yakutia_MN	0.248425	0.00293266	84.7099	436263
Mbuti.DG	Australian.DG	Yakutia_MN	0.248273	0.00337229	73.6213	432970
Mbuti.DG	Afanasievo	Yakutia_MN	0.248139	0.00279315	88.8385	434191
Mbuti.DG	Burusho.DG	Yakutia_MN	0.247772	0.00295633	83.8107	433956
Mbuti.DG	SHG	Yakutia_MN	0.247695	0.00316738	78.2019	400306
Mbuti.DG	Yamnaya_Samara	Yakutia_MN	0.247619	0.00293003	84.5107	433665
Mbuti.DG	Finnish.DG	Yakutia_MN	0.247412	0.00282215	87.6679	434021
Mbuti.DG	Yadava.DG	Yakutia_MN	0.247373	0.00289101	85.5662	433976
Mbuti.DG	Kashmiri_Pandit.DG	Yakutia_MN	0.247235	0.0030781	80.3208	432775
Mbuti.DG	Punjabi.DG	Yakutia_MN	0.247072	0.00279369	88.4393	434031
Mbuti.DG	Afanasievo_Mongolia	Yakutia_MN	0.246528	0.00314042	78.5017	347183
Mbuti.DG	Papuan.DG	Yakutia_MN	0.24642	0.00306011	80.5266	445364
Mbuti.DG	Irula.DG	Yakutia_MN	0.246395	0.00283907	86.7875	433995
Mbuti.DG	Pathan.DG	Yakutia_MN	0.246224	0.00291647	84.4252	433992
Mbuti.DG	Sindhi.DG	Yakutia_MN	0.245409	0.00293529	83.6063	433966
Mbuti.DG	Krasnoyarsk_MLBA	Yakutia_MN	0.244934	0.00282143	86.8121	416702
Mbuti.DG	WHG	Yakutia_MN	0.244912	0.00308762	79.3207	445217
Mbuti.DG	Brahmin.DG	Yakutia_MN	0.24486	0.00285819	85.6696	433996
Mbuti.DG	Icelandic.DG	Yakutia_MN	0.244427	0.0029257	83.5449	433992
Mbuti.DG	Corded_Ware_Germany	Yakutia_MN	0.244255	0.00288012	84.8073	429487
Mbuti.DG	Tajik.DG	Yakutia_MN	0.244229	0.00291312	83.8376	434003
Mbuti.DG	Srubnaya	Yakutia_MN	0.243313	0.00276939	87.858	433206
Mbuti.DG	Estonian.DG	Yakutia_MN	0.243163	0.00288537	84.2745	433986
Mbuti.DG	Loebanr_IA	Yakutia_MN	0.243046	0.00270993	89.6871	431141
Mbuti.DG	Sintashta_MLBA	Yakutia_MN	0.242354	0.00277185	87.4343	436484
Mbuti.DG	Kalash.DG	Yakutia_MN	0.242168	0.0030156	80.3051	433999
Mbuti.DG	Sarazm_EN	Yakutia_MN	0.241982	0.00325125	74.4275	333628
Mbuti.DG	Alan	Yakutia_MN	0.241901	0.00295379	81.8952	443256
Mbuti.DG	North_Ossetian.DG	Yakutia_MN	0.241673	0.00293688	82.2891	434014
Mbuti.DG	Czech.DG	Yakutia_MN	0.241013	0.00317671	75.8689	433199
Mbuti.DG	Adygei.DG	Yakutia_MN	0.240917	0.00298307	80.7615	433980
Mbuti.DG	Orcadian.DG	Yakutia_MN	0.240882	0.00289415	83.2307	433989
Mbuti.DG	Bell_Beaker_Germany	Yakutia_MN	0.2403	0.0028152	85.3581	423867
Mbuti.DG	English.DG	Yakutia_MN	0.240111	0.00283991	84.5488	433993
Mbuti.DG	Polish.DG	Yakutia_MN	0.239927	0.00310797	77.1973	433171
Mbuti.DG	Scythian_Hungary_2400BP	Yakutia_MN	0.239878	0.00301561	79.5455	417601
Mbuti.DG	Villabruna	Yakutia_MN	0.239813	0.00359379	66.73	336561
Mbuti.DG	Turkish.DG	Yakutia_MN	0.239249	0.00292489	81.7974	433998
Mbuti.DG	Chechen.DG	Yakutia_MN	0.238581	0.0031261	76.3189	433034
Mbuti.DG	French.DG	Yakutia_MN	0.238566	0.00279452	85.3692	445335
Mbuti.DG	Bulgarian.DG	Yakutia_MN	0.238476	0.0029072	82.0295	433936
Mbuti.DG	Bergamo.DG	Yakutia_MN	0.238389	0.0029028	82.1239	433979
Mbuti.DG	Balochi.DG	Yakutia_MN	0.237962	0.00291576	81.6125	433964
Mbuti.DG	Hungarian.DG	Yakutia_MN	0.237861	0.00298504	79.6844	433967
Mbuti.DG	Brahui.DG	Yakutia_MN	0.237697	0.00283391	83.8759	433976
Mbuti.DG	ElMiron	Yakutia_MN	0.237101	0.00363289	65.265	236649
Mbuti.DG	Bustan_BA	Yakutia_MN	0.236932	0.00287316	82.4638	372976
Mbuti.DG	Abkhasian.DG	Yakutia_MN	0.236891	0.0029008	81.6639	433988
Mbuti.DG	Minoan_Odigitria	Yakutia_MN	0.236665	0.00405865	58.3111	101152
Mbuti.DG	Lezgin.DG	Yakutia_MN	0.236642	0.00292279	80.9646	434009
Mbuti.DG	Balkans_BronzeAge	Yakutia_MN	0.236625	0.00284525	83.1649	401418
Mbuti.DG	Parkhai_MBA	Yakutia_MN	0.236557	0.0032991	71.7037	302827
Mbuti.DG	Spanish.DG	Yakutia_MN	0.236381	0.00284852	82.9839	433955
Mbuti.DG	Tuscan.DG	Yakutia_MN	0.236338	0.00296139	79.8066	433988
Mbuti.DG	Albanian.DG	Yakutia_MN	0.236317	0.00314682	75.097	433507
Mbuti.DG	Dzharkutan1_BA	Yakutia_MN	0.23575	0.00281441	83.7652	405745
Mbuti.DG	Basque.DG	Yakutia_MN	0.235656	0.0028917	81.494	433997
Mbuti.DG	CHG	Yakutia_MN	0.235139	0.00311591	75.4641	445191
Mbuti.DG	Gonur1_BA	Yakutia_MN	0.234667	0.0028045	83.6749	365642
Mbuti.DG	Greek.DG	Yakutia_MN	0.234591	0.00289924	80.9148	433968
Mbuti.DG	Geoksyur_EN	Yakutia_MN	0.234477	0.00282248	83.0748	390551
Mbuti.DG	Georgian.DG	Yakutia_MN	0.234383	0.00286838	81.7127	434008
Mbuti.DG	Parkhai_LBA	Yakutia_MN	0.234313	0.00341251	68.6629	313159
Mbuti.DG	Parkhai_EBA	Yakutia_MN	0.23431	0.00330082	70.9853	328930
Mbuti.DG	Iranian.DG	Yakutia_MN	0.23431	0.00286395	81.8134	434010
Mbuti.DG	Shahr_I_Sokhta_BA1	Yakutia_MN	0.233967	0.00287726	81.316	358556
Mbuti.DG	Armenian.DG	Yakutia_MN	0.233961	0.0028512	82.0571	433995
Mbuti.DG	Iberia_MN	Yakutia_MN	0.233764	0.0029727	78.6368	369685
Mbuti.DG	Crete.DG	Yakutia_MN	0.233717	0.00298721	78.239	433888
Mbuti.DG	Tepe_Anau_EN	Yakutia_MN	0.233692	0.00300342	77.8087	354608
Mbuti.DG	Sappali_Tepe_BA	Yakutia_MN	0.233295	0.00272832	85.5085	435149
Mbuti.DG	Armenia_ChL	Yakutia_MN	0.233139	0.00289677	80.4826	397064
Mbuti.DG	Anatolia_ChL	Yakutia_MN	0.233135	0.00335068	69.5782	370021
Mbuti.DG	Armenia_MBA	Yakutia_MN	0.232943	0.00347906	66.9556	316352
Mbuti.DG	Boncuklu.SG	Yakutia_MN	0.232924	0.00332704	70.0092	406568
Mbuti.DG	Iberia_ChL	Yakutia_MN	0.232894	0.00284494	81.8626	415217
Mbuti.DG	Bustan_EN	Yakutia_MN	0.23288	0.00361481	64.4238	241436
Mbuti.DG	Ust_Ishim	Yakutia_MN	0.232877	0.00319247	72.9457	444474
Mbuti.DG	Globular_Amphora	Yakutia_MN	0.23267	0.00281393	82.6852	402419
Mbuti.DG	Anatolia_BA	Yakutia_MN	0.23247	0.00297788	78.0656	397264
Mbuti.DG	Sardinian.DG	Yakutia_MN	0.232367	0.00274221	84.737	445365
Mbuti.DG	LBK_EN	Yakutia_MN	0.232099	0.00292527	79.3427	418408
Mbuti.DG	Makrani.DG	Yakutia_MN	0.231687	0.00289328	80.0777	433974
Mbuti.DG	Hajji_Firuz_C	Yakutia_MN	0.231454	0.00286345	80.8304	394840
Mbuti.DG	Varna	Yakutia_MN	0.23134	0.00371478	62.2755	174658
Mbuti.DG	Parkhai_EN	Yakutia_MN	0.231336	0.00287404	80.4914	381918
Mbuti.DG	Armenia_EBA	Yakutia_MN	0.231258	0.00297892	77.6315	387757
Mbuti.DG	Balkans_IronAge	Yakutia_MN	0.231184	0.00346508	66.7182	261167
Mbuti.DG	Anatolia_N	Yakutia_MN	0.230962	0.00273684	84.3901	439719
Mbuti.DG	Minoan_Lasithi	Yakutia_MN	0.230717	0.00290688	79.3692	389165
Mbuti.DG	Arslantepe_LC	Yakutia_MN	0.230526	0.00271377	84.9469	432786
Mbuti.DG	Balkans_Chalcolithic	Yakutia_MN	0.23028	0.00276554	83.2677	412585
Mbuti.DG	CamlibelTarlasi_LC	Yakutia_MN	0.230223	0.00277615	82.9288	417948
Mbuti.DG	Iberia_EN	Yakutia_MN	0.230205	0.00291259	79.0377	389818
Mbuti.DG	Tepe_Hissar_C	Yakutia_MN	0.230143	0.00281417	81.7801	376641
Mbuti.DG	Iran_ChL	Yakutia_MN	0.230138	0.00288093	79.8831	394622
Mbuti.DG	Tepecik.SG	Yakutia_MN	0.229309	0.00310411	73.8727	296360
Mbuti.DG	Iraqi_Jew.DG	Yakutia_MN	0.228969	0.00291789	78.4709	434002
Mbuti.DG	Iran_N	Yakutia_MN	0.228641	0.00286811	79.7182	406933
Mbuti.DG	Alalakh_MLBA	Yakutia_MN	0.228555	0.00264988	86.251	435392
Mbuti.DG	TellKurdu_EC	Yakutia_MN	0.227976	0.00316459	72.0394	246879
Mbuti.DG	Ebla_EMBA	Yakutia_MN	0.227236	0.00279952	81.1697	400441
Mbuti.DG	Druze.DG	Yakutia_MN	0.227166	0.00285908	79.4544	433965
Mbuti.DG	Samaritan.DG	Yakutia_MN	0.226238	0.00314581	71.9174	431665
Mbuti.DG	Israel_C	Yakutia_MN	0.226006	0.00273217	82.7204	407690
Mbuti.DG	Mycenaean	Yakutia_MN	0.225659	0.00345784	65.2602	171534
Mbuti.DG	Jordan_EBA	Yakutia_MN	0.223585	0.00288231	77.5712	333770
Mbuti.DG	BedouinB.DG	Yakutia_MN	0.221566	0.00281352	78.7504	433973
Mbuti.DG	Jordanian.DG	Yakutia_MN	0.221303	0.00272916	81.0883	434025
Mbuti.DG	Yemenite_Jew.DG	Yakutia_MN	0.220979	0.00279829	78.9692	433988
Mbuti.DG	Palestinian.DG	Yakutia_MN	0.220956	0.00281044	78.6198	434020
Mbuti.DG	Levant_N	Yakutia_MN	0.220524	0.00307768	71.6526	323301
Mbuti.DG	Natufian	Yakutia_MN	0.21743	0.00341824	63.6089	204246
Mbuti.DG	Lemande.DG	Yakutia_MN	0.0826643	0.00183634	45.0157	433981
Mbuti.DG	Kongo.DG	Yakutia_MN	0.0824853	0.00204623	40.3108	432795
Mbuti.DG	Igbo.DG	Yakutia_MN	0.081849	0.00187356	43.6864	433990
Mbuti.DG	Krasnoyarsk_BA	Yakutia_LN	0.332247	0.00317638	104.599	1149907
Mbuti.DG	Oroqen.DG	Yakutia_LN	0.31882	0.0028762	110.848	1121226
Mbuti.DG	EastBaikal_N	Yakutia_LN	0.317419	0.00287032	110.586	1146968
Mbuti.DG	EastBaikal_BA	Yakutia_LN	0.317345	0.00377559	84.0515	146757
Mbuti.DG	WLR_BA_o	Yakutia_LN	0.316455	0.00310444	101.936	786377
Mbuti.DG	Yakutia_MN	Yakutia_LN	0.316231	0.00317476	99.6076	445360
Mbuti.DG	Even.DG	Yakutia_LN	0.316126	0.00292723	107.995	1121360
Mbuti.DG	EastBaikal_M	Yakutia_LN	0.314751	0.00313955	100.253	1125037
Mbuti.DG	Itelman.DG	Yakutia_LN	0.314489	0.00304416	103.309	1119671
Mbuti.DG	Ulchi.DG	Yakutia_LN	0.314415	0.00292295	107.568	1121225
Mbuti.DG	AR_Xianbei_IA	Yakutia_LN	0.313628	0.00325882	96.2397	353855
Mbuti.DG	Eskimo_Chaplin.DG	Yakutia_LN	0.313346	0.00297676	105.264	1120125
Mbuti.DG	AR_EN	Yakutia_LN	0.312258	0.00334333	93.3973	368012
Mbuti.DG	Fofonovo_EN	Yakutia_LN	0.312044	0.0029858	104.509	863419
Mbuti.DG	Saqqaq.SG	Yakutia_LN	0.311754	0.00294903	105.714	1075361
Mbuti.DG	WestBaikal_EN	Yakutia_LN	0.31155	0.00280925	110.902	1150065
Mbuti.DG	Eskimo_Sireniki.DG	Yakutia_LN	0.310798	0.0029238	106.299	1121283
Mbuti.DG	Mongolia_EIA_SlabGrave_1	Yakutia_LN	0.310302	0.00281671	110.165	1102977
Mbuti.DG	Eskimo_Naukan.DG	Yakutia_LN	0.310265	0.00289065	107.334	1121259
Mbuti.DG	DevilsCave_N	Yakutia_LN	0.310084	0.00292463	106.025	1148751
Mbuti.DG	HMMH_MN	Yakutia_LN	0.309552	0.00315334	98.1661	686314
Mbuti.DG	Hezhen.DG	Yakutia_LN	0.309259	0.00293156	105.493	1121286
Mbuti.DG	LateDorset.SG	Yakutia_LN	0.309066	0.00347412	88.9623	311518
Mbuti.DG	Ulaanzuukh_SlabGrave	Yakutia_LN	0.308947	0.00281875	109.604	1124593
Mbuti.DG	Yakut.DG	Yakutia_LN	0.308842	0.00296822	104.049	1121224
Mbuti.DG	Mongolia_LBA_Ulaanzukh_2	Yakutia_LN	0.308188	0.00280582	109.839	968142
Mbuti.DG	eastMongolia_preBA	Yakutia_LN	0.30776	0.00305636	100.695	627740
Mbuti.DG	Dzhylinda-1	Yakutia_LN	0.306514	0.00313549	97.7566	698873
Mbuti.DG	WLR_MN	Yakutia_LN	0.306092	0.00301818	101.416	1140856
Mbuti.DG	WestBaikal_LNBA	Yakutia_LN	0.305662	0.00279661	109.297	1150125
Mbuti.DG	AR_IA	Yakutia_LN	0.305627	0.0051458	59.3936	58947
Mbuti.DG	Daur.DG	Yakutia_LN	0.305134	0.00299384	101.921	1118538
Mbuti.DG	Nomad_Kazakhstan_1700BP	Yakutia_LN	0.303653	0.0029704	102.226	1113296
Mbuti.DG	Miaozigou_MN	Yakutia_LN	0.30334	0.0032665	92.8639	335499
Mbuti.DG	Yumin	Yakutia_LN	0.303127	0.00307006	98.7365	860568
Mbuti.DG	irk030	Yakutia_LN	0.302087	0.00293455	102.942	1149701
Mbuti.DG	Nenets	Yakutia_LN	0.302021	0.00309157	97.6917	1134458
Mbuti.DG	Korean.DG	Yakutia_LN	0.301594	0.00289713	104.101	1121280
Mbuti.DG	Japanese.DG	Yakutia_LN	0.301413	0.00284112	106.09	1121337
Mbuti.DG	Mongola.DG	Yakutia_LN	0.301403	0.00285802	105.459	1121290
Mbuti.DG	WLR_BA	Yakutia_LN	0.301308	0.00298917	100.8	615188
Mbuti.DG	Boshan	Yakutia_LN	0.301172	0.00304814	98.8053	965742
Mbuti.DG	Korean_Ulsan	Yakutia_LN	0.301163	0.00279508	107.748	1150131
Mbuti.DG	Korean_Ulsan.SG	Yakutia_LN	0.301133	0.00279752	107.643	1150131
Mbuti.DG	Shimao_LN	Yakutia_LN	0.300898	0.00290286	103.656	1135076
Mbuti.DG	Xibo.DG	Yakutia_LN	0.300728	0.00288083	104.389	1121219
Mbuti.DG	Upper_YR_LN	Yakutia_LN	0.300381	0.00279601	107.432	1142862
Mbuti.DG	Upper_YR_IA	Yakutia_LN	0.299752	0.00285799	104.882	1100564
Mbuti.DG	YR_LN	Yakutia_LN	0.298917	0.00278188	107.452	1147598
Mbuti.DG	Kolyma_M	Yakutia_LN	0.29881	0.00313978	95.1691	1147488
Mbuti.DG	Bianbian	Yakutia_LN	0.298753	0.00310689	96.1582	693672
Mbuti.DG	Xiaogao	Yakutia_LN	0.298703	0.00301626	99.0309	913953
Mbuti.DG	Khovsgol	Yakutia_LN	0.298607	0.00278414	107.253	1098473
Mbuti.DG	YR_LBIA	Yakutia_LN	0.298529	0.0027833	107.258	1139369
Mbuti.DG	WLR_LN	Yakutia_LN	0.298464	0.00292076	102.187	942508
Mbuti.DG	YR_MN	Yakutia_LN	0.298384	0.00281178	106.119	1141423
Mbuti.DG	Chemurchek_northAlai	Yakutia_LN	0.298232	0.00297841	100.131	1043941
Mbuti.DG	Chipewyan.DG	Yakutia_LN	0.298151	0.00296221	100.652	1121258
Mbuti.DG	Han.DG	Yakutia_LN	0.297638	0.00285329	104.314	1150105
Mbuti.DG	Miao.DG	Yakutia_LN	0.297616	0.00288463	103.173	1121272
Mbuti.DG	Yi.DG	Yakutia_LN	0.297581	0.00291801	101.981	1121247
Mbuti.DG	She.DG	Yakutia_LN	0.29742	0.0029204	101.842	1121127
Mbuti.DG	Tujia.DG	Yakutia_LN	0.297405	0.00293071	101.479	1121216
Mbuti.DG	Naxi.DG	Yakutia_LN	0.296864	0.00283111	104.858	1121354
Mbuti.DG	UKY	Yakutia_LN	0.296193	0.00306609	96.6027	892345
Mbuti.DG	Mebrak.SG	Yakutia_LN	0.295624	0.00305661	96.7163	772036
Mbuti.DG	Xiaojingshan	Yakutia_LN	0.295131	0.00298019	99.0309	562075
Mbuti.DG	Ami.DG	Yakutia_LN	0.294898	0.00291006	101.337	1121241
Mbuti.DG	Surui.DG	Yakutia_LN	0.294598	0.00291969	100.9	1121185
Mbuti.DG	Mayan.DG	Yakutia_LN	0.294463	0.00287969	102.255	1121126
Mbuti.DG	Tu.DG	Yakutia_LN	0.294208	0.00284324	103.476	1121239
Mbuti.DG	Chokhopani.SG	Yakutia_LN	0.294081	0.00298189	98.6221	1147306
Mbuti.DG	Chane.DG	Yakutia_LN	0.293791	0.00299029	98.2484	1119577
Mbuti.DG	Altaian.DG	Yakutia_LN	0.293721	0.00308015	95.3594	1119293
Mbuti.DG	Pima.DG	Yakutia_LN	0.293532	0.00287379	102.141	1121197
Mbuti.DG	Igorot.DG	Yakutia_LN	0.293101	0.00287658	101.892	1121217
Mbuti.DG	Mixe.DG	Yakutia_LN	0.293098	0.00283957	103.219	1121326
Mbuti.DG	Atayal.DG	Yakutia_LN	0.292893	0.00300714	97.3991	1119319
Mbuti.DG	Samdzong.SG	Yakutia_LN	0.292621	0.00280191	104.436	1149224
Mbuti.DG	Dai.DG	Yakutia_LN	0.292609	0.00282258	103.667	1150113
Mbuti.DG	Karitiana.DG	Yakutia_LN	0.29251	0.0028656	102.077	1150081
Mbuti.DG	Piapoco.DG	Yakutia_LN	0.292059	0.00292053	100.002	1121168
Mbuti.DG	Zapotec.DG	Yakutia_LN	0.292037	0.00276514	105.614	1121212
Mbuti.DG	Lahu.DG	Yakutia_LN	0.291938	0.0028788	101.41	1121224
Mbuti.DG	Kinh.DG	Yakutia_LN	0.291893	0.00285752	102.149	1121198
Mbuti.DG	Nahua.DG	Yakutia_LN	0.291322	0.00295031	98.7431	1119956
Mbuti.DG	Kennewick_WA.SG	Yakutia_LN	0.291316	0.00300432	96.9657	640671
Mbuti.DG	Quechua.DG	Yakutia_LN	0.2907	0.00286915	101.319	1121334
Mbuti.DG	USR1	Yakutia_LN	0.290511	0.00289492	100.352	1149758
Mbuti.DG	Chuanyun	Yakutia_LN	0.288873	0.0033514	86.1948	313289
Mbuti.DG	Clovis.SG	Yakutia_LN	0.28877	0.00304919	94.704	1141151
Mbuti.DG	Dusun.DG	Yakutia_LN	0.288596	0.00288352	100.085	1121179
Mbuti.DG	Khanty	Yakutia_LN	0.286619	0.00274431	104.441	1150101
Mbuti.DG	Nui_Nap	Yakutia_LN	0.286606	0.00308047	93.0397	340641
Mbuti.DG	Mansi.DG	Yakutia_LN	0.286595	0.00279738	102.451	1121302
Mbuti.DG	Burmese.DG	Yakutia_LN	0.286477	0.00273174	104.87	1121281
Mbuti.DG	Thai.DG	Yakutia_LN	0.286109	0.00286668	99.8048	1121221
Mbuti.DG	Kyrgyz.DG	Yakutia_LN	0.285922	0.00281884	101.433	1121253
Mbuti.DG	BZK002	Yakutia_LN	0.285838	0.00305704	93.5017	783807
Mbuti.DG	Yakutia_UP	Yakutia_LN	0.285487	0.00328804	86.8259	262998
Mbuti.DG	Hawaiian.DG	Yakutia_LN	0.285009	0.00292673	97.3812	1117614
Mbuti.DG	Xitoucun	Yakutia_LN	0.284373	0.00294812	96.459	560672
Mbuti.DG	Tanshishan	Yakutia_LN	0.284295	0.00297	95.7221	410912
Mbuti.DG	Tubalar.DG	Yakutia_LN	0.283155	0.00283137	100.006	1121296
Mbuti.DG	Suogang	Yakutia_LN	0.283089	0.00444568	63.6773	73768
Mbuti.DG	Altai_7500BP	Yakutia_LN	0.282683	0.00304113	92.9533	644390
Mbuti.DG	Liangdao2	Yakutia_LN	0.2825	0.00297266	95.0328	879422
Mbuti.DG	Russia_Bolshoy	Yakutia_LN	0.282464	0.00270008	104.613	1021782
Mbuti.DG	Cambodian.DG	Yakutia_LN	0.281845	0.00281675	100.061	1121265
Mbuti.DG	Aleut.DG	Yakutia_LN	0.281762	0.00282997	99.5638	1121322
Mbuti.DG	Chukchi.DG	Yakutia_LN	0.279706	0.00293746	95.2205	1120099
Mbuti.DG	Mixtec.DG	Yakutia_LN	0.279443	0.00285986	97.7122	1121233
Mbuti.DG	Cree.DG	Yakutia_LN	0.278435	0.00291793	95.422	1121294
Mbuti.DG	Liangdao1	Yakutia_LN	0.277986	0.00336533	82.6028	384062
Mbuti.DG	Man_Bac	Yakutia_LN	0.277458	0.00293011	94.6922	318417
Mbuti.DG	Qihe	Yakutia_LN	0.276952	0.00308815	89.6822	328815
Mbuti.DG	Okunevo	Yakutia_LN	0.275438	0.00272074	101.236	1149968
Mbuti.DG	Kimak_Kazakhstan_1350BP	Yakutia_LN	0.27486	0.00333472	82.4239	222772
Mbuti.DG	CentralSteppe_EMBA	Yakutia_LN	0.274763	0.00278581	98.6293	1149837
Mbuti.DG	Kusunda.DG	Yakutia_LN	0.273022	0.00276952	98.581	1121193
Mbuti.DG	Ban_Chiang	Yakutia_LN	0.272463	0.00392245	69.4625	86188
Mbuti.DG	Hazara.DG	Yakutia_LN	0.270093	0.00283922	95.1293	1121185
Mbuti.DG	Saka_Kazakhstan_2500BP	Yakutia_LN	0.268873	0.00270065	99.5588	1123773
Mbuti.DG	Tarim_EMBA1	Yakutia_LN	0.268849	0.00278201	96.6384	1127591
Mbuti.DG	Karasuk.SG	Yakutia_LN	0.268778	0.00262204	102.507	1148222
Mbuti.DG	Altai_MLBA	Yakutia_LN	0.268461	0.00261874	102.515	1099425
Mbuti.DG	Karluk_TianShan	Yakutia_LN	0.268456	0.00280939	95.5567	1124321
Mbuti.DG	Tlingit.DG	Yakutia_LN	0.26821	0.00269943	99.358	1121311
Mbuti.DG	Kipchak	Yakutia_LN	0.268132	0.00282495	94.9157	1077355
Mbuti.DG	Uygur.DG	Yakutia_LN	0.267963	0.00275959	97.1028	1121273
Mbuti.DG	Botai_pub	Yakutia_LN	0.265372	0.00270665	98.0445	1150054
Mbuti.DG	Chandman_IA	Yakutia_LN	0.264728	0.00259764	101.911	1112655
Mbuti.DG	West_Siberia_N	Yakutia_LN	0.260792	0.00275075	94.8075	857913
Mbuti.DG	Hun_TianShan_1700BP	Yakutia_LN	0.260172	0.00256336	101.497	1150001
Mbuti.DG	Khonda_Dora.DG	Yakutia_LN	0.259721	0.002708	95.9087	1119852
Mbuti.DG	Onge.DG	Yakutia_LN	0.256647	0.00277451	92.5017	1120680
Mbuti.DG	Nomad_Kazakhstan_IA	Yakutia_LN	0.256472	0.00290564	88.2672	517285
Mbuti.DG	Kharia.DG	Yakutia_LN	0.256106	0.00269106	95.1692	1117803
Mbuti.DG	Tianyuan	Yakutia_LN	0.25431	0.00297242	85.5566	884976
Mbuti.DG	Bougainville.DG	Yakutia_LN	0.253812	0.00277356	91.5113	1120880
Mbuti.DG	Maori.DG	Yakutia_LN	0.252547	0.00287188	87.9379	1118154
Mbuti.DG	Saka_TianShan_2150BP	Yakutia_LN	0.251698	0.00261409	96.2853	1133703
Mbuti.DG	Tagar	Yakutia_LN	0.251058	0.00259888	96.6023	1144799
Mbuti.DG	Kurumba.DG	Yakutia_LN	0.250813	0.00267663	93.7047	1111960
Mbuti.DG	Chemurchek_southAltai	Yakutia_LN	0.250295	0.00286077	87.4921	981754
Mbuti.DG	Bengali.DG	Yakutia_LN	0.249628	0.00255522	97.6931	1121261
Mbuti.DG	AG3	Yakutia_LN	0.248972	0.00319922	77.8225	265553
Mbuti.DG	MA1	Yakutia_LN	0.248871	0.00296825	83.8445	805811
Mbuti.DG	Kapu.DG	Yakutia_LN	0.248627	0.00264996	93.8229	1121285
Mbuti.DG	AG2	Yakutia_LN	0.248443	0.00402184	61.7735	85242
Mbuti.DG	EHG	Yakutia_LN	0.248277	0.00268419	92.4961	1133910
Mbuti.DG	Mala.DG	Yakutia_LN	0.248121	0.00253811	97.7584	1121354
Mbuti.DG	Relli.DG	Yakutia_LN	0.248069	0.00254237	97.5742	1121335
Mbuti.DG	Australian.DG	Yakutia_LN	0.247595	0.00287625	86.0824	1118336
Mbuti.DG	Wusun_TianShan_2200BP	Yakutia_LN	0.246858	0.00266735	92.5482	1115789
Mbuti.DG	Madiga.DG	Yakutia_LN	0.246617	0.00257256	95.8647	1121304
Mbuti.DG	Yadava.DG	Yakutia_LN	0.246308	0.00259872	94.7806	1121255
Mbuti.DG	Irula.DG	Yakutia_LN	0.245904	0.00257301	95.5705	1121284
Mbuti.DG	Estonia_MN_CCC	Yakutia_LN	0.24569	0.00293555	83.6949	317820
Mbuti.DG	Burusho.DG	Yakutia_LN	0.245663	0.00262919	93.4368	1121186
Mbuti.DG	Papuan.DG	Yakutia_LN	0.245535	0.00273145	89.8916	1150104
Mbuti.DG	Punjabi.DG	Yakutia_LN	0.244407	0.00250117	97.7172	1121399
Mbuti.DG	Sarmatian	Yakutia_LN	0.244395	0.00255037	95.8272	1149477
Mbuti.DG	Russian.DG	Yakutia_LN	0.244184	0.00258338	94.5211	1121313
Mbuti.DG	Finnish.DG	Yakutia_LN	0.242814	0.00257446	94.3165	1121359
Mbuti.DG	Kangju_1800BP	Yakutia_LN	0.242633	0.00258629	93.8148	1124277
Mbuti.DG	Brahmin.DG	Yakutia_LN	0.242256	0.00255388	94.8583	1121287
Mbuti.DG	Kashmiri_Pandit.DG	Yakutia_LN	0.241361	0.00273032	88.4005	1117679
Mbuti.DG	Afanasievo	Yakutia_LN	0.241057	0.00248331	97.0711	1123662
Mbuti.DG	SHG	Yakutia_LN	0.241025	0.00273433	88.1477	1038657
Mbuti.DG	Pathan.DG	Yakutia_LN	0.240829	0.0025854	93.1493	1121292
Mbuti.DG	Yamnaya_Samara	Yakutia_LN	0.240544	0.00253754	94.794	1121557
Mbuti.DG	Tajik.DG	Yakutia_LN	0.240406	0.0025908	92.7919	1121299
Mbuti.DG	Sindhi.DG	Yakutia_LN	0.240352	0.00258661	92.9217	1121223
Mbuti.DG	Kalash.DG	Yakutia_LN	0.24016	0.00262346	91.5432	1121289
Mbuti.DG	Krasnoyarsk_MLBA	Yakutia_LN	0.239262	0.00249283	95.9799	1082264
Mbuti.DG	Loebanr_IA	Yakutia_LN	0.239085	0.00241389	99.0457	1116378
Mbuti.DG	WHG	Yakutia_LN	0.238848	0.00267314	89.3511	1149684
Mbuti.DG	Estonian.DG	Yakutia_LN	0.238431	0.00258749	92.1479	1121282
Mbuti.DG	North_Ossetian.DG	Yakutia_LN	0.23812	0.0025491	93.4134	1121316
Mbuti.DG	Corded_Ware_Germany	Yakutia_LN	0.238046	0.00252636	94.2248	1111093
Mbuti.DG	Afanasievo_Mongolia	Yakutia_LN	0.237864	0.0025357	93.8063	911776
Mbuti.DG	Icelandic.DG	Yakutia_LN	0.237844	0.0026775	88.8307	1121290
Mbuti.DG	Srubnaya	Yakutia_LN	0.237528	0.0025139	94.4859	1121148
Mbuti.DG	Sintashta_MLBA	Yakutia_LN	0.236969	0.00246826	96.0065	1129119
Mbuti.DG	Adygei.DG	Yakutia_LN	0.236729	0.00260137	91.0018	1121224
Mbuti.DG	Chechen.DG	Yakutia_LN	0.236275	0.00273429	86.4115	1118804
Mbuti.DG	Czech.DG	Yakutia_LN	0.235568	0.00280526	83.9738	1119247
Mbuti.DG	English.DG	Yakutia_LN	0.235509	0.00255709	92.1001	1121278
Mbuti.DG	Turkish.DG	Yakutia_LN	0.23546	0.00268323	87.7524	1121306
Mbuti.DG	Bell_Beaker_Germany	Yakutia_LN	0.235283	0.00253002	92.9965	1096569
Mbuti.DG	Orcadian.DG	Yakutia_LN	0.23501	0.00259577	90.5357	1121260
Mbuti.DG	Alan	Yakutia_LN	0.234873	0.00259201	90.6144	1143829
Mbuti.DG	Polish.DG	Yakutia_LN	0.23487	0.00275752	85.1743	1119145
Mbuti.DG	Hungarian.DG	Yakutia_LN	0.234802	0.00256517	91.5349	1121222
Mbuti.DG	Balochi.DG	Yakutia_LN	0.234554	0.00258703	90.6654	1121197
Mbuti.DG	Sarazm_EN	Yakutia_LN	0.2342	0.00261396	89.596	867839
Mbuti.DG	Abkhasian.DG	Yakutia_LN	0.233786	0.00262294	89.1315	1121257
Mbuti.DG	ElMiron	Yakutia_LN	0.233694	0.00299058	78.1435	626886
Mbuti.DG	French.DG	Yakutia_LN	0.233632	0.00250959	93.0958	1150051
Mbuti.DG	Bulgarian.DG	Yakutia_LN	0.23349	0.0025847	90.3354	1121140
Mbuti.DG	Brahui.DG	Yakutia_LN	0.233194	0.00254167	91.7481	1121258
Mbuti.DG	Lezgin.DG	Yakutia_LN	0.233049	0.00265025	87.9348	1121322
Mbuti.DG	Villabruna	Yakutia_LN	0.232947	0.0028974	80.3985	883660
Mbuti.DG	Bergamo.DG	Yakutia_LN	0.232301	0.0025777	90.1194	1121221
Mbuti.DG	Scythian_Hungary_2400BP	Yakutia_LN	0.232093	0.00255978	90.6692	1072702
Mbuti.DG	Basque.DG	Yakutia_LN	0.231963	0.00259663	89.3324	1121269
Mbuti.DG	Albanian.DG	Yakutia_LN	0.231639	0.00272523	84.998	1120037
Mbuti.DG	Greek.DG	Yakutia_LN	0.231633	0.00258119	89.7388	1121242
Mbuti.DG	Balkans_IronAge	Yakutia_LN	0.231006	0.00277469	83.2549	703849
Mbuti.DG	Dzharkutan1_BA	Yakutia_LN	0.230893	0.00249115	92.685	1053828
Mbuti.DG	Bustan_BA	Yakutia_LN	0.230847	0.00246171	93.7751	971636
Mbuti.DG	Balkans_BronzeAge	Yakutia_LN	0.230814	0.0024703	93.4359	1045795
Mbuti.DG	Gonur1_BA	Yakutia_LN	0.230399	0.00243292	94.7006	956138
Mbuti.DG	Anatolia_ChL	Yakutia_LN	0.230374	0.00273923	84.1015	965549
Mbuti.DG	Tuscan.DG	Yakutia_LN	0.230309	0.00259196	88.8554	1121244
Mbuti.DG	Georgian.DG	Yakutia_LN	0.230199	0.00254387	90.4918	1121307
Mbuti.DG	Spanish.DG	Yakutia_LN	0.230031	0.0025661	89.6423	1121208
Mbuti.DG	Armenia_ChL	Yakutia_LN	0.22996	0.00251262	91.5221	1033178
Mbuti.DG	CHG	Yakutia_LN	0.229838	0.00273452	84.0505	1149336
Mbuti.DG	Shahr_I_Sokhta_BA1	Yakutia_LN	0.229831	0.00247683	92.7925	940367
Mbuti.DG	Crete.DG	Yakutia_LN	0.229757	0.00266435	86.2336	1120953
Mbuti.DG	Geoksyur_EN	Yakutia_LN	0.2297	0.00242716	94.6375	1018412
Mbuti.DG	Parkhai_LBA	Yakutia_LN	0.229655	0.00281493	81.5846	820658
Mbuti.DG	Sappali_Tepe_BA	Yakutia_LN	0.229558	0.00242904	94.5059	1125108
Mbuti.DG	Armenia_MBA	Yakutia_LN	0.229515	0.00279596	82.0882	829313
Mbuti.DG	Ust_Ishim	Yakutia_LN	0.229296	0.00288566	79.4603	1147612
Mbuti.DG	Parkhai_MBA	Yakutia_LN	0.2292	0.00272095	84.2352	792314
Mbuti.DG	Iberia_ChL	Yakutia_LN	0.229138	0.002506	91.4358	1077790
Mbuti.DG	Iberia_MN	Yakutia_LN	0.229103	0.00262293	87.3462	967591
Mbuti.DG	Parkhai_EBA	Yakutia_LN	0.228883	0.00278675	82.1326	862989
Mbuti.DG	Makrani.DG	Yakutia_LN	0.228832	0.0026173	87.4307	1121251
Mbuti.DG	Armenian.DG	Yakutia_LN	0.228712	0.00251856	90.8103	1121287
Mbuti.DG	Iranian.DG	Yakutia_LN	0.228552	0.00252887	90.377	1121317
Mbuti.DG	Tepe_Anau_EN	Yakutia_LN	0.228103	0.00256975	88.7646	930647
Mbuti.DG	Sardinian.DG	Yakutia_LN	0.228018	0.00247824	92.008	1150114
Mbuti.DG	Armenia_EBA	Yakutia_LN	0.227789	0.00260982	87.2817	1009984
Mbuti.DG	Boncuklu.SG	Yakutia_LN	0.227601	0.00275808	82.5216	1047440
Mbuti.DG	Globular_Amphora	Yakutia_LN	0.227426	0.00250649	90.7351	1047416
Mbuti.DG	LBK_EN	Yakutia_LN	0.227286	0.00255719	88.8813	1083694
Mbuti.DG	Bustan_EN	Yakutia_LN	0.227225	0.00280354	81.0493	632666
Mbuti.DG	Anatolia_BA	Yakutia_LN	0.226747	0.00263489	86.0555	1035250
Mbuti.DG	Parkhai_EN	Yakutia_LN	0.226739	0.0024569	92.287	995647
Mbuti.DG	Iberia_EN	Yakutia_LN	0.2265	0.00253498	89.3499	1017915
Mbuti.DG	Arslantepe_LC	Yakutia_LN	0.226471	0.00242662	93.3276	1119778
Mbuti.DG	Tepe_Hissar_C	Yakutia_LN	0.226365	0.00244431	92.6089	985230
Mbuti.DG	Balkans_Chalcolithic	Yakutia_LN	0.226359	0.00244323	92.6475	1071960
Mbuti.DG	Iran_ChL	Yakutia_LN	0.226342	0.00248497	91.0843	1025999
Mbuti.DG	Hajji_Firuz_C	Yakutia_LN	0.225985	0.00252997	89.3235	1029279
Mbuti.DG	Varna	Yakutia_LN	0.225954	0.00279172	80.9373	464314
Mbuti.DG	CamlibelTarlasi_LC	Yakutia_LN	0.225856	0.00252207	89.5521	1084015
Mbuti.DG	Anatolia_N	Yakutia_LN	0.22575	0.00246602	91.5442	1136328
Mbuti.DG	Minoan_Lasithi	Yakutia_LN	0.225552	0.0025267	89.2673	1010808
Mbuti.DG	Alalakh_MLBA	Yakutia_LN	0.225373	0.00238943	94.3207	1125805
Mbuti.DG	Tepecik.SG	Yakutia_LN	0.225254	0.00263843	85.3745	755842
Mbuti.DG	Iran_N	Yakutia_LN	0.224948	0.00250996	89.622	1057191
Mbuti.DG	Iraqi_Jew.DG	Yakutia_LN	0.224724	0.00256004	87.7817	1121306
Mbuti.DG	Minoan_Odigitria	Yakutia_LN	0.223468	0.00290895	76.8208	264595
Mbuti.DG	Ebla_EMBA	Yakutia_LN	0.222928	0.00243193	91.667	1037642
Mbuti.DG	Druze.DG	Yakutia_LN	0.222618	0.00252798	88.0615	1121236
Mbuti.DG	TellKurdu_EC	Yakutia_LN	0.222348	0.00262237	84.7891	645377
Mbuti.DG	Samaritan.DG	Yakutia_LN	0.221204	0.00276498	80.0022	1115218
Mbuti.DG	Israel_C	Yakutia_LN	0.221067	0.00243508	90.7842	1060652
Mbuti.DG	Mycenaean	Yakutia_LN	0.219972	0.00274297	80.1951	442907
Mbuti.DG	Jordan_EBA	Yakutia_LN	0.219613	0.00246462	89.1063	879660
Mbuti.DG	Jordanian.DG	Yakutia_LN	0.218857	0.00246212	88.8896	1121368
Mbuti.DG	Palestinian.DG	Yakutia_LN	0.217946	0.00255687	85.2395	1121356
Mbuti.DG	BedouinB.DG	Yakutia_LN	0.217908	0.00249145	87.4624	1121194
Mbuti.DG	Yemenite_Jew.DG	Yakutia_LN	0.217096	0.00252187	86.085	1121276
Mbuti.DG	Levant_N	Yakutia_LN	0.216767	0.00257228	84.2704	848501
Mbuti.DG	Natufian	Yakutia_LN	0.21225	0.00270302	78.5234	535031
Mbuti.DG	Lemande.DG	Yakutia_LN	0.0821161	0.00162303	50.5943	1121263
Mbuti.DG	Igbo.DG	Yakutia_LN	0.0815902	0.00162372	50.249	1121269
Mbuti.DG	Kongo.DG	Yakutia_LN	0.0788886	0.00173204	45.5466	1118174
Mbuti.DG	Tarim_EMBA1	Russia_Bolshoy	0.291468	0.00279833	104.158	1012159
Mbuti.DG	West_Siberia_N	Russia_Bolshoy	0.290774	0.00283098	102.712	835470
Mbuti.DG	Botai_pub	Russia_Bolshoy	0.285469	0.00275046	103.79	1021773
Mbuti.DG	Krasnoyarsk_BA	Russia_Bolshoy	0.285056	0.00299092	95.3074	1021663
Mbuti.DG	Altai_7500BP	Russia_Bolshoy	0.284491	0.00301842	94.2517	614328
Mbuti.DG	EHG	Russia_Bolshoy	0.283918	0.00267008	106.333	1011853
Mbuti.DG	Yakutia_LN	Russia_Bolshoy	0.282464	0.00270008	104.613	1021782
Mbuti.DG	Estonia_MN_CCC	Russia_Bolshoy	0.282277	0.00297383	94.9202	310554
Mbuti.DG	BZK002	Russia_Bolshoy	0.281675	0.00296133	95.1178	746227
Mbuti.DG	Eskimo_Chaplin.DG	Russia_Bolshoy	0.280674	0.00283607	98.9658	999427
Mbuti.DG	Eskimo_Naukan.DG	Russia_Bolshoy	0.280596	0.00275348	101.906	1000418
Mbuti.DG	AG3	Russia_Bolshoy	0.280506	0.00313904	89.3606	260484
Mbuti.DG	CentralSteppe_EMBA	Russia_Bolshoy	0.280447	0.00270138	103.816	1021617
Mbuti.DG	Yakutia_MN	Russia_Bolshoy	0.280358	0.00309624	90.5478	392184
Mbuti.DG	Saqqaq.SG	Russia_Bolshoy	0.279544	0.00281634	99.258	975239
Mbuti.DG	Chipewyan.DG	Russia_Bolshoy	0.279514	0.0028011	99.7873	1000405
Mbuti.DG	Eskimo_Sireniki.DG	Russia_Bolshoy	0.279285	0.00275273	101.458	1000435
Mbuti.DG	irk030	Russia_Bolshoy	0.27925	0.00281705	99.1284	1021485
Mbuti.DG	Itelman.DG	Russia_Bolshoy	0.278986	0.00288357	96.7502	999056
Mbuti.DG	Khovsgol	Russia_Bolshoy	0.278347	0.00260972	106.657	1007166
Mbuti.DG	Chane.DG	Russia_Bolshoy	0.278266	0.00292339	95.1861	998924
Mbuti.DG	WestBaikal_LNBA	Russia_Bolshoy	0.278159	0.00264669	105.097	1021814
Mbuti.DG	Pima.DG	Russia_Bolshoy	0.278127	0.00275086	101.105	1000361
Mbuti.DG	Nahua.DG	Russia_Bolshoy	0.278103	0.00284857	97.629	999289
Mbuti.DG	Mansi.DG	Russia_Bolshoy	0.277791	0.00268859	103.322	1000443
Mbuti.DG	SHG	Russia_Bolshoy	0.277668	0.00272874	101.757	963387
Mbuti.DG	Okunevo	Russia_Bolshoy	0.277465	0.00261796	105.985	1021774
Mbuti.DG	Surui.DG	Russia_Bolshoy	0.277445	0.00280866	98.7819	1000356
Mbuti.DG	Even.DG	Russia_Bolshoy	0.277341	0.00266712	103.985	1000491
Mbuti.DG	Karitiana.DG	Russia_Bolshoy	0.277117	0.00270213	102.555	1021776
Mbuti.DG	Mayan.DG	Russia_Bolshoy	0.277103	0.00273383	101.361	1000286
Mbuti.DG	Zapotec.DG	Russia_Bolshoy	0.276733	0.00264467	104.638	1000361
Mbuti.DG	Mixe.DG	Russia_Bolshoy	0.27669	0.00272792	101.429	1000460
Mbuti.DG	Dzhylinda-1	Russia_Bolshoy	0.276586	0.00293889	94.1126	643998
Mbuti.DG	Quechua.DG	Russia_Bolshoy	0.27648	0.00271436	101.858	1000471
Mbuti.DG	Piapoco.DG	Russia_Bolshoy	0.276377	0.00281232	98.2734	1000329
Mbuti.DG	Oroqen.DG	Russia_Bolshoy	0.276301	0.0026558	104.037	1000383
Mbuti.DG	Kolyma_M	Russia_Bolshoy	0.276283	0.00295532	93.4869	1019586
Mbuti.DG	Fofonovo_EN	Russia_Bolshoy	0.275948	0.00277271	99.523	822827
Mbuti.DG	LateDorset.SG	Russia_Bolshoy	0.275928	0.00322901	85.4526	295287
Mbuti.DG	Mongolia_EIA_SlabGrave_1	Russia_Bolshoy	0.275916	0.0026487	104.17	1009611
Mbuti.DG	Clovis.SG	Russia_Bolshoy	0.275502	0.00295192	93.3298	1018445
Mbuti.DG	USR1	Russia_Bolshoy	0.274727	0.00281728	97.5148	1021599
Mbuti.DG	Yakut.DG	Russia_Bolshoy	0.274549	0.00274214	100.122	1000370
Mbuti.DG	Chemurchek_northAlai	Russia_Bolshoy	0.274111	0.00275737	99.4103	972590
Mbuti.DG	Mongolia_LBA_Ulaanzukh_2	Russia_Bolshoy	0.274014	0.00263524	103.981	926081
Mbuti.DG	AR_IA	Russia_Bolshoy	0.27383	0.00492456	55.605	55189
Mbuti.DG	WestBaikal_EN	Russia_Bolshoy	0.273663	0.00261001	104.851	1021801
Mbuti.DG	Ulchi.DG	Russia_Bolshoy	0.27361	0.00276288	99.0309	1000379
Mbuti.DG	Ulaanzuukh_SlabGrave	Russia_Bolshoy	0.273541	0.00262585	104.172	1017006
Mbuti.DG	AG2	Russia_Bolshoy	0.273525	0.00409468	66.8	81745
Mbuti.DG	WLR_BA_o	Russia_Bolshoy	0.273389	0.00294899	92.7059	717986
Mbuti.DG	Yakutia_UP	Russia_Bolshoy	0.273298	0.00317562	86.0612	234452
Mbuti.DG	Kennewick_WA.SG	Russia_Bolshoy	0.273069	0.00292862	93.2415	552272
Mbuti.DG	EastBaikal_N	Russia_Bolshoy	0.273053	0.00274837	99.3511	1019000
Mbuti.DG	Cree.DG	Russia_Bolshoy	0.272691	0.00275065	99.1371	1000442
Mbuti.DG	UKY	Russia_Bolshoy	0.272579	0.0028844	94.5009	801541
Mbuti.DG	AR_Xianbei_IA	Russia_Bolshoy	0.272257	0.00321602	84.6563	325258
Mbuti.DG	Aleut.DG	Russia_Bolshoy	0.272171	0.0026077	104.372	1000456
Mbuti.DG	EastBaikal_BA	Russia_Bolshoy	0.271855	0.00374169	72.6558	128305
Mbuti.DG	Karasuk.SG	Russia_Bolshoy	0.271782	0.00253115	107.375	1021519
Mbuti.DG	MA1	Russia_Bolshoy	0.271579	0.00293045	92.675	728377
Mbuti.DG	AR_EN	Russia_Bolshoy	0.271571	0.00312984	86.7683	341681
Mbuti.DG	HMMH_MN	Russia_Bolshoy	0.270767	0.00297619	90.9778	613093
Mbuti.DG	Chukchi.DG	Russia_Bolshoy	0.270721	0.00275311	98.3327	999382
Mbuti.DG	Altaian.DG	Russia_Bolshoy	0.270512	0.0028146	96.1103	998710
Mbuti.DG	Chemurchek_southAltai	Russia_Bolshoy	0.270507	0.0028591	94.6128	929599
Mbuti.DG	EastBaikal_M	Russia_Bolshoy	0.270448	0.00294125	91.9503	998615
Mbuti.DG	Tubalar.DG	Russia_Bolshoy	0.270412	0.00268169	100.836	1000440
Mbuti.DG	Hezhen.DG	Russia_Bolshoy	0.27013	0.00271536	99.4822	1000443
Mbuti.DG	Altai_MLBA	Russia_Bolshoy	0.269829	0.00250414	107.753	1005351
Mbuti.DG	eastMongolia_preBA	Russia_Bolshoy	0.26947	0.00291949	92.3006	608435
Mbuti.DG	Daur.DG	Russia_Bolshoy	0.269426	0.00279896	96.2591	998036
Mbuti.DG	Chandman_IA	Russia_Bolshoy	0.269223	0.00255814	105.242	1011624
Mbuti.DG	Tlingit.DG	Russia_Bolshoy	0.269205	0.00257416	104.58	1000454
Mbuti.DG	Nomad_Kazakhstan_1700BP	Russia_Bolshoy	0.269021	0.00281354	95.6165	988481
Mbuti.DG	WLR_MN	Russia_Bolshoy	0.268745	0.00276493	97.1977	1015579
Mbuti.DG	Mixtec.DG	Russia_Bolshoy	0.268607	0.00276036	97.3086	1000380
Mbuti.DG	Afanasievo	Russia_Bolshoy	0.268478	0.00248745	107.933	1016796
Mbuti.DG	Saka_Kazakhstan_2500BP	Russia_Bolshoy	0.268409	0.00260495	103.038	999681
Mbuti.DG	WHG	Russia_Bolshoy	0.268368	0.00260522	103.011	1021572
Mbuti.DG	DevilsCave_N	Russia_Bolshoy	0.268327	0.00273276	98.1891	1020833
Mbuti.DG	Yumin	Russia_Bolshoy	0.268129	0.0027724	96.7139	831510
Mbuti.DG	Yamnaya_Samara	Russia_Bolshoy	0.26805	0.00254398	105.366	1014198
Mbuti.DG	Miaozigou_MN	Russia_Bolshoy	0.267892	0.00312295	85.7815	309000
Mbuti.DG	Boshan	Russia_Bolshoy	0.267241	0.00284048	94.0832	917120
Mbuti.DG	Kyrgyz.DG	Russia_Bolshoy	0.267163	0.00264961	100.831	1000401
Mbuti.DG	Xibo.DG	Russia_Bolshoy	0.266961	0.0027298	97.795	1000366
Mbuti.DG	Nomad_Kazakhstan_IA	Russia_Bolshoy	0.266781	0.00283265	94.1805	459199
Mbuti.DG	Bianbian	Russia_Bolshoy	0.266679	0.00284379	93.7759	679742
Mbuti.DG	WLR_BA	Russia_Bolshoy	0.266605	0.00277821	95.963	569566
Mbuti.DG	Xiaojingshan	Russia_Bolshoy	0.266452	0.00279024	95.4942	553727
Mbuti.DG	Mongola.DG	Russia_Bolshoy	0.266444	0.00262982	101.317	1000438
Mbuti.DG	Krasnoyarsk_MLBA	Russia_Bolshoy	0.266318	0.0024796	107.404	1000945
Mbuti.DG	Kimak_Kazakhstan_1350BP	Russia_Bolshoy	0.266217	0.00322551	82.5347	196173
Mbuti.DG	WLR_LN	Russia_Bolshoy	0.266193	0.00272359	97.7361	866246
Mbuti.DG	Japanese.DG	Russia_Bolshoy	0.265926	0.00269245	98.7676	1000469
Mbuti.DG	Villabruna	Russia_Bolshoy	0.265895	0.00285412	93.1617	851546
Mbuti.DG	Korean.DG	Russia_Bolshoy	0.265633	0.00269845	98.439	1000426
Mbuti.DG	Afanasievo_Mongolia	Russia_Bolshoy	0.265584	0.00258666	102.675	876310
Mbuti.DG	Korean_Ulsan	Russia_Bolshoy	0.265519	0.00261515	101.531	1021815
Mbuti.DG	Korean_Ulsan.SG	Russia_Bolshoy	0.265414	0.00261683	101.425	1021815
Mbuti.DG	Upper_YR_IA	Russia_Bolshoy	0.265357	0.00267624	99.1529	987846
Mbuti.DG	Xiaogao	Russia_Bolshoy	0.265353	0.00282563	93.9092	875140
Mbuti.DG	YR_MN	Russia_Bolshoy	0.265001	0.00265188	99.9298	1017158
Mbuti.DG	Upper_YR_LN	Russia_Bolshoy	0.264958	0.0026464	100.12	1016704
Mbuti.DG	Corded_Ware_Germany	Russia_Bolshoy	0.264855	0.00255505	103.66	1007044
Mbuti.DG	Yi.DG	Russia_Bolshoy	0.264848	0.00269575	98.2463	1000398
Mbuti.DG	YR_LN	Russia_Bolshoy	0.264745	0.00263672	100.407	1021455
Mbuti.DG	Tagar	Russia_Bolshoy	0.264391	0.00255587	103.445	1017383
Mbuti.DG	Hun_TianShan_1700BP	Russia_Bolshoy	0.264367	0.00246799	107.119	1021792
Mbuti.DG	Naxi.DG	Russia_Bolshoy	0.264172	0.00267526	98.7464	1000483
Mbuti.DG	YR_LBIA	Russia_Bolshoy	0.264166	0.0026027	101.497	1016964
Mbuti.DG	Shimao_LN	Russia_Bolshoy	0.264137	0.0027472	96.1476	1011866
Mbuti.DG	Srubnaya	Russia_Bolshoy	0.263981	0.00248553	106.207	1015499
Mbuti.DG	Miao.DG	Russia_Bolshoy	0.263948	0.00268399	98.3418	1000419
Mbuti.DG	Tujia.DG	Russia_Bolshoy	0.26381	0.00276378	95.4527	1000366
Mbuti.DG	Han.DG	Russia_Bolshoy	0.263714	0.00268135	98.351	1021797
Mbuti.DG	Sintashta_MLBA	Russia_Bolshoy	0.263693	0.00247205	106.67	1018282
Mbuti.DG	Russian.DG	Russia_Bolshoy	0.26359	0.00255332	103.234	1000458
Mbuti.DG	She.DG	Russia_Bolshoy	0.263549	0.00272332	96.7748	1000292
Mbuti.DG	Nui_Nap	Russia_Bolshoy	0.263324	0.00291581	90.3087	333167
Mbuti.DG	Ami.DG	Russia_Bolshoy	0.263021	0.00273649	96.1164	1000393
Mbuti.DG	Tu.DG	Russia_Bolshoy	0.262832	0.00266808	98.5097	1000392
Mbuti.DG	Finnish.DG	Russia_Bolshoy	0.262439	0.00250694	104.685	1000492
Mbuti.DG	Mebrak.SG	Russia_Bolshoy	0.262409	0.00283875	92.4383	698104
Mbuti.DG	Sarmatian	Russia_Bolshoy	0.262403	0.0025126	104.435	1021420
Mbuti.DG	Saka_TianShan_2150BP	Russia_Bolshoy	0.262252	0.00254	103.249	1007149
Mbuti.DG	Chuanyun	Russia_Bolshoy	0.262205	0.00311638	84.1378	308878
Mbuti.DG	Kipchak	Russia_Bolshoy	0.261898	0.00270732	96.7368	955477
Mbuti.DG	Igorot.DG	Russia_Bolshoy	0.261488	0.00274466	95.2716	1000370
Mbuti.DG	Estonian.DG	Russia_Bolshoy	0.26144	0.00257971	101.345	1000425
Mbuti.DG	Tanshishan	Russia_Bolshoy	0.261206	0.0028013	93.2445	403597
Mbuti.DG	Karluk_TianShan	Russia_Bolshoy	0.261163	0.00262385	99.5342	999254
Mbuti.DG	Samdzong.SG	Russia_Bolshoy	0.261163	0.00261332	99.935	1021296
Mbuti.DG	Dai.DG	Russia_Bolshoy	0.261009	0.00263984	98.873	1021803
Mbuti.DG	Lahu.DG	Russia_Bolshoy	0.260887	0.00269586	96.7734	1000364
Mbuti.DG	Bell_Beaker_Germany	Russia_Bolshoy	0.260673	0.00254827	102.294	1000388
Mbuti.DG	Atayal.DG	Russia_Bolshoy	0.260631	0.0028015	93.0328	998734
Mbuti.DG	Kinh.DG	Russia_Bolshoy	0.260561	0.00270734	96.2425	1000354
Mbuti.DG	Chokhopani.SG	Russia_Bolshoy	0.26044	0.00282011	92.351	1019429
Mbuti.DG	Czech.DG	Russia_Bolshoy	0.260422	0.00273893	95.0817	998692
Mbuti.DG	Hazara.DG	Russia_Bolshoy	0.259987	0.00264347	98.3505	1000342
Mbuti.DG	Wusun_TianShan_2200BP	Russia_Bolshoy	0.259959	0.00258951	100.389	992023
Mbuti.DG	Xitoucun	Russia_Bolshoy	0.259902	0.00276468	94.0078	548117
Mbuti.DG	Uygur.DG	Russia_Bolshoy	0.259716	0.00261274	99.4038	1000417
Mbuti.DG	Icelandic.DG	Russia_Bolshoy	0.259026	0.00262148	98.809	1000431
Mbuti.DG	Burmese.DG	Russia_Bolshoy	0.258758	0.00261538	98.9368	1000420
Mbuti.DG	Dusun.DG	Russia_Bolshoy	0.258483	0.00269095	96.0565	1000337
Mbuti.DG	Kangju_1800BP	Russia_Bolshoy	0.258457	0.00250568	103.148	998952
Mbuti.DG	Man_Bac	Russia_Bolshoy	0.258307	0.00276476	93.4284	312584
Mbuti.DG	English.DG	Russia_Bolshoy	0.257659	0.0026235	98.2122	1000428
Mbuti.DG	Orcadian.DG	Russia_Bolshoy	0.25762	0.00261072	98.6781	1000409
Mbuti.DG	Liangdao2	Russia_Bolshoy	0.257529	0.00272342	94.5611	843313
Mbuti.DG	Thai.DG	Russia_Bolshoy	0.257175	0.00272767	94.2839	1000375
Mbuti.DG	Polish.DG	Russia_Bolshoy	0.257077	0.00267099	96.2479	998549
Mbuti.DG	Qihe	Russia_Bolshoy	0.256834	0.00296346	86.667	324621
Mbuti.DG	Liangdao1	Russia_Bolshoy	0.256432	0.00307799	83.3115	374943
Mbuti.DG	Suogang	Russia_Bolshoy	0.256345	0.00415906	61.6352	73310
Mbuti.DG	Balkans_BronzeAge	Russia_Bolshoy	0.256229	0.0024637	104.002	981643
Mbuti.DG	Cambodian.DG	Russia_Bolshoy	0.255835	0.00260304	98.2831	1000409
Mbuti.DG	Hungarian.DG	Russia_Bolshoy	0.255733	0.00256075	99.8666	1000375
Mbuti.DG	ElMiron	Russia_Bolshoy	0.255279	0.00294523	86.6752	612959
Mbuti.DG	French.DG	Russia_Bolshoy	0.255146	0.00247219	103.206	1021758
Mbuti.DG	Hawaiian.DG	Russia_Bolshoy	0.254711	0.00271352	93.8676	997209
Mbuti.DG	Tajik.DG	Russia_Bolshoy	0.254305	0.00256893	98.9928	1000440
Mbuti.DG	Ban_Chiang	Russia_Bolshoy	0.254013	0.00366267	69.3519	84066
Mbuti.DG	Scythian_Hungary_2400BP	Russia_Bolshoy	0.253649	0.00253787	99.9457	953052
Mbuti.DG	Kusunda.DG	Russia_Bolshoy	0.253505	0.00264485	95.8488	1000350
Mbuti.DG	Balkans_IronAge	Russia_Bolshoy	0.252932	0.00281005	90.01	691351
Mbuti.DG	Basque.DG	Russia_Bolshoy	0.252715	0.00256942	98.3549	1000412
Mbuti.DG	Chechen.DG	Russia_Bolshoy	0.252649	0.00267736	94.3651	998302
Mbuti.DG	Burusho.DG	Russia_Bolshoy	0.252464	0.00259316	97.3575	1000327
Mbuti.DG	Loebanr_IA	Russia_Bolshoy	0.252249	0.00237982	105.995	1015066
Mbuti.DG	Bergamo.DG	Russia_Bolshoy	0.252156	0.00257245	98.0215	1000379
Mbuti.DG	Iberia_MN	Russia_Bolshoy	0.252145	0.00258121	97.6847	918345
Mbuti.DG	Alan	Russia_Bolshoy	0.252022	0.00257443	97.8942	1016493
Mbuti.DG	Globular_Amphora	Russia_Bolshoy	0.251934	0.0024758	101.759	981223
Mbuti.DG	Kalash.DG	Russia_Bolshoy	0.251881	0.0025447	98.9825	1000434
Mbuti.DG	North_Ossetian.DG	Russia_Bolshoy	0.251855	0.00252988	99.5521	1000456
Mbuti.DG	Bulgarian.DG	Russia_Bolshoy	0.251746	0.00253053	99.4834	1000301
Mbuti.DG	Iberia_ChL	Russia_Bolshoy	0.251708	0.00250359	100.539	993721
Mbuti.DG	Armenia_MBA	Russia_Bolshoy	0.251705	0.00279119	90.1781	796446
Mbuti.DG	Sarazm_EN	Russia_Bolshoy	0.25162	0.00258236	97.438	827293
Mbuti.DG	Albanian.DG	Russia_Bolshoy	0.251232	0.00269167	93.3369	999351
Mbuti.DG	Kashmiri_Pandit.DG	Russia_Bolshoy	0.250968	0.00267512	93.8159	997056
Mbuti.DG	Lezgin.DG	Russia_Bolshoy	0.250883	0.0025995	96.5121	1000461
Mbuti.DG	Pathan.DG	Russia_Bolshoy	0.250827	0.00255729	98.0832	1000439
Mbuti.DG	Armenia_ChL	Russia_Bolshoy	0.250814	0.00252943	99.158	964918
Mbuti.DG	Adygei.DG	Russia_Bolshoy	0.250697	0.00256449	97.7572	1000379
Mbuti.DG	Spanish.DG	Russia_Bolshoy	0.250674	0.00259536	96.5855	1000359
Mbuti.DG	Anatolia_ChL	Russia_Bolshoy	0.25035	0.00264172	94.7677	915503
Mbuti.DG	Maori.DG	Russia_Bolshoy	0.25028	0.00275821	90.7403	997649
Mbuti.DG	Tuscan.DG	Russia_Bolshoy	0.250166	0.00257313	97.2227	1000405
Mbuti.DG	Varna	Russia_Bolshoy	0.249892	0.0028034	89.1388	455150
Mbuti.DG	Greek.DG	Russia_Bolshoy	0.249487	0.00252644	98.7504	1000387
Mbuti.DG	Balkans_Chalcolithic	Russia_Bolshoy	0.249349	0.0024282	102.689	994444
Mbuti.DG	Dzharkutan1_BA	Russia_Bolshoy	0.249313	0.00248397	100.369	980608
Mbuti.DG	Geoksyur_EN	Russia_Bolshoy	0.249275	0.00242741	102.692	961134
Mbuti.DG	Sindhi.DG	Russia_Bolshoy	0.249177	0.00259768	95.9227	1000380
Mbuti.DG	Armenia_EBA	Russia_Bolshoy	0.248634	0.00257845	96.4277	947762
Mbuti.DG	Turkish.DG	Russia_Bolshoy	0.248542	0.00258514	96.1427	1000451
Mbuti.DG	Abkhasian.DG	Russia_Bolshoy	0.248467	0.00252146	98.5409	1000402
Mbuti.DG	Punjabi.DG	Russia_Bolshoy	0.248253	0.00246705	100.628	1000522
Mbuti.DG	Iberia_EN	Russia_Bolshoy	0.248097	0.00257055	96.5152	953387
Mbuti.DG	Bustan_BA	Russia_Bolshoy	0.248013	0.00243151	101.999	919572
Mbuti.DG	LBK_EN	Russia_Bolshoy	0.247932	0.00256416	96.6913	991835
Mbuti.DG	Brahmin.DG	Russia_Bolshoy	0.247789	0.00248305	99.7922	1000429
Mbuti.DG	Sardinian.DG	Russia_Bolshoy	0.247669	0.00248148	99.807	1021807
Mbuti.DG	Anatolia_BA	Russia_Bolshoy	0.247657	0.00264433	93.656	973369
Mbuti.DG	Gonur1_BA	Russia_Bolshoy	0.247499	0.00242922	101.884	911479
Mbuti.DG	Bengali.DG	Russia_Bolshoy	0.247421	0.00249416	99.1999	1000411
Mbuti.DG	Minoan_Odigitria	Russia_Bolshoy	0.247308	0.00291884	84.728	258673
Mbuti.DG	Yadava.DG	Russia_Bolshoy	0.247185	0.00251437	98.3089	1000403
Mbuti.DG	Kapu.DG	Russia_Bolshoy	0.246933	0.00255523	96.6381	1000434
Mbuti.DG	Crete.DG	Russia_Bolshoy	0.246914	0.00259801	95.0395	1000118
Mbuti.DG	Parkhai_LBA	Russia_Bolshoy	0.246912	0.00275436	89.6439	790193
Mbuti.DG	Shahr_I_Sokhta_BA1	Russia_Bolshoy	0.246881	0.00246756	100.05	901999
Mbuti.DG	Parkhai_EBA	Russia_Bolshoy	0.246797	0.00274956	89.7588	830637
Mbuti.DG	Anatolia_N	Russia_Bolshoy	0.246502	0.00244168	100.956	1019717
Mbuti.DG	Minoan_Lasithi	Russia_Bolshoy	0.246353	0.00252739	97.4734	940457
Mbuti.DG	Armenian.DG	Russia_Bolshoy	0.246292	0.00248381	99.1589	1000435
Mbuti.DG	Parkhai_MBA	Russia_Bolshoy	0.246118	0.00266083	92.4968	763288
Mbuti.DG	Tepe_Anau_EN	Russia_Bolshoy	0.246013	0.00256058	96.0773	894218
Mbuti.DG	Relli.DG	Russia_Bolshoy	0.245849	0.00246811	99.61	1000465
Mbuti.DG	Arslantepe_LC	Russia_Bolshoy	0.245784	0.0024265	101.292	1016174
Mbuti.DG	Sappali_Tepe_BA	Russia_Bolshoy	0.24577	0.00243808	100.805	1016256
Mbuti.DG	Khonda_Dora.DG	Russia_Bolshoy	0.24569	0.00258153	95.172	999199
Mbuti.DG	Madiga.DG	Russia_Bolshoy	0.245684	0.00254017	96.7193	1000446
Mbuti.DG	Mala.DG	Russia_Bolshoy	0.245495	0.00245993	99.7976	1000486
Mbuti.DG	Tepe_Hissar_C	Russia_Bolshoy	0.245457	0.00242063	101.402	938596
Mbuti.DG	Balochi.DG	Russia_Bolshoy	0.245454	0.00256737	95.6055	1000348
Mbuti.DG	Georgian.DG	Russia_Bolshoy	0.245411	0.00252895	97.0405	1000448
Mbuti.DG	Kharia.DG	Russia_Bolshoy	0.245266	0.00260866	94.0199	997131
Mbuti.DG	Brahui.DG	Russia_Bolshoy	0.244995	0.00253251	96.74	1000403
Mbuti.DG	Hajji_Firuz_C	Russia_Bolshoy	0.244848	0.00246528	99.3182	969238
Mbuti.DG	CHG	Russia_Bolshoy	0.244735	0.0026431	92.5937	1021364
Mbuti.DG	Boncuklu.SG	Russia_Bolshoy	0.244357	0.00269302	90.7372	938248
Mbuti.DG	Parkhai_EN	Russia_Bolshoy	0.244244	0.00245947	99.3077	943440
Mbuti.DG	CamlibelTarlasi_LC	Russia_Bolshoy	0.244198	0.00251763	96.9952	996162
Mbuti.DG	Alalakh_MLBA	Russia_Bolshoy	0.244161	0.00238632	102.317	1017334
Mbuti.DG	Kurumba.DG	Russia_Bolshoy	0.244044	0.00258018	94.584	991574
Mbuti.DG	Irula.DG	Russia_Bolshoy	0.244013	0.00247002	98.79	1000418
Mbuti.DG	Iran_ChL	Russia_Bolshoy	0.243594	0.00246178	98.9502	957364
Mbuti.DG	Tepecik.SG	Russia_Bolshoy	0.243495	0.00263663	92.3508	681730
Mbuti.DG	Tianyuan	Russia_Bolshoy	0.243371	0.00276385	88.055	851347
Mbuti.DG	Bustan_EN	Russia_Bolshoy	0.243299	0.00284596	85.4891	614226
Mbuti.DG	Iranian.DG	Russia_Bolshoy	0.243094	0.00249067	97.6017	1000456
Mbuti.DG	Onge.DG	Russia_Bolshoy	0.242435	0.00267646	90.5807	999855
Mbuti.DG	TellKurdu_EC	Russia_Bolshoy	0.241872	0.00266232	90.8503	624560
Mbuti.DG	Ebla_EMBA	Russia_Bolshoy	0.24186	0.00245231	98.6255	965149
Mbuti.DG	Jordan_EBA	Russia_Bolshoy	0.240768	0.00245657	98.01	852379
Mbuti.DG	Makrani.DG	Russia_Bolshoy	0.240747	0.00255434	94.2504	1000398
Mbuti.DG	Israel_C	Russia_Bolshoy	0.240467	0.0023783	101.109	989449
Mbuti.DG	Iraqi_Jew.DG	Russia_Bolshoy	0.239927	0.00252483	95.0272	1000449
Mbuti.DG	Iran_N	Russia_Bolshoy	0.239132	0.00251172	95.2066	984374
Mbuti.DG	Druze.DG	Russia_Bolshoy	0.238754	0.00248586	96.0448	1000384
Mbuti.DG	Bougainville.DG	Russia_Bolshoy	0.238571	0.00260891	91.4447	1000085
Mbuti.DG	Mycenaean	Russia_Bolshoy	0.238536	0.00271456	87.8729	410846
Mbuti.DG	Samaritan.DG	Russia_Bolshoy	0.237261	0.0026543	89.3873	995084
Mbuti.DG	Levant_N	Russia_Bolshoy	0.237019	0.00253914	93.3462	817474
Mbuti.DG	Australian.DG	Russia_Bolshoy	0.234317	0.00272303	86.0504	997640
Mbuti.DG	Papuan.DG	Russia_Bolshoy	0.233868	0.00259687	90.0577	1021801
Mbuti.DG	Jordanian.DG	Russia_Bolshoy	0.233021	0.00241676	96.4187	1000504
Mbuti.DG	Palestinian.DG	Russia_Bolshoy	0.232433	0.00248832	93.4092	1000490
Mbuti.DG	BedouinB.DG	Russia_Bolshoy	0.232212	0.00245214	94.6978	1000349
Mbuti.DG	Yemenite_Jew.DG	Russia_Bolshoy	0.229568	0.00245175	93.6343	1000419
Mbuti.DG	Natufian	Russia_Bolshoy	0.229033	0.00264553	86.5735	517739
Mbuti.DG	Ust_Ishim	Russia_Bolshoy	0.227074	0.00282289	80.4404	1019530
Mbuti.DG	Lemande.DG	Russia_Bolshoy	0.0814558	0.00163899	49.6989	1000405
Mbuti.DG	Igbo.DG	Russia_Bolshoy	0.0809425	0.00163287	49.5706	1000413
Mbuti.DG	Kongo.DG	Russia_Bolshoy	0.0791718	0.00176407	44.8803	997715
Mbuti.DG	Krasnoyarsk_BA	Nenets	0.304715	0.0034986	87.0961	1134312
Mbuti.DG	Yakutia_LN	Nenets	0.302021	0.00309157	97.6917	1134458
Mbuti.DG	Even.DG	Nenets	0.29661	0.00302354	98.1001	1106293
Mbuti.DG	Oroqen.DG	Nenets	0.294288	0.00310789	94.6907	1106163
Mbuti.DG	Eskimo_Sireniki.DG	Nenets	0.291837	0.00313522	93.0833	1106219
Mbuti.DG	Eskimo_Chaplin.DG	Nenets	0.291673	0.00322424	90.4628	1105082
Mbuti.DG	Itelman.DG	Nenets	0.291139	0.00334796	86.9599	1104636
Mbuti.DG	Yakutia_MN	Nenets	0.291069	0.00334515	87.0123	439924
Mbuti.DG	Yakut.DG	Nenets	0.290614	0.00313823	92.6044	1106161
Mbuti.DG	WLR_BA_o	Nenets	0.290554	0.00332949	87.267	775598
Mbuti.DG	Eskimo_Naukan.DG	Nenets	0.29033	0.00313064	92.7383	1106195
Mbuti.DG	EastBaikal_N	Nenets	0.290284	0.00312436	92.9098	1131413
Mbuti.DG	Saqqaq.SG	Nenets	0.28945	0.00330705	87.5252	1060468
Mbuti.DG	WestBaikal_LNBA	Nenets	0.289252	0.0029802	97.0579	1134601
Mbuti.DG	EastBaikal_M	Nenets	0.289102	0.00339105	85.2543	1109907
Mbuti.DG	AR_Xianbei_IA	Nenets	0.288718	0.0034385	83.9662	348812
Mbuti.DG	Ulchi.DG	Nenets	0.288445	0.00315205	91.5102	1106156
Mbuti.DG	EastBaikal_BA	Nenets	0.288252	0.00407964	70.6563	145019
Mbuti.DG	AR_EN	Nenets	0.288016	0.00343794	83.7758	362753
Mbuti.DG	WestBaikal_EN	Nenets	0.287774	0.00294882	97.5896	1134514
Mbuti.DG	Mongolia_EIA_SlabGrave_1	Nenets	0.287576	0.00293698	97.9154	1087780
Mbuti.DG	irk030	Nenets	0.287495	0.00323905	88.7593	1134101
Mbuti.DG	LateDorset.SG	Nenets	0.286745	0.00366801	78.1746	307008
Mbuti.DG	Fofonovo_EN	Nenets	0.286394	0.0031908	89.7562	850719
Mbuti.DG	AR_IA	Nenets	0.28578	0.00520954	54.857	58173
Mbuti.DG	Ulaanzuukh_SlabGrave	Nenets	0.285712	0.00291839	97.9006	1109175
Mbuti.DG	Hezhen.DG	Nenets	0.285656	0.00310493	92.0007	1106232
Mbuti.DG	Chipewyan.DG	Nenets	0.285557	0.00319038	89.5056	1106194
Mbuti.DG	Mongolia_LBA_Ulaanzukh_2	Nenets	0.284366	0.00299389	94.9821	954205
Mbuti.DG	Surui.DG	Nenets	0.284344	0.00314872	90.3048	1106116
Mbuti.DG	Mansi.DG	Nenets	0.284175	0.00290864	97.7005	1106240
Mbuti.DG	HMMH_MN	Nenets	0.284154	0.00339096	83.7976	677407
Mbuti.DG	Kolyma_M	Nenets	0.283926	0.00340836	83.3028	1131958
Mbuti.DG	DevilsCave_N	Nenets	0.283572	0.00308064	92.0497	1133217
Mbuti.DG	Karitiana.DG	Nenets	0.283547	0.00311177	91.1209	1134611
Mbuti.DG	Nomad_Kazakhstan_1700BP	Nenets	0.283438	0.00310353	91.3275	1098365
Mbuti.DG	Kennewick_WA.SG	Nenets	0.283407	0.00323655	87.5646	632913
Mbuti.DG	Khovsgol	Nenets	0.283221	0.00291097	97.2942	1083292
Mbuti.DG	Dzhylinda-1	Nenets	0.283059	0.00336454	84.13	688467
Mbuti.DG	WLR_MN	Nenets	0.282848	0.00320709	88.1947	1125366
Mbuti.DG	Pima.DG	Nenets	0.282767	0.00305467	92.5688	1106127
Mbuti.DG	Chane.DG	Nenets	0.282762	0.00321413	87.9747	1104530
Mbuti.DG	Daur.DG	Nenets	0.282649	0.0032273	87.5806	1103537
Mbuti.DG	Altaian.DG	Nenets	0.28254	0.00319341	88.476	1104262
Mbuti.DG	Nahua.DG	Nenets	0.282188	0.0031916	88.4158	1104910
Mbuti.DG	Mayan.DG	Nenets	0.282064	0.00313172	90.0668	1106060
Mbuti.DG	UKY	Nenets	0.281769	0.00331586	84.976	880582
Mbuti.DG	Piapoco.DG	Nenets	0.28156	0.00309036	91.1092	1106102
Mbuti.DG	Korean.DG	Nenets	0.281243	0.00305134	92.1703	1106218
Mbuti.DG	Zapotec.DG	Nenets	0.281195	0.0030085	93.4669	1106146
Mbuti.DG	Chemurchek_northAlai	Nenets	0.281152	0.00315787	89.0323	1029296
Mbuti.DG	Xibo.DG	Nenets	0.281051	0.00302319	92.9651	1106152
Mbuti.DG	Mongola.DG	Nenets	0.280691	0.00300281	93.4762	1106226
Mbuti.DG	Mixe.DG	Nenets	0.280518	0.0029974	93.587	1106259
Mbuti.DG	Japanese.DG	Nenets	0.280204	0.0030971	90.4733	1106276
Mbuti.DG	USR1	Nenets	0.280201	0.00316187	88.6189	1134197
Mbuti.DG	Korean_Ulsan	Nenets	0.280171	0.00290871	96.3214	1134693
Mbuti.DG	Quechua.DG	Nenets	0.280165	0.00305592	91.6796	1106262
Mbuti.DG	Korean_Ulsan.SG	Nenets	0.28007	0.00290984	96.2494	1134682
Mbuti.DG	Miaozigou_MN	Nenets	0.28003	0.00341063	82.1049	330775
Mbuti.DG	Boshan	Nenets	0.279986	0.00330735	84.6558	952126
Mbuti.DG	Upper_YR_LN	Nenets	0.27998	0.00296766	94.3439	1127358
Mbuti.DG	Upper_YR_IA	Nenets	0.279433	0.0029813	93.7288	1085559
Mbuti.DG	BZK002	Nenets	0.279354	0.00330577	84.5049	772269
Mbuti.DG	eastMongolia_preBA	Nenets	0.279085	0.0033641	82.9599	618387
Mbuti.DG	Yumin	Nenets	0.279026	0.00324755	85.9188	847658
Mbuti.DG	Yakutia_UP	Nenets	0.27856	0.00350072	79.5722	259620
Mbuti.DG	Russia_Bolshoy	Nenets	0.278126	0.00290447	95.758	1007327
Mbuti.DG	WLR_BA	Nenets	0.277904	0.00321943	86.3207	606404
Mbuti.DG	Clovis.SG	Nenets	0.277857	0.00336192	82.6484	1125692
Mbuti.DG	Tujia.DG	Nenets	0.277849	0.00305487	90.9526	1106154
Mbuti.DG	YR_LN	Nenets	0.277738	0.00293425	94.6537	1132001
Mbuti.DG	YR_LBIA	Nenets	0.277693	0.0029352	94.6078	1123869
Mbuti.DG	Altai_7500BP	Nenets	0.277523	0.0033139	83.745	634755
Mbuti.DG	Yi.DG	Nenets	0.277361	0.00308946	89.7766	1106182
Mbuti.DG	Shimao_LN	Nenets	0.27729	0.00306312	90.5255	1119626
Mbuti.DG	Han.DG	Nenets	0.277217	0.00299514	92.5555	1134638
Mbuti.DG	Kyrgyz.DG	Nenets	0.277119	0.00288648	96.0056	1106194
Mbuti.DG	Miao.DG	Nenets	0.27711	0.00301149	92.0174	1106211
Mbuti.DG	She.DG	Nenets	0.277079	0.00307137	90.2134	1106075
Mbuti.DG	Naxi.DG	Nenets	0.276706	0.00299495	92.391	1106290
Mbuti.DG	Tu.DG	Nenets	0.276684	0.00297561	92.9838	1106174
[truncated: 464 more rows]

## Sheet: TableS9
Table S9. The genetic affinity between target populations and worldwide populations. We calculate f3(Mbuti; Worldwide, target) to measure shared genetic affinity between the target population and worldwide populations. The results of Nganasan, Enets, Selkup, Ket, and Mansi calculated in HumanOrigins SNP panel are listed in descending order of estimates, respectively. Standard errors (se) are calc…
pop1	pop2	pop3	est	se	z	nSNPs
Mbuti	Krasnoyarsk_BA	Nganasan	0.309182	0.00259246	119.262	593076
Mbuti	Evenk_Transbaikal	Nganasan	0.30753	0.00239184	128.575	585291
Mbuti	Yakutia_LN	Nganasan	0.306012	0.00241496	126.715	593103
Mbuti	Even	Nganasan	0.30441	0.00246078	123.705	593117
Mbuti	Yukagir	Nganasan	0.301373	0.00231986	129.91	593124
Mbuti	Evenk_FarEast	Nganasan	0.298589	0.00242931	122.911	585287
Mbuti	Negidal	Nganasan	0.297936	0.00243571	122.32	585291
Mbuti	Tofalar	Nganasan	0.296492	0.00234	126.706	586951
Mbuti	Enets	Nganasan	0.295707	0.00238216	124.134	586951
Mbuti	WLR_BA_o	Nganasan	0.295544	0.00272808	108.334	421440
Mbuti	EastBaikal_N	Nganasan	0.294931	0.00241256	122.248	591604
Mbuti	Nanai	Nganasan	0.294913	0.00233208	126.459	585291
Mbuti	Ulchi	Nganasan	0.293845	0.00231965	126.677	593124
Mbuti	AR_Xianbei_IA	Nganasan	0.293711	0.00282779	103.866	191809
Mbuti	Oroqen	Nganasan	0.293554	0.00231674	126.71	593124
Mbuti	EastBaikal_M	Nganasan	0.29351	0.00264033	111.164	579883
Mbuti	Todzin	Nganasan	0.293489	0.00243653	120.454	585291
Mbuti	Chukchi	Nganasan	0.292424	0.00231485	126.325	593124
Mbuti	Yakutia_MN	Nganasan	0.292121	0.00277088	105.425	228117
Mbuti	Koryak	Nganasan	0.291991	0.00233997	124.784	593124
Mbuti	Dolgan	Nganasan	0.291659	0.00230518	126.523	593124
Mbuti	AR_EN	Nganasan	0.291614	0.00285422	102.17	202126
Mbuti	Yakut	Nganasan	0.291489	0.00228343	127.654	593124
Mbuti	Itelmen	Nganasan	0.291255	0.00233288	124.848	593124
Mbuti	Nivh	Nganasan	0.29088	0.00235472	123.531	585291
Mbuti	EastBaikal_BA	Nganasan	0.290615	0.00367695	79.037	74549
Mbuti	Saqqaq.SG	Nganasan	0.289681	0.00254611	113.774	568586
Mbuti	WestBaikal_EN	Nganasan	0.289457	0.00229985	125.859	593093
Mbuti	Mongolia_EIA_SlabGrave_1	Nganasan	0.289453	0.00231289	125.148	582510
Mbuti	Eskimo_ChaplinSireniki	Nganasan	0.28916	0.0023502	123.036	593124
Mbuti	Fofonovo_EN	Nganasan	0.288762	0.00251196	114.954	468187
Mbuti	Khamnegan	Nganasan	0.288415	0.00231955	124.341	585291
Mbuti	Ulaanzuukh_SlabGrave	Nganasan	0.288163	0.00230631	124.945	588637
Mbuti	HMMH_MN	Nganasan	0.28816	0.00264512	108.94	359994
Mbuti	Eskimo_Naukan	Nganasan	0.287998	0.00233366	123.41	593124
Mbuti	DevilsCave_N	Nganasan	0.287974	0.00246478	116.836	592593
Mbuti	Hezhen	Nganasan	0.287271	0.00234451	122.529	593124
Mbuti	WestBaikal_LNBA	Nganasan	0.287022	0.0023068	124.424	593117
Mbuti	LateDorset.SG	Nganasan	0.286954	0.00303361	94.5914	176921
Mbuti	Mongolia_LBA_Ulaanzukh_2	Nganasan	0.286918	0.00240312	119.394	529159
Mbuti	Daur	Nganasan	0.285474	0.00229438	124.424	593124
Mbuti	eastMongolia_preBA	Nganasan	0.285437	0.00261836	109.014	343507
Mbuti	Tuvinian	Nganasan	0.285026	0.00229069	124.428	593124
Mbuti	Buryat	Nganasan	0.284911	0.00225613	126.283	585291
Mbuti	WLR_MN	Nganasan	0.284307	0.00252628	112.54	590010
Mbuti	Dzhylinda-1	Nganasan	0.283788	0.0026529	106.973	377131
Mbuti	Nomad_Kazakhstan_1700BP	Nganasan	0.283545	0.00243661	116.368	574702
Mbuti	Ket	Nganasan	0.283097	0.0022585	125.347	586951
Mbuti	Yumin	Nganasan	0.282575	0.00255733	110.496	489856
Mbuti	AR_IA	Nganasan	0.282521	0.00484142	58.355	32677
Mbuti	WLR_BA	Nganasan	0.282341	0.00262199	107.682	335766
Mbuti	Korean	Nganasan	0.282302	0.00230728	122.353	593123
Mbuti	Miaozigou_MN	Nganasan	0.282056	0.00286254	98.5333	181902
Mbuti	Xibo	Nganasan	0.281873	0.00229843	122.637	593124
Mbuti	irk030	Nganasan	0.281624	0.00249508	112.872	592983
Mbuti	Boshan	Nganasan	0.281343	0.00257508	109.256	545489
Mbuti	Japanese	Nganasan	0.28114	0.00229802	122.34	593124
Mbuti	Selkup	Nganasan	0.280912	0.0022745	123.505	593124
Mbuti	Mongol	Nganasan	0.280463	0.00224016	125.198	585291
Mbuti	Upper_YR_LN	Nganasan	0.28037	0.00232634	120.52	590543
Mbuti	Mongola	Nganasan	0.280245	0.00227718	123.066	593124
Mbuti	Khovsgol	Nganasan	0.27993	0.00230463	121.464	578136
Mbuti	Upper_YR_IA	Nganasan	0.279686	0.0023464	119.198	575693
Mbuti	Shimao_LN	Nganasan	0.279498	0.00240625	116.155	587968
Mbuti	Chemurchek_northAltai	Nganasan	0.279392	0.0024502	114.029	558920
Mbuti	Xiaogao	Nganasan	0.279142	0.00259931	107.391	512125
Mbuti	Bianbian	Nganasan	0.278656	0.0026292	105.985	404464
Mbuti	Kolyma_M	Nganasan	0.278565	0.00257691	108.1	591897
Mbuti	YR_LN	Nganasan	0.27832	0.0023056	120.715	592959
Mbuti	YR_LBIA	Nganasan	0.27812	0.0023038	120.722	590747
Mbuti	Han	Nganasan	0.278041	0.00226811	122.587	593124
Mbuti	Tujia	Nganasan	0.277807	0.00228726	121.458	593124
Mbuti	Yi	Nganasan	0.277724	0.0022892	121.319	593124
Mbuti	Kalmyk	Nganasan	0.277707	0.00224235	123.847	593124
Mbuti	She	Nganasan	0.277591	0.00228048	121.725	593124
Mbuti	YR_MN	Nganasan	0.277442	0.00231905	119.636	590848
Mbuti	Khakass_Kachins	Nganasan	0.277336	0.002305	120.319	585291
Mbuti	WLR_LN	Nganasan	0.27728	0.00237948	116.529	507833
Mbuti	Naxi	Nganasan	0.277279	0.00229029	121.067	593124
Mbuti	Miao	Nganasan	0.277048	0.00228822	121.076	593124
Mbuti	Khakass_Koibals	Nganasan	0.276434	0.00231112	119.61	585291
Mbuti	UKY	Nganasan	0.275838	0.00263173	104.813	463919
Mbuti	Tu	Nganasan	0.275574	0.00225794	122.047	593124
Mbuti	Altaian	Nganasan	0.275422	0.00220811	124.732	593124
Mbuti	Xiaojingshan	Nganasan	0.275113	0.00250474	109.837	334029
Mbuti	Sherpa	Nganasan	0.274666	0.00233618	117.57	585191
Mbuti	Ami	Nganasan	0.27463	0.00228093	120.402	593124
Mbuti	Atayal	Nganasan	0.274093	0.00230646	118.837	593124
Mbuti	Chokhopani.SG	Nganasan	0.274019	0.0024493	111.876	592007
Mbuti	Tibetan	Nganasan	0.273739	0.00240382	113.877	585174
Mbuti	Mebrak.SG	Nganasan	0.273296	0.00260617	104.865	408503
Mbuti	Samdzong.SG	Nganasan	0.273284	0.00229308	119.178	592910
Mbuti	Lahu	Nganasan	0.273281	0.00227711	120.012	593124
Mbuti	Kinh	Nganasan	0.273206	0.00226343	120.704	593124
Mbuti	Dai	Nganasan	0.273059	0.00227169	120.201	593124
Mbuti	Dungan	Nganasan	0.273016	0.00225419	121.115	585291
Mbuti	Kennewick_WA.SG	Nganasan	0.272344	0.00275286	98.9313	319512
Mbuti	Chuanyun	Nganasan	0.272339	0.00288424	94.4231	194620
Mbuti	Nui_Nap	Nganasan	0.27133	0.00280992	96.5614	181415
Mbuti	Clovis.SG	Nganasan	0.270319	0.00257592	104.941	591654
Mbuti	Semende	Nganasan	0.269744	0.00226575	119.053	593124
Mbuti	Khakass_Sagai	Nganasan	0.269606	0.00222933	120.936	585291
Mbuti	USR1	Nganasan	0.269532	0.00257556	104.65	593042
Mbuti	Shor_Khakassia	Nganasan	0.26932	0.00228582	117.822	585291
Mbuti	BZK002	Nganasan	0.269131	0.00250695	107.354	424234
Mbuti	Mansi	Nganasan	0.268861	0.00224747	119.628	593124
Mbuti	Kyrgyz	Nganasan	0.268784	0.00221022	121.61	593124
Mbuti	Shor_Mountain	Nganasan	0.268532	0.00226998	118.297	585291
Mbuti	Yakutia_UP	Nganasan	0.267565	0.00304381	87.9044	136417
Mbuti	Borneo	Nganasan	0.266509	0.00223216	119.395	593124
Mbuti	Tubalar1	Nganasan	0.266507	0.00219692	121.309	593124
Mbuti	Altai_7500BP	Nganasan	0.26637	0.00255052	104.438	346260
Mbuti	Altaian_Chelkans	Nganasan	0.266253	0.0022607	117.775	585291
Mbuti	Tanshishan	Nganasan	0.265482	0.00255326	103.978	243626
Mbuti	Russia_Bolshoy	Nganasan	0.265098	0.00227353	116.602	547955
Mbuti	Kazakh	Nganasan	0.264893	0.00218613	121.17	585291
Mbuti	Xitoucun	Nganasan	0.264763	0.00249456	106.136	330363
Mbuti	Thai	Nganasan	0.264696	0.00220828	119.865	593124
Mbuti	Cambodian	Nganasan	0.264408	0.00224886	117.575	593124
Mbuti	Tatar_Siberian_Zabolotniye	Nganasan	0.2643	0.00224922	117.507	585291
Mbuti	Liangdao2	Nganasan	0.263861	0.00252003	104.706	501609
Mbuti	Tubalar2	Nganasan	0.262863	0.00227126	115.734	593124
Mbuti	Liangdao1	Nganasan	0.26188	0.00270313	96.8802	265321
Mbuti	Suogang	Nganasan	0.261174	0.00394571	66.1919	47110
Mbuti	Ban_Chiang	Nganasan	0.259484	0.00375656	69.0748	45667
Mbuti	Man_Bac	Nganasan	0.258867	0.00259127	99.9	171057
Mbuti	Okunevo	Nganasan	0.258675	0.00225997	114.46	593070
Mbuti	Nogai2	Nganasan	0.258529	0.00218314	118.421	585291
Mbuti	Karakalpak	Nganasan	0.258415	0.00212561	121.572	585291
Mbuti	CentralSteppe_EMBA	Nganasan	0.258125	0.00233036	110.766	593018
Mbuti	Tatar_Siberian	Nganasan	0.257672	0.00217197	118.635	585291
Mbuti	Aleut_Tlingit	Nganasan	0.256839	0.00223208	115.067	593124
Mbuti	Qihe	Nganasan	0.256832	0.00263043	97.639	202045
Mbuti	Kimak_Kazakhstan_1350BP	Nganasan	0.256025	0.00320807	79.8066	113893
Mbuti	Bashkir_south	Nganasan	0.254383	0.00211755	120.13	585291
Mbuti	Tarim_EMBA1	Nganasan	0.253594	0.00232327	109.154	588349
Mbuti	Uygur	Nganasan	0.253247	0.00214998	117.79	593124
Mbuti	Kipchak	Nganasan	0.25322	0.00236798	106.935	555503
Mbuti	Karluk_TianShan	Nganasan	0.252967	0.00233473	108.349	580540
Mbuti	Altai_MLBA	Nganasan	0.25264	0.00220062	114.804	579973
Mbuti	Karasuk.SG	Nganasan	0.25206	0.00217226	116.036	592988
Mbuti	Saka_Kazakhstan_2500BP	Nganasan	0.251949	0.00224927	112.014	581137
Mbuti	Botai_pub	Nganasan	0.250282	0.00227037	110.238	593105
Mbuti	Chandman_IA	Nganasan	0.249691	0.00217437	114.834	584842
Mbuti	Aleut	Nganasan	0.24947	0.00217477	114.711	593124
Mbuti	Saami	Nganasan	0.248152	0.00227618	109.021	593049
Mbuti	Uzbek	Nganasan	0.247549	0.0021267	116.401	593124
Mbuti	Udmurt	Nganasan	0.247218	0.00216644	114.112	585291
Mbuti	West_Siberia_N	Nganasan	0.246873	0.00232751	106.067	470134
Mbuti	Bashkir_central	Nganasan	0.246609	0.00213445	115.538	585291
Mbuti	Hun_TianShan_1700BP	Nganasan	0.244917	0.00211913	115.574	593074
Mbuti	Bashkir_north	Nganasan	0.244233	0.00211899	115.259	585291
Mbuti	Besermyan	Nganasan	0.243881	0.00214904	113.484	585291
Mbuti	Chuvash	Nganasan	0.243705	0.00214575	113.575	593124
Mbuti	Turkmen	Nganasan	0.241546	0.00209793	115.135	593124
Mbuti	Nomad_Kazakhstan_IA	Nganasan	0.239899	0.00252069	95.1723	267831
Mbuti	Tianyuan	Nganasan	0.239613	0.00256955	93.2511	515535
Mbuti	Tatar_Kazan	Nganasan	0.239401	0.00211454	113.217	585291
Mbuti	Russian_Archangelsk_Leshukonsky	Nganasan	0.237414	0.00221297	107.283	585290
Mbuti	Saka_TianShan_2150BP	Nganasan	0.237289	0.00214399	110.676	585048
Mbuti	Tagar	Nganasan	0.23693	0.00214985	110.207	590850
Mbuti	Nogai1	Nganasan	0.236532	0.00209225	113.051	593124
Mbuti	Chemurchek_southAltai	Nganasan	0.235915	0.00242332	97.3521	532343
Mbuti	Tatar_Mishar	Nganasan	0.235855	0.00210316	112.143	585291
Mbuti	EHG	Nganasan	0.23581	0.00224865	104.867	588914
Mbuti	MA1	Nganasan	0.235614	0.00248931	94.6503	426055
Mbuti	AG2	Nganasan	0.235086	0.00368813	63.7414	48439
Mbuti	AG3	Nganasan	0.235009	0.00276874	84.8792	163417
Mbuti	Russian_Archangelsk_Pinezhsky	Nganasan	0.234974	0.00218556	107.512	585291
Mbuti	Veps	Nganasan	0.234709	0.00212118	110.65	585291
Mbuti	Estonia_MN_CCC	Nganasan	0.234219	0.00270306	86.6495	171068
Mbuti	Wusun_TianShan_2200BP	Nganasan	0.233884	0.00223769	104.52	576538
Mbuti	Karelian	Nganasan	0.233046	0.0021396	108.92	585291
Mbuti	Tajik_Mountain	Nganasan	0.232653	0.00206094	112.887	585291
Mbuti	Russian_Archangelsk_Krasnoborsky	Nganasan	0.232584	0.00214264	108.55	585291
Mbuti	Tajik_Lowland	Nganasan	0.231479	0.00208145	111.211	585291
Mbuti	Finnish	Nganasan	0.231175	0.00212935	108.566	593124
Mbuti	Sarmatian	Nganasan	0.230709	0.00211017	109.332	592944
Mbuti	Mordovian	Nganasan	0.230369	0.00206204	111.719	593124
Mbuti	Kangju_1800BP	Nganasan	0.229428	0.00214057	107.181	580318
Mbuti	SHG	Nganasan	0.228473	0.00225909	101.135	565433
Mbuti	Tajik_Pomiri	Nganasan	0.228154	0.00205903	110.807	593124
Mbuti	Turkish_Balikesir	Nganasan	0.228089	0.00210341	108.438	593124
Mbuti	Russian	Nganasan	0.227974	0.00205584	110.891	593124
Mbuti	Afanasievo	Nganasan	0.227709	0.00207905	109.526	588089
Mbuti	Yamnaya_Samara	Nganasan	0.227326	0.00210255	108.12	589845
Mbuti	Turkish_Aydin	Nganasan	0.227039	0.00205413	110.528	593124
Mbuti	Afanasievo_Mongolia	Nganasan	0.22699	0.00224445	101.134	497403
Mbuti	Estonian	Nganasan	0.226919	0.00210057	108.027	593124
Mbuti	Krasnoyarsk_MLBA	Nganasan	0.226719	0.00209582	108.177	575165
Mbuti	Abazin	Nganasan	0.226511	0.0020608	109.914	585291
Mbuti	WHG	Nganasan	0.226116	0.0021844	103.514	593057
Mbuti	Kabardinian	Nganasan	0.225916	0.00206938	109.171	585291
Mbuti	Srubnaya	Nganasan	0.225907	0.00208734	108.227	590134
Mbuti	Corded_Ware_Germany	Nganasan	0.225828	0.00215561	104.763	587513
Mbuti	Lithuanian	Nganasan	0.225796	0.00212621	106.196	593124
Mbuti	Karachai	Nganasan	0.225748	0.00207328	108.884	585291
Mbuti	Loebanr_IA	Nganasan	0.225621	0.00200103	112.753	586488
Mbuti	Circassian	Nganasan	0.225243	0.00206003	109.34	585291
Mbuti	Balkar	Nganasan	0.225106	0.00205935	109.309	593124
Mbuti	Belarusian	Nganasan	0.224799	0.00204381	109.99	593124
Mbuti	Ukrainian	Nganasan	0.224506	0.00207737	108.072	593124
Mbuti	Sintashta_MLBA	Nganasan	0.224454	0.00207119	108.369	589805
Mbuti	Norwegian	Nganasan	0.224409	0.00208662	107.546	593124
Mbuti	Icelandic	Nganasan	0.224372	0.00209763	106.964	593124
Mbuti	Ossetian	Nganasan	0.224362	0.00202973	110.538	593124
Mbuti	Sorb	Nganasan	0.224241	0.00213685	104.94	586951
Mbuti	Polish	Nganasan	0.224206	0.00204763	109.495	586951
Mbuti	Irish	Nganasan	0.224083	0.00205959	108.8	586951
Mbuti	Turkish_Istanbul	Nganasan	0.223958	0.00211463	105.909	593124
Mbuti	Darginian	Nganasan	0.223911	0.00208297	107.496	585291
Mbuti	Avar	Nganasan	0.223883	0.00206342	108.501	585291
Mbuti	Scottish	Nganasan	0.223813	0.00206122	108.583	593124
Mbuti	Shetlandic	Nganasan	0.223701	0.00208154	107.469	586951
Mbuti	Lak	Nganasan	0.223672	0.00207331	107.882	585291
Mbuti	Czech	Nganasan	0.223593	0.00207602	107.703	593124
Mbuti	Kaitag	Nganasan	0.223584	0.00208106	107.437	585291
Mbuti	Ingushian	Nganasan	0.223574	0.00207118	107.945	585291
Mbuti	Chechen	Nganasan	0.223501	0.00203823	109.655	593124
Mbuti	Kumyk	Nganasan	0.223492	0.00207512	107.7	593124
Mbuti	Irish_Ulster	Nganasan	0.223333	0.00209082	106.816	586951
Mbuti	Orcadian	Nganasan	0.223275	0.00207306	107.703	593124
Mbuti	Hungarian	Nganasan	0.223188	0.00206277	108.198	593124
Mbuti	Adygei	Nganasan	0.223179	0.0020007	111.551	593124
Mbuti	Bell_Beaker_Germany	Nganasan	0.223165	0.00214851	103.87	581170
Mbuti	Kubachinian	Nganasan	0.223101	0.00211052	105.709	585291
Mbuti	German	Nganasan	0.222773	0.00207396	107.414	586951
Mbuti	Tabasaran	Nganasan	0.222719	0.00207294	107.441	585291
Mbuti	Lezgin	Nganasan	0.222705	0.00205882	108.171	593124
Mbuti	English	Nganasan	0.22244	0.00203929	109.077	593124
Mbuti	Alan	Nganasan	0.222303	0.00214295	103.737	590211
Mbuti	Gagauz	Nganasan	0.222202	0.00210193	105.714	585291
Mbuti	Sarazm_EN	Nganasan	0.222123	0.00228279	97.303	463627
Mbuti	Croatian	Nganasan	0.222017	0.0020845	106.509	593124
Mbuti	Turkish_Kayseri	Nganasan	0.221934	0.00203863	108.864	593124
Mbuti	French	Nganasan	0.221556	0.00203734	108.748	593124
Mbuti	Romanian	Nganasan	0.221543	0.00206507	107.281	586951
Mbuti	Moldavian	Nganasan	0.221343	0.00209641	105.582	585291
Mbuti	ElMiron	Nganasan	0.221287	0.00248817	88.936	385661
Mbuti	Villabruna	Nganasan	0.221274	0.00244361	90.5522	506289
Mbuti	Azeri	Nganasan	0.221198	0.00203557	108.667	585291
Mbuti	Basque	Nganasan	0.221196	0.00207135	106.788	593124
Mbuti	Spanish_North	Nganasan	0.221072	0.00209604	105.471	593124
Mbuti	Bulgarian	Nganasan	0.220898	0.0020474	107.892	593124
Mbuti	Scythian_Hungary_2400BP	Nganasan	0.220837	0.00217257	101.648	554254
Mbuti	Albanian	Nganasan	0.219828	0.00209001	105.181	593124
Mbuti	Greek	Nganasan	0.219657	0.00205032	107.133	593124
Mbuti	Abkhasian	Nganasan	0.219612	0.00204759	107.254	593124
Mbuti	Turkish_Adana	Nganasan	0.21953	0.00202472	108.425	593124
Mbuti	Italian_North	Nganasan	0.219393	0.00204896	107.075	593124
Mbuti	Armenia_MBA	Nganasan	0.219372	0.00250384	87.6143	450105
Mbuti	Balkans_BronzeAge	Nganasan	0.219249	0.00209682	104.562	559532
Mbuti	Parkhai_MBA	Nganasan	0.218461	0.00248437	87.9343	425365
Mbuti	Parkhai_EBA	Nganasan	0.218425	0.0024012	90.9648	466173
Mbuti	Bustan_BA	Nganasan	0.218362	0.0021168	103.157	518501
Mbuti	Armenia_ChL	Nganasan	0.218291	0.00210296	103.802	553105
Mbuti	Spanish	Nganasan	0.218286	0.00204592	106.694	593124
Mbuti	Gonur1_BA	Nganasan	0.218284	0.00207804	105.043	513247
Mbuti	Dzharkutan1_BA	Nganasan	0.218141	0.00206067	105.86	560547
Mbuti	Shahr_I_Sokhta_BA1	Nganasan	0.21797	0.00210271	103.662	510055
Mbuti	Kurd	Nganasan	0.217947	0.00203249	107.232	585291
Mbuti	Balkans_IronAge	Nganasan	0.217894	0.00249584	87.3028	386214
Mbuti	Armenian_Hemsheni	Nganasan	0.217725	0.00207759	104.797	585291
Mbuti	Georgian	Nganasan	0.217722	0.0019988	108.927	593124
Mbuti	Geoksyur_EN	Nganasan	0.217581	0.00206145	105.548	548484
Mbuti	Turkish_Trabzon	Nganasan	0.217504	0.00207588	104.777	593124
Mbuti	Iberia_ChL	Nganasan	0.217432	0.00211998	102.563	582358
Mbuti	Iberia_MN	Nganasan	0.217315	0.00218131	99.6262	554004
Mbuti	Parkhai_LBA	Nganasan	0.217303	0.00242339	89.6688	441870
Mbuti	Anatolia_ChL	Nganasan	0.217282	0.00239547	90.7052	517905
Mbuti	Bustan_EN	Nganasan	0.217128	0.00253006	85.8195	331528
Mbuti	Ezid	Nganasan	0.217128	0.00203512	106.69	585291
Mbuti	Armenian	Nganasan	0.21709	0.00202954	106.965	593124
Mbuti	Jew_Georgian	Nganasan	0.217051	0.00207727	104.489	593124
Mbuti	Sappali_Tepe_BA	Nganasan	0.217017	0.0020124	107.84	587865
Mbuti	Sardinian	Nganasan	0.216967	0.00204958	105.859	593124
Mbuti	CHG	Nganasan	0.216713	0.00227933	95.0776	592938
Mbuti	Varna	Nganasan	0.216681	0.00260875	83.0594	250801
Mbuti	Jew_Ashkenazi	Nganasan	0.216533	0.00204354	105.96	593124
Mbuti	Tepe_Anau_EN	Nganasan	0.216256	0.00216032	100.104	503157
Mbuti	Sicilian	Nganasan	0.216074	0.00204391	105.716	593124
Mbuti	Italian_South	Nganasan	0.215832	0.00210699	102.436	592980
Mbuti	Armenia_EBA	Nganasan	0.215753	0.00219279	98.392	541529
Mbuti	LBK_EN	Nganasan	0.215746	0.00215664	100.038	582575
Mbuti	Globular_Amphora	Nganasan	0.215737	0.00211256	102.121	558918
Mbuti	Cypriot	Nganasan	0.215466	0.00208159	103.51	593124
Mbuti	Boncuklu.SG	Nganasan	0.215343	0.00237647	90.6149	544883
Mbuti	Balkans_Chalcolithic	Nganasan	0.215306	0.00208337	103.345	570223
Mbuti	Iberia_EN	Nganasan	0.215229	0.00217583	98.9178	568457
Mbuti	Parkhai_EN	Nganasan	0.214951	0.00207655	103.514	534348
Mbuti	Minoan_Odigitria	Nganasan	0.214914	0.00269378	79.7815	151304
Mbuti	Ust_Ishim	Nganasan	0.21481	0.00248114	86.5772	591884
Mbuti	Tepe_Hissar_C	Nganasan	0.214663	0.00202197	106.166	532304
Mbuti	Minoan_Lasithi	Nganasan	0.214648	0.0021105	101.705	562465
Mbuti	Maltese	Nganasan	0.214644	0.00203566	105.442	593124
Mbuti	CamlibelTarlasi_LC	Nganasan	0.214198	0.00209938	102.029	571902
Mbuti	Anatolia_BA	Nganasan	0.214066	0.00221213	96.7691	552678
Mbuti	Anatolia_N	Nganasan	0.213923	0.00207219	103.235	592414
Mbuti	Arslantepe_LC	Nganasan	0.213637	0.0020121	106.176	586520
Mbuti	Iran_ChL	Nganasan	0.213585	0.00208407	102.485	546270
Mbuti	Hajji_Firuz_C	Nganasan	0.213403	0.00209195	102.011	551025
Mbuti	Alalakh_MLBA	Nganasan	0.21302	0.00201941	105.486	587506
Mbuti	Tepecik.SG	Nganasan	0.213006	0.0022647	94.0547	393832
Mbuti	Iran_N	Nganasan	0.212058	0.00209377	101.28	562526
Mbuti	TellKurdu_EC	Nganasan	0.211858	0.0023094	91.7372	339795
Mbuti	Ebla_EMBA	Nganasan	0.211249	0.00207682	101.717	553126
Mbuti	Mycenaean	Nganasan	0.21032	0.00217441	96.7251	368960
Mbuti	Israel_C	Nganasan	0.209483	0.00206287	101.549	566584
Mbuti	Jordan_EBA	Nganasan	0.209365	0.00211884	98.8111	478085
Mbuti	Levant_N	Nganasan	0.205327	0.00220661	93.051	457719
Mbuti	Natufian	Nganasan	0.202402	0.00244572	82.7578	285165
Mbuti	Nganasan	Enets	0.299531	0.00248416	120.577	586883
Mbuti	Krasnoyarsk_BA	Enets	0.293595	0.0028604	102.641	586835
Mbuti	Yakutia_LN	Enets	0.291037	0.00244879	118.849	586862
Mbuti	Evenk_Transbaikal	Enets	0.28991	0.0024375	118.938	581247
Mbuti	Even	Enets	0.288536	0.00258522	111.61	586877
Mbuti	Yukagir	Enets	0.286779	0.00233932	122.591	586883
Mbuti	Tofalar	Enets	0.283971	0.00238395	119.118	586883
Mbuti	Negidal	Enets	0.283957	0.00247544	114.71	581247
Mbuti	Evenk_FarEast	Enets	0.283912	0.00250243	113.454	581243
Mbuti	WLR_BA_o	Enets	0.281836	0.00287767	97.9389	417333
Mbuti	Chukchi	Enets	0.281801	0.00238352	118.229	586883
Mbuti	EastBaikal_N	Enets	0.281683	0.00251443	112.027	585376
Mbuti	Koryak	Enets	0.281586	0.00241558	116.571	586883
Mbuti	Nanai	Enets	0.281379	0.00235902	119.278	581247
Mbuti	Yakutia_MN	Enets	0.281169	0.0029901	94.0334	225573
Mbuti	Todzin	Enets	0.281038	0.00246045	114.222	581247
Mbuti	Itelmen	Enets	0.281023	0.00239234	117.468	586883
Mbuti	Ulchi	Enets	0.280725	0.00235117	119.398	586883
Mbuti	Yakut	Enets	0.280601	0.00235013	119.398	586883
Mbuti	EastBaikal_M	Enets	0.280305	0.00277457	101.027	573749
Mbuti	AR_Xianbei_IA	Enets	0.279889	0.0030027	93.2124	189970
Mbuti	Oroqen	Enets	0.279815	0.00237889	117.624	586883
Mbuti	AR_EN	Enets	0.279457	0.00301488	92.6926	200290
Mbuti	Dolgan	Enets	0.279341	0.00237586	117.575	586883
Mbuti	Eskimo_ChaplinSireniki	Enets	0.278946	0.0024307	114.76	586883
Mbuti	WestBaikal_LNBA	Enets	0.278793	0.00234524	118.876	586876
Mbuti	Nivh	Enets	0.278714	0.00237704	117.252	581247
Mbuti	WestBaikal_EN	Enets	0.278407	0.00235833	118.053	586852
Mbuti	Mongolia_EIA_SlabGrave_1	Enets	0.278334	0.00235364	118.256	576678
Mbuti	Eskimo_Naukan	Enets	0.278217	0.00242513	114.722	586883
Mbuti	Saqqaq.SG	Enets	0.27812	0.00270617	102.772	562953
Mbuti	EastBaikal_BA	Enets	0.277975	0.00398423	69.7688	73716
Mbuti	Fofonovo_EN	Enets	0.277444	0.00268923	103.169	464208
Mbuti	Ket	Enets	0.276925	0.00226854	122.072	586883
Mbuti	Ulaanzuukh_SlabGrave	Enets	0.276764	0.00234963	117.791	582547
Mbuti	DevilsCave_N	Enets	0.276187	0.00252352	109.445	586361
Mbuti	Selkup	Enets	0.276151	0.00228485	120.862	586883
Mbuti	Khamnegan	Enets	0.276018	0.00233194	118.364	581247
Mbuti	Hezhen	Enets	0.275922	0.00236418	116.709	586883
Mbuti	Mongolia_LBA_Ulaanzukh_2	Enets	0.275265	0.00246117	111.843	524566
Mbuti	HMMH_MN	Enets	0.275131	0.00287982	95.5375	356182
Mbuti	LateDorset.SG	Enets	0.274733	0.00327847	83.7991	175449
Mbuti	Tuvinian	Enets	0.274733	0.0023078	119.045	586883
Mbuti	irk030	Enets	0.274563	0.00262826	104.466	586744
Mbuti	eastMongolia_preBA	Enets	0.274517	0.0028045	97.8842	340675
Mbuti	Daur	Enets	0.27429	0.00231664	118.4	586883
Mbuti	Buryat	Enets	0.274274	0.00226286	121.207	581247
Mbuti	Dzhylinda-1	Enets	0.273738	0.00279102	98.0781	373664
Mbuti	WLR_MN	Enets	0.272971	0.00261375	104.436	583827
Mbuti	Khovsgol	Enets	0.272825	0.00231648	117.776	572378
Mbuti	Nomad_Kazakhstan_1700BP	Enets	0.272388	0.00256856	106.047	568611
Mbuti	AR_IA	Enets	0.271945	0.00508245	53.5066	32396
Mbuti	Miaozigou_MN	Enets	0.271571	0.00302234	89.8544	180217
Mbuti	Korean	Enets	0.271407	0.00233246	116.361	586882
Mbuti	Mongol	Enets	0.271228	0.00225133	120.474	581247
Mbuti	Boshan	Enets	0.271116	0.0027743	97.7242	540286
Mbuti	Kolyma_M	Enets	0.271107	0.00270751	100.131	585665
Mbuti	Yumin	Enets	0.270914	0.00275304	98.4054	485878
[truncated: 1,186 more rows]
